# Supplementary material for: Design and experiment of impeller seed guide device for rice internal suction hole direct seeding device
Source: Sci Rep. 2024 Jun 10;14:13300. doi: 10.1038/s41598-024-64002-x (PMC11639696; doi:10.1038/s41598-024-64002-x)
Supplement: Supplementary file 1 — Supplementary Information 1. [file 41598_2024_64002_MOESM1_ESM.xlsx]

## Sheet: Sheet1
Rice varieties	Way of seed introduction	Average hole diameter/mm	Qualified rate of hole diameter/%	Average hole diameter/mm	Coefficient of variation of hole distance/%
Chuangliangyou4418	impeller	19.7	96.1	201.5	10.1
	seed guide tube	39.5	73.6	203	15.4
Zhongnong2008	impeller	20.2	96.1	199.3	7.4
	seed guide tube	35.2	78.9	202.9	13.3
Yangguang800	impeller	21.7	96.9	197.8	7.1
	seed guide tube	32.2	83.5	202.2	11.7

## Sheet: Chuangliangyou4418
seed guide tube																impeller
hole	seed numbers per hole	Maximum hole grain distance：mm	Minimum hole grain distance：mm		hole	seed numbers per hole	Maximum hole grain distance：mm	Minimum hole grain distance：mm		hole	seed numbers per hole	Maximum hole grain distance：mm	Minimum hole grain distance：mm			hole	seed numbers per hole	Maximum hole grain distance：mm	Minimum hole grain distance：mm		hole	seed numbers per hole	Maximum hole grain distance：mm	Minimum hole grain distance：mm		hole	seed numbers per hole	Maximum hole grain distance：mm	Minimum hole grain distance：mm
1	2	4.8	4.8		1	3	91.8	41.2		1	3	38.6	5.1			1	3	12.8	5.5		1	4	12	1.9		1	3	17.6	1.4
2	4	118.6	3.6		2	3	55.7	26.5		2	2	6.7	6.7			2	1	0	0		2	2	8.2	8.2		2	2	46	46
3	3	43.6	12.5		3	4	80	1		3	4	24.1	0.5			3	2	10.6	10.6		3	2	24.1	24.1		3	4	29.2	3.4
4	4	25.3	3.9		4	3	9.2	3.1		4	5	51.6	6			4	2	3.6	3.6		4	4	8.9	1.9		4	3	30.8	14.9
5	2	10.4	10.4		5	2	66.7	66.7		5	5	66.5	2.9			5	4	12.8	0		5	3	22.7	0		5	2	14.9	14.9
6	5	109.9	14.5		6	4	57.3	1.2		6	4	41	1			6	4	29.9	2.9		6	2	4.1	4.1		6	3	1.7	0.5
7	4	55.7	2.4		7	3	19.5	6.5		7	8	78.3	1			7	3	5.1	2.2		7	4	26.7	2.2		7	3	35.9	8.4
8	2	6.3	6.3		8	3	24.8	9.9		8	2	1	1			8	3	26	12		8	4	36.1	0.5		8	3	15.2	6
9	5	74.2	12.3		9	2	15.9	15.9		9	3	21.2	3.6			9	4	28.7	0		9	5	31.1	0.2		9	4	56.4	5.3
10	3	23.1	2.2		10	6	62.9	8		10	3	55.7	27.7			10	3	30.1	11.3		10	1	0	0		10	3	9.2	3.6
11	5	49.6	1.7		11	4	44.6	5.5		11	5	90.6	11.8			11	5	21.4	0.5		11	5	16.9	1.7		11	4	24.3	3.4
12	7	79	3.4		12	10	233.7	0.2		12	3	87.5	30.6			12	2	15.2	15.2		12	4	37.8	7.7		12	3	8.2	3.1
13	4	61.4	16.4		13	0	0	0		13	3	43.9	15.4			13	3	44.3	15.9		13	5	26.3	1.4		13	3	36.9	4.8
14	4	58.6	11.1		14	4	55.4	5.5		14	4	28.2	0.5			14	4	23.4	0.7		14	4	28.2	1.4		14	3	9.2	2.2
15	3	38.6	8		15	4	37.8	8.9		15	4	34.5	2.4			15	2	3.9	3.9		15	5	130.6	2.4		15	2	12	12
16	1	0	0		16	3	39.3	7.5		16	4	40	10.6			16	4	21.7	0.2		16	2	15.2	15.2		16	2	0.5	0.5
17	0	0	0		17	3	56.1	25.8		17	4	33.5	9.4			17	6	36.9	1.9		17	2	15.7	15.7		17	5	11.8	1
18	6	190.1	3.4		18	3	20.5	4.6		18	2	9.2	9.2			18	2	8.7	8.7		18	4	24.8	2.7		18	3	10.1	0.2
19	4	16.6	2.2		19	2	49.4	49.4		19	3	10.6	3.9			19	3	24.3	1.7		19	2	17.8	17.8		19	4	28.9	1.4
20	4	22.4	3.1		20	4	66.5	13.5		20	7	77.1	2.2			20	3	15.9	1.7		20	2	12	12		20	3	16.9	3.4
21	5	37.1	5.3		21	3	26.3	4.6		21	5	96.9	3.4			21	2	9.9	9.9		21	4	22.7	2.9		21	8	65.5	0.2
22	3	49.4	15.7		22	3	37.8	9.9		22	5	37.1	4.1			22	4	45.5	3.4		22	3	24.3	7.2		22	3	21.2	6.3
23	3	11.6	2.2		23	4	45.3	8		23	5	48.7	3.9			23	3	4.1	1.7		23	3	51.1	5.5		23	2	0.2	0.2
24	3	16.6	2.9		24	2	54.5	54.5		24	5	47.2	7			24	3	26.3	11.8		24	3	29.6	8.4		24	4	26.5	2.2
25	3	37.3	12.3		25	4	36.9	1.4		25	4	17.3	0.5			25	4	12.5	3.4		25	4	33.3	5.5		25	3	28	8.7
26	3	14.9	5.8		26	3	46.7	10.4		26	3	7.2	3.6			26	7	50.8	1		26	4	58.8	2.9		26	3	38.8	3.4
27	7	55.4	0		27	4	28.7	1		27	3	8.4	1.4			27	5	30.8	1.2		27	2	21.9	21.9		27	3	1.7	0
28	4	20	1.4		28	2	6.5	6.5		28	4	32.8	9.4			28	3	37.3	7.5		28	3	15.2	4.8		28	4	50.1	3.6
29	3	27	6.7		29	5	70.4	6		29	6	186.3	3.6			29	5	23.9	1.4		29	4	39	9.6		29	3	23.4	2.2
30	3	24.3	2.4		30	5	20.7	2.2		30	0	0	0			30	2	0.5	0.5		30	3	27	9.6		30	5	26	1.9
31	4	26.3	6.7		31	2	8.4	8.4		31	11	254.5	4.3			31	4	27	0.7		31	2	5.1	5.1		31	4	65.1	5.5
32	4	70.6	10.6		32	2	40.5	40.5		32	0	0	0			32	2	1.7	1.7		32	3	34	13.3		32	4	18.8	3.1
33	4	21.9	3.6		33	4	17.3	4.1		33	4	35.2	7.5			33	2	5.3	5.3		33	2	7.5	7.5		33	1	0	0
34	4	39.5	6.3		34	3	21.9	3.9		34	2	18.8	18.8			34	2	4.3	4.3		34	3	29.4	6.3		34	3	4.8	1.7
35	2	14	14		35	3	14.2	6		35	5	109.2	10.4			35	2	28.7	28.7		35	2	6.5	6.5		35	3	15.9	2.2
36	5	42.7	2.2		36	3	37.3	8.2		36	3	22.2	8.9			36	4	7	0.7		36	2	17.3	17.3		36	2	8.9	8.9
37	3	33	8		37	2	23.9	23.9		37	3	30.1	7			37	5	21.7	0.7		37	4	31.8	5.3		37	5	28	3.6
38	5	51.1	6.7		38	4	29.2	6		38	5	54	8.2			38	3	26.3	4.3		38	6	40.2	2.4		38	2	24.8	24.8
39	4	61.2	11.8		39	4	23.9	1.4		39	5	50.4	4.6			39	2	0	0		39	3	11.3	4.3		39	4	7.2	0.2
40	3	30.1	11.1		40	4	26.5	2.9		40	4	14.9	2.2			40	3	15.9	4.8		40	4	24.6	4.1		40	4	42.7	12.5
41	3	42.7	5.1		41	4	27.5	3.4		41	3	14.7	5.1			41	3	28	10.8		41	2	18.3	18.3		41	2	1	1
42	4	51.8	16.4		42	7	241.2	6		42	2	11.8	11.8			42	5	40	0		42	4	33	2.9		42	3	5.3	2.2
43	3	11.3	0.7		43	0	0	0		43	3	48	11.3			43	4	36.9	5.1		43	3	22.9	6.3		43	5	13.5	0.5
44	4	73.3	8.7		44	4	43.4	8.9		44	3	47	9.4			44	4	41.9	2.7		44	2	18.6	18.6		44	2	9.6	9.6
45	2	11.6	11.6		45	3	16.4	1.4		45	4	65.1	11.3			45	6	39.8	4.8		45	3	22.2	8		45	4	18.1	0.2
46	4	23.1	4.6		46	3	10.6	5.1		46	2	25.8	25.8			46	3	15.7	6.3		46	4	41	2.7		46	2	3.9	3.9
47	2	43.6	43.6		47	0	0	0		47	2	26	26			47	2	2.9	2.9		47	5	43.4	1.7		47	5	71.3	4.3
48	3	12.5	4.6		48	7	186.3	8		48	4	39	6.3			48	3	26.7	12.3		48	3	13.3	1.4		48	5	96.4	0
49	3	42.2	19.8		49	2	31.6	31.6		49	3	4.1	0.7			49	6	38.6	3.6		49	4	56.1	1.4		49	5	53	5.3
50	3	13	0.2		50	4	34.9	0.2		50	4	26.5	4.3			50	3	25.1	9.9		50	4	18.6	1		50	3	3.6	1.2
51	3	70.1	16.1		51	4	28.4	1.2		51	3	39.5	11.1			51	5	39.3	0.7		51	1	0	0		51	0	0	0
52	4	37.8	3.4		52	3	19	5.3		52	3	48.2	9.9			52	2	4.1	4.1		52	3	30.8	13.3		52	2	2.7	2.7
53	4	53.5	11.1		53	4	50.1	8.9		53	3	78.8	11.8			53	4	18.8	1.7		53	0	0	0		53	2	11.8	11.8
54	5	27.7	1.9		54	3	56.6	25.5		54	4	82.4	11.8			54	2	4.1	4.1		54	3	40.7	7.2		54	4	19.3	2.2
55	3	73.7	36.6		55	2	32	32		55	0	0	0			55	2	7	7		55	0	0	0		55	4	24.1	4.6
56	3	36.4	14		56	4	14.9	0.7		56	5	229.6	34.5			56	2	19	19		56	3	27.7	4.1		56	3	16.1	4.3
57	3	22.7	8.4		57	2	8.4	8.4		57	3	49.6	11.6			57	4	15.4	0.2		57	4	28.2	3.6		57	5	53	1.2
58	3	40.5	2.9		58	5	24.1	3.4		58	3	66.7	24.3			58	5	28.2	1.2		58	4	52.5	0.2		58	3	6	1.7
59	3	50.4	6.7		59	6	74	6.5		59	3	12.3	2.9			59	3	12.8	3.9		59	4	31.3	3.1		59	4	25.8	2.2
60	4	34.5	1.9		60	2	60.7	60.7		60	3	22.4	8.2			60	3	21.4	8		60	4	45.1	3.6		60	4	34.2	5.5
61	3	24.8	1.2		61	0	0	0		61	3	66.3	3.4			61	4	22.7	6		61	3	26.5	12.8		61	4	26.5	3.4
62	4	12.5	1		62	8	184.8	4.3		62	3	22.4	3.6			62	3	22.7	4.3		62	5	35.9	1.2		62	6	31.6	2.4
63	4	51.6	7.7		63	3	93.3	17.1		63	5	26.3	2.9			63	2	4.6	4.6		63	2	13.7	13.7		63	2	3.6	3.6
64	3	55.7	1.2		64	4	26.5	3.1		64	5	35.9	3.4			64	6	23.4	1		64	2	2.4	2.4		64	4	34.5	3.1
65	3	26	11.1		65	3	15.2	6.3		65	3	31.1	10.6			65	2	1.7	1.7		65	4	54.7	6.7		65	2	9.9	9.9
66	5	27.7	0.5		66	2	70.8	70.8		66	2	54	54			66	6	42.9	3.9		66	3	10.4	2.9		66	3	37.8	6.7
67	3	13.7	0.5		67	4	71.8	4.3		67	3	23.4	5.1			67	2	20	20		67	4	33.5	7		67	2	0.5	0.5
68	4	62.7	15.2		68	2	5.1	5.1		68	5	43.4	8.4			68	2	5.8	5.8		68	4	27.2	7		68	3	7.7	3.6
69	3	22.4	9.9		69	5	51.1	6.7		69	4	26.5	0.7			69	2	15.2	15.2		69	3	29.2	6		69	2	2.2	2.2
70	4	12	0.2		70	5	55.4	0.5		70	3	85.8	36.1			70	4	19	1		70	2	5.3	5.3		70	3	20	0.2
71	3	14	5.8		71	5	74.7	8.9		71	3	55.7	25.3			71	4	47.5	13.5		71	5	46.5	0.5		71	4	15.2	1.7
72	3	23.9	3.6		72	3	52.3	9.6		72	2	25.5	25.5			72	5	43.6	1.4		72	2	13.7	13.7		72	3	10.8	2.2
73	3	43.1	19.5		73	1	0	0		73	3	33.7	13.5			73	4	18.6	3.9		73	3	16.9	2.2		73	4	6.3	0.5
74	3	42.7	9.4		74	0	0	0		74	4	39	4.6			74	2	19.5	19.5		74	4	23.4	2.2		74	5	52.8	5.1
75	3	32.8	4.8		75	8	213	0.2		75	5	51.6	1.4			75	4	18.3	3.1		75	4	57.3	3.6		75	3	8	2.9
76	4	41.4	5.8		76	4	36.9	1.9		76	4	54.9	6.5			76	3	7.2	1		76	3	35.9	9.4		76	4	21.2	2.4
77	3	27.7	11.6		77	3	8	3.9		77	3	47.7	9.6			77	3	9.9	1.7		77	3	23.6	6.5		77	3	15.9	7.7
78	5	64.6	6		78	3	23.6	6		78	2	13.3	13.3			78	4	24.1	1		78	6	32.3	2.7		78	2	2.4	2.4
79	3	13.5	0.2		79	4	23.4	2.9		79	4	24.1	5.3			79	2	7.7	7.7		79	2	13.3	13.3		79	4	22.4	3.9
80	3	16.1	4.3		80	3	23.9	7.5		80	3	7.7	3.1			80	2	2.7	2.7		80	4	25.5	1.9		80	2	14.5	14.5
81	5	54.5	1.2		81	3	31.3	4.6		81	3	12.5	4.1			81	4	21	0.5		81	6	22.2	0.7		81	4	44.6	9.4
82	5	38.1	1.4		82	5	23.1	0.2		82	3	4.8	0.2			82	4	20.7	1.9		82	3	17.8	4.8		82	2	4.1	4.1
83	3	43.9	21.2		83	5	95.7	2.4		83	4	46.5	9.2			83	3	6.3	2.7		83	2	33	33		83	4	29.2	3.6
84	3	19.5	7		84	3	44.1	11.8		84	3	24.8	4.8			84	3	25.5	2.2		84	3	26	11.8		84	4	29.4	3.6
85	3	65.5	20.7		85	4	60.5	4.6		85	2	9.2	9.2			85	4	22.7	1		85	3	20.5	7.2		85	6	31.3	0
86	4	43.6	6		86	4	49.9	5.1		86	2	4.8	4.8			86	7	41.2	2.4		86	10	72.5	1.4		86	2	14.2	14.2
87	5	32.8	0.7		87	8	230.1	5.1		87	2	61.9	61.9			87	4	21	3.4		87	2	20.5	20.5		87	5	54.2	4.1
88	2	2.4	2.4		88	6	65.8	1		88	3	17.8	8			88	3	20.7	9.4		88	6	30.1	0.7		88	4	17.1	0.2
89	4	73.5	18.8		89	5	26.5	2.9		89	4	52.5	6.3			89	3	20.2	9.2		89	4	44.3	1.4		89	5	19.5	1
90	4	64.8	7.5		90	4	43.6	4.6		90	5	28.9	0.7			90	3	13.3	2.4		90	4	20.5	1.2		90	0	0	0
91	8	196.4	1.4		91	3	31.8	10.1		91	3	14.9	7.5			91	2	29.6	29.6		91	3	18.3	8.7		91	10	304.8	0.5
92	5	80.7	12.5		92	2	1.9	1.9		92	4	42.4	7.2			92	4	34.5	1.4		92	4	26.7	4.8		92	0	0	0
93	4	45.3	5.8		93	6	72.3	0.2		93	4	48	0			93	11	214	1.4		93	2	22.9	22.9		93	4	15.4	1.4
94	3	21	7.7		94	3	72.5	9.2		94	4	46.5	12			94	0	0	0		94	3	61.4	1.4		94	2	17.6	17.6
95	4	10.8	1.7		95	4	38.8	11.3		95	4	28.2	0.5			95	2	2.9	2.9		95	3	6	0.2		95	2	27.7	27.7
96	3	34.5	5.5		96	3	37.8	16.6		96	3	30.4	10.1			96	3	14.7	6.7		96	3	21.7	4.8		96	3	59	19
97	4	20.5	3.6		97	3	50.1	18.3		97	1	0	0			97	2	7	7		97	4	32.8	6.7		97	3	12.3	2.7
98	4	40.7	6.7		98	4	71.1	4.1		98	3	42.2	17.6			98	5	39.8	3.4		98	2	5.1	5.1		98	2	2.9	2.9
99	3	44.3	9.6		99	5	77.6	3.6		99	2	0.2	0.2			99	3	5.8	1.7		99	2	26.3	26.3		99	3	8.2	1.4
100	0	0	0		100	1	0	0		100	2	33.7	33.7			100	3	11.6	2.4		100	0	0	0		100	3	26.3	3.4
101	8	235.2	7		101	4	19	3.1		101	4	19.8	0.2			101	3	9.9	2.2		101	2	9.4	9.4		101	3	47.7	9.2
102	2	22.2	22.2		102	3	13.7	3.1		102	4	45.3	0.5			102	6	11.3	0.5		102	2	5.5	5.5		102	4	32	3.1
103	5	69.2	4.8		103	4	24.8	0.2		103	3	28	12.8			103	1	0	0		103	4	26	2.7		103	5	43.9	5.3
104	3	16.1	7.2		104	3	46	21.2		104	3	58.1	7.2			104	7	134.5	0.2		104	4	40.2	0.5		104	5	38.1	1.9
105	4	35.4	0.2		105	3	44.1	5.3		105	3	26.7	11.8			105	2	12.3	12.3		105	4	52	9.6		105	2	8.2	8.2
106	3	14.5	6		106	5	53.3	0.2		106	4	61.2	3.4			106	3	17.3	1.9		106	6	27.7	0.7		106	5	56.1	5.3
107	2	8.2	8.2		107	5	17.1	0.7		107	1	0	0			107	2	1.2	1.2		107	0	0	0		107	5	56.6	7.2
108	6	44.8	2.2		108	3	37.3	14.9		108	3	17.6	1.2			108	8	64.3	0		108	2	17.6	17.6		108	4	28.7	4.1
109	4	46.5	9.4		109	2	12.8	12.8		109	2	31.8	31.8			109	4	27.7	1.2		109	5	29.9	2.2		109	3	13	4.8
110	5	64.6	2.4		110	4	73.5	15.2		110	4	44.1	1.4			110	5	53.5	0		110	2	15.2	15.2		110	5	38.1	7.2
111	3	47.2	8.4		111	3	33.3	14		111	5	79.8	4.3			111	4	11.3	0.7		111	5	44.1	5.1		111	3	6.3	2.9
112	3	27.7	12.3		112	3	88.7	12.5		112	5	68.9	7.7			112	2	8.4	8.4		112	1	0	0		112	4	29.9	7.2
113	3	102.9	47.2		113	3	55.2	21.2		113	3	28.7	7			113	3	14.7	2.7		113	2	11.6	11.6		113	4	24.8	8.2
114	2	52.5	52.5		114	2	56.1	56.1		114	5	20.2	1			114	2	12	12		114	7	46.5	0.2		114	2	6.3	6.3
115	4	28.4	8.2		115	4	49.9	10.6		115	3	58.3	14.9			115	8	180	1.4		115	4	24.8	3.4		115	2	5.5	5.5
116	2	18.3	18.3		116	3	44.3	19.3		116	2	18.8	18.8			116	2	5.8	5.8		116	1	0	0		116	3	53	8.7
117	3	28.4	1		117	1	0	0		117	3	33	9.9			117	4	13	1.2		117	3	21.7	5.1		117	7	61.9	1.7
118	2	16.9	16.9		118	4	44.8	6		118	2	26.3	26.3			118	2	4.8	4.8		118	3	15.7	5.5		118	4	23.9	1
119	6	36.6	4.3		119	3	70.1	0.2		119	2	27.2	27.2			119	5	44.3	2.2		119	3	17.6	5.3		119	2	8	8
120	2	1.9	1.9		120	3	38.6	16.6		120	3	25.5	8.9			120	2	2.9	2.9		120	3	11.3	3.6		120	2	10.6	10.6
121	4	27.2	0.7		121	2	16.1	16.1		121	3	34	15.7			121	4	25.5	1.4		121	4	31.1	1		121	2	45.5	45.5
122	3	6.5	1.9		122	4	21.9	0		122	2	52.3	52.3			122	2	43.9	43.9		122	4	24.1	5.8		122	4	33.3	2.9
123	3	14.7	3.1		123	4	49.6	13.5		123	2	5.1	5.1			123	2	11.6	11.6		123	4	23.4	6.7		123	2	26.5	26.5
124	3	42.9	4.1		124	5	74.9	2.7		124	4	32.3	5.3			124	5	39.5	2.4		124	4	31.8	3.1		124	3	16.6	5.3
125	3	23.1	9.4		125	3	25.1	8.9		125	1	0	0			125	7	51.3	3.1		125	3	20.5	9.9		125	4	22.4	2.2
126	3	21.7	8.9		126	4	23.9	2.4		126	4	32.8	9.2			126	3	15.9	6.3		126	5	23.4	2.9		126	3	17.1	0.7
127	5	76.1	2.2		127	4	34	6.5		127	4	9.9	1.7			127	2	9.2	9.2		127	2	11.1	11.1		127	3	34.7	2.4
128	2	6	6		128	4	27.2	3.6		128	5	18.1	0.7			128	4	19.5	1.9		128	2	21.7	21.7		128	3	4.8	1
129	3	45.1	9.6		129	3	12	0.5		129	4	22.7	4.8			129	1	0	0		129	3	32.3	9.6		129	3	45.3	6.3
130	3	101.9	26		130	5	61.4	7.7		130	2	5.8	5.8			130	4	59.5	5.5		130	4	25.1	1		130	2	20.2	20.2
131	3	24.3	10.4		131	4	33.7	4.8		131	4	30.8	3.4			131	5	28.2	4.6		131	3	21.9	8.9		131	2	33.3	33.3
132	3	61.4	21		132	4	74.5	2.9		132	4	13.7	0.2			132	6	17.1	0.7		132	3	12.3	1.2		132	3	3.6	1.2
133	5	35.9	4.6		133	3	21.7	9.4		133	2	5.1	5.1			133	4	35.4	5.1		133	4	31.8	1.9		133	3	28.2	7.7
134	3	71.8	15.9		134	6	76.9	3.9		134	8	42.4	0			134	4	28.7	5.3		134	5	21.9	2.2		134	3	13	5.5
135	4	28.9	0.7		135	3	14.7	5.5		135	5	14.5	1			135	5	31.8	2.7		135	3	21.7	3.1		135	3	13.3	3.4
136	4	76.9	16.1		136	3	13.5	5.8		136	4	31.3	1.9			136	5	55.7	0.2		136	4	28.7	4.1		136	5	57.6	1.4
137	5	47.7	0.2		137	4	33.3	9.4		137	3	10.8	4.8			137	4	17.3	2.4		137	4	29.4	4.3		137	5	52	3.9
138	4	37.8	1.2		138	3	49.2	12		138	2	25.3	25.3			138	7	39.5	3.6		138	2	24.6	24.6		138	3	12.3	1.4
139	5	68.2	10.1		139	4	51.6	10.6		139	2	48.7	48.7			139	5	105.8	2.2		139	3	64.6	23.6		139	4	21.7	0.2
140	4	47	9.9		140	3	33.3	14.7		140	3	14.7	3.9			140	3	38.3	5.1		140	4	27.5	1.4		140	2	8	8
141	3	30.6	9.6		141	5	96.9	6.5		141	4	67.2	1.2			141	3	18.8	0		141	3	28.9	13.3		141	3	5.1	0.2
142	2	9.2	9.2		142	3	42.7	5.5		142	3	40.2	15.9			142	4	23.9	2.9		142	2	11.1	11.1		142	3	22.7	0.2
143	2	63.9	63.9		143	3	29.6	13		143	3	28.4	8.9			143	6	33.5	0.2		143	4	23.9	1		143	4	28	0.5
144	3	45.1	11.1		144	3	39.8	5.1		144	3	28.9	10.8			144	3	49.6	3.4		144	3	26.7	9.6		144	2	4.1	4.1
145	2	29.2	29.2		145	3	8.4	3.1		145	3	23.9	6.5			145	5	33.5	0.2		145	3	27.2	1		145	3	2.2	0
146	5	66.3	8.2		146	3	63.6	30.1		146	4	37.1	5.5			146	4	27.2	5.3		146	4	30.4	3.9		146	4	7.5	1.9
147	1	0	0		147	3	22.9	6.5		147	3	59.5	28.2			147	3	18.8	7.7		147	3	12.8	1.9		147	4	26	0.7
148	6	46	2.4		148	2	14	14		148	3	23.9	0			148	3	3.9	0.5		148	3	16.4	3.1		148	3	39	7.2
149	3	21.7	3.6		149	2	5.5	5.5		149	3	17.1	3.4			149	3	1.9	0.2		149	2	13.5	13.5		149	4	29.4	4.1
150	2	5.8	5.8		150	3	13	5.8		150	3	21	9.2			150	4	34	2.4		150	4	31.1	4.6		150	3	8.2	3.9
151	4	83.1	21.9		151	3	26.3	11.6		151	4	54.5	17.3			151	4	27.5	8.4		151	5	24.6	0.5		151	3	4.1	0.5
152	4	19	4.6		152	3	23.1	2.7		152	4	63.9	4.8			152	4	23.6	1		152	1	0	0		152	2	13.3	13.3
153	6	28	3.4		153	4	56.1	14.5		153	2	2.4	2.4			153	3	14.7	5.3		153	2	21	21		153	3	28	0.5
154	3	14.2	6		154	3	21.9	0.7		154	3	23.9	11.3			154	3	8	1.4		154	2	2.4	2.4		154	3	8.9	0.5
155	5	44.8	0.5		155	10	263.9	0.5		155	2	6.5	6.5			155	5	36.9	1.9		155	3	44.3	14.5		155	2	20.2	20.2
156	3	17.6	1.2		156	4	33.3	9.9		156	3	10.6	3.6			156	4	21	1.2		156	3	84.6	23.4		156	5	19.8	1.9
157	3	14.2	7		157	3	97.6	18.6		157	2	39.5	39.5			157	4	28.4	0.5		157	3	22.9	11.1		157	2	6.7	6.7
158	4	39.5	5.8		158	4	43.9	8.7		158	4	21.4	1			158	2	35.2	35.2		158	4	34	3.9		158	4	34.5	2.2
159	3	22.7	6.3		159	1	0	0		159	6	60.7	2.4			159	3	44.1	16.4		159	2	19.3	19.3		159	6	34.5	0
160	4	26	2.4		160	4	29.4	7		160	2	8.9	8.9			160	3	15.9	6.7		160	2	17.1	17.1		160	3	20.7	2.7
161	3	21.7	10.4		161	4	30.4	2.4		161	2	10.1	10.1			161	3	19.8	4.8		161	2	3.9	3.9		161	1	0	0
162	4	33.3	5.5		162	3	41.7	19.3		162	3	24.3	8			162	0	0	0		162	3	32	9.2		162	3	25.1	2.7
163	3	34.9	11.8		163	3	13.3	5.3		163	4	15.7	3.9			163	11	177.6	0		163	3	43.9	12.5		163	3	10.8	1.4
164	10	230.6	3.6		164	3	39.5	14		164	3	42.9	13			164	1	0	0		164	7	36.4	2.4		164	5	39.8	1.7
165	2	52.3	52.3		165	3	34.7	14.2		165	2	15.9	15.9			165	5	31.1	5.8		165	4	18.3	1.9		165	3	19	8.4
166	4	68.2	17.3		166	3	42.4	10.4		166	4	11.3	0.5			166	3	33	4.1		166	2	31.1	31.1		166	3	24.1	1
167	4	11.3	0.2		167	3	64.6	6.5		167	3	36.4	12.8			167	2	6.3	6.3		167	4	41.2	12.3		167	1	0	0
168	2	79.8	79.8		168	3	41.2	5.3		168	1	0	0			168	7	10.1	0		168	3	14.9	7.2		168	4	16.9	0.2
169	4	52	10.4		169	3	42.7	10.6		169	3	40.5	19			169	4	25.8	1		169	2	0.2	0.2		169	5	32	1.4
170	3	19.5	6		170	3	29.4	7		170	2	43.1	43.1			170	4	22.2	0		170	2	1.9	1.9		170	0	0	0
171	3	12.5	0.2		171	3	49.6	21.4		171	3	20.2	1.2			171	4	9.2	0.2		171	4	27.2	1.9		171	6	199	5.5
172	2	37.3	37.3		172	3	22.9	9.9		172	3	20.7	6			172	4	32.5	1		172	3	34.9	5.1		172	2	20.2	20.2
173	3	53	6.5		173	4	57.3	8.2		173	4	25.1	1.4			173	4	18.1	1.2		173	3	18.6	7.5		173	4	26.3	2.2
174	3	52.8	17.6		174	3	27.5	1.9		174	3	22.2	7			174	2	5.1	5.1		174	4	27.2	8.4		174	5	73	6
175	3	8.9	2.2		175	4	36.9	1		175	2	21.7	21.7			175	4	16.9	0.5		175	3	39	8.4		175	1	0	0
176	3	21.4	4.3		176	5	48.2	7		176	4	47.5	9.9			176	3	0.5	0		176	4	28.9	4.1		176	3	12	0.7
177	2	20.2	20.2		177	4	48.7	0.2		177	2	38.6	38.6			177	5	27.7	2.2		177	2	23.6	23.6		177	2	37.8	37.8
178	3	61.9	6.7		178	3	35.4	8.7		178	0	0	0			178	3	14.9	3.9		178	5	43.4	7.7		178	3	11.8	0.5
179	3	28	11.1		179	3	27	7.5		179	11	193.5	1.4			179	3	94.2	5.1		179	4	23.4	4.3		179	4	91.1	2.9
180	4	42.9	9.9		180	3	6	0.2		180	3	61.4	22.9			180	4	17.1	2.4		180	4	18.3	0.2		180	2	12.8	12.8
181	2	23.6	23.6		181	3	20	5.5		181	4	44.1	11.8			181	4	20	4.8		181	4	29.4	6		181	5	68.7	2.2
182	4	17.6	4.1		182	4	25.3	5.5		182	4	54.9	8.4			182	4	25.1	4.8		182	4	29.4	4.8		182	3	59.8	17.6
183	3	58.6	28.9		183	3	50.4	20.2		183	4	40	6.5			183	3	9.2	4.3		183	5	39.3	4.3		183	3	5.1	0.2
184	4	85.1	6		184	2	11.1	11.1		184	3	21.4	0.2			184	3	14	6.5		184	1	0	0		184	4	16.4	1.7
185	4	21.7	2.4		185	2	21.2	21.2		185	3	27	11.6			185	4	31.6	5.5		185	5	40	2.9		185	4	21.2	1.2
186	3	25.5	10.6		186	3	22.7	11.1		186	4	65.1	11.3			186	4	30.1	2.4		186	3	23.1	9.2		186	3	12.5	1.9
187	4	17.8	1.2		187	2	33.5	33.5		187	3	25.1	7.5			187	5	51.6	1.4		187	5	38.8	1.9		187	4	20.2	1.7
188	3	47.2	12.8		188	6	85.3	11.3		188	3	13.7	2.2			188	2	8.7	8.7		188	1	0	0		188	2	0.5	0.5
189	3	38.8	4.8		189	4	48.4	6.3		189	2	18.1	18.1			189	5	28.4	2.4		189	3	21.2	5.3		189	4	49.6	1.7
190	5	34.5	0.2		190	4	21	1.4		190	5	59.3	6.3			190	2	14	14		190	2	10.8	10.8		190	3	13.3	3.1
191	6	77.8	4.3		191	4	110.4	0.2		191	2	21.2	21.2			191	5	37.6	2.4		191	2	29.6	29.6		191	4	23.9	2.2
192	4	39.5	7.5		192	1	0	0		192	1	0	0			192	3	9.4	1.7		192	2	4.6	4.6		192	4	41.9	8.4
193	5	53.5	6.7		193	6	64.8	1.2		193	2	9.9	9.9			193	4	36.9	4.8		193	4	30.4	8		193	5	48	0
194	3	15.9	6.3		194	5	83.4	5.1		194	3	7.5	3.1			194	5	15.7	1.2		194	2	0	0		194	2	25.5	25.5
195	4	61.7	4.3		195	4	81.9	24.8		195	3	4.6	1.4			195	2	11.8	11.8		195	3	23.1	9.4		195	3	5.8	2.9
196	5	85.3	3.4		196	3	34.9	14.5		196	4	62.9	9.2			196	3	7.7	0.5		196	4	28.4	0.5		196	3	2.4	0.5
197	4	55.7	10.6		197	3	21	7.2		197	4	60	3.9			197	2	14	14		197	4	23.4	0		197	2	7	7
198	4	27	6.5		198	3	30.4	8.7		198	4	46	6.3			198	2	44.1	44.1		198	2	21.9	21.9		198	3	33.7	14.2
199	3	51.3	13.5		199	2	46.3	46.3		199	4	38.1	0.5			199	4	28	3.4		199	6	45.8	3.4		199	3	20	8
200	4	20.7	6.3		200	3	25.1	11.6		200	3	7	1.4			200	3	13.7	1.4		200	3	32.3	6.5		200	8	44.8	1.7
201	5	54.5	6.3		201	5	50.8	8.9		201	3	34.5	11.8			201	3	26	2.9		201	5	35.2	6		201	5	23.6	0.5
202	3	25.3	11.8		202	4	43.4	6		202	3	21.2	5.1			202	3	5.8	0.5		202	3	26	0.2		202	5	50.4	6.7
203	4	36.4	3.1		203	3	23.6	8.9		203	4	57.1	2.7			203	1	0	0		203	2	9.6	9.6		203	3	13.7	1.7
204	1	0	0		204	3	24.6	2.4		204	3	25.8	12			204	4	24.1	6		204	2	4.1	4.1		204	2	25.5	25.5
205	4	29.2	1.9		205	3	21.7	8.4		205	3	16.4	7.2			205	2	74.7	74.7		205	1	0	0		205	2	0.5	0.5
206	3	40	19.3		206	3	38.1	2.9		206	3	63.9	15.2			206	3	33.5	8.4		206	5	60.2	8.9		206	2	4.6	4.6
207	2	16.6	16.6		207	5	24.6	0.5		207	3	25.3	10.8			207	3	21.9	2.4		207	5	41	4.6		207	4	15.4	1.9
208	2	32.3	32.3		208	3	40.2	6.7		208	5	84.1	8.9			208	3	18.6	0.5		208	7	47.2	2.4		208	3	23.1	0.7
209	5	67	2.2		209	2	20.7	20.7		209	3	17.6	7			209	4	19.8	1		209	3	14.5	7.2		209	4	24.8	1.2
210	2	7.2	7.2		210	3	27	0.2		210	3	46.7	4.3			210	3	22.7	6		210	1	0	0		210	3	28.4	2.4
211	5	88.4	4.3		211	4	28.7	0.5		211	2	12.5	12.5			211	3	16.4	2.2		211	5	36.6	1.7		211	5	21.2	1.7
212	4	33.7	1.7		212	2	9.4	9.4		212	4	57.1	6.5			212	3	21.4	5.8		212	2	3.4	3.4		212	4	61	4.3
213	3	46.7	11.8		213	2	20.7	20.7		213	2	14.9	14.9			213	2	21.7	21.7		213	3	25.8	6		213	2	6.3	6.3
214	3	26.7	10.4		214	3	53	16.6		214	4	50.6	12.8			214	6	48	0.7		214	3	45.3	22.4		214	3	14	4.3
215	3	33.3	10.1		215	3	24.3	6.7		215	2	15.4	15.4			215	3	12.5	2.4		215	6	45.8	1		215	4	73	13.5
216	3	21	10.4		216	5	62.2	1.4		216	4	23.6	5.8			216	3	35.2	3.9		216	3	12.3	5.5		216	6	46	2.9
217	5	24.6	2.9		217	4	33.3	6		217	3	24.8	8.9			217	5	22.9	0.5		217	3	14	4.3		217	2	9.9	9.9
218	3	24.3	6		218	3	31.8	10.4		218	2	16.1	16.1			218	3	22.2	3.9		218	4	27.5	0.2		218	4	21	3.4
219	3	17.8	7.7		219	4	11.3	0.5		219	4	50.8	7.2			219	1	0	0		219	2	27	27		219	2	42.2	42.2
220	5	18.8	1.4		220	4	27	0.7		220	4	29.9	1.2			220	3	12.8	2.9		220	8	50.1	0.2		220	3	19.8	0.2
221	4	76.1	12.5		221	3	20.2	3.6		221	2	33.3	33.3			221	2	23.9	23.9		221	2	38.3	38.3		221	2	1	1
222	4	19.8	2.4		222	4	29.2	4.6		222	4	80	17.1			222	4	37.8	10.1		222	3	17.8	7.2		222	3	21.4	7.5
223	3	9.2	3.9		223	2	23.9	23.9		223	2	19.8	19.8			223	4	50.6	4.8		223	2	4.8	4.8		223	3	12.5	1.2
224	4	40	6.3		224	2	11.6	11.6		224	4	52.5	7			224	7	41.4	2.2		224	5	28.4	2.7		224	3	13.3	1.9
225	3	37.1	15.9		225	3	24.6	2.9		225	4	33.5	3.4			225	3	36.9	15.7		225	4	35.7	2.2		225	3	29.2	7.5
226	0	0	0		226	2	9.6	9.6		226	2	75.4	75.4			226	2	47.7	47.7		226	1	0	0		226	4	70.6	8.7
227	5	120.7	7.7		227	3	42.9	13.5		227	4	74.9	6			227	3	13.3	4.8		227	4	15.9	0.5		227	3	15.4	5.3
228	5	99.3	11.3		228	4	23.6	2.7		228	4	33.3	5.1			228	4	18.3	3.9		228	4	48.7	7.5		228	3	34.9	14.2
229	1	0	0		229	3	21.4	5.8		229	3	42.7	8.2			229	3	15.2	7		229	5	70.8	1.9		229	3	7.7	3.6
230	5	27	5.1		230	5	56.1	4.8		230	5	60.5	8.7			230	3	29.2	7.2		230	2	4.3	4.3		230	3	22.4	4.3
231	4	28.7	4.3		231	4	39.3	12		231	4	51.8	6.3			231	4	24.8	6.5		231	3	22.4	4.8		231	3	13.3	3.6
232	4	9.2	0.5		232	3	22.7	5.3		232	4	13.3	2.4			232	3	6	0		232	2	3.4	3.4		232	6	38.1	0.7
233	3	46.5	13.3		233	4	28.9	1.2		233	3	39	11.6			233	3	27	9.2		233	2	3.4	3.4		233	3	33.5	5.1
234	2	11.6	11.6		234	4	51.1	0		234	4	23.9	3.4			234	2	3.1	3.1		234	10	48	0.5		234	2	32	32
235	4	61	11.6		235	2	16.6	16.6		235	3	9.6	3.4			235	2	3.9	3.9		235	4	21	2.4		235	4	25.3	1.7
236	3	23.6	7.5		236	3	13	5.3		236	3	8.4	1.7			236	3	8.4	1.7		236	7	46	1.9		236	3	31.6	5.5
237	6	26.3	2.2		237	3	28.2	8.9		237	3	48.7	5.5			237	4	23.9	1.2		237	2	28.4	28.4		237	4	23.9	6
238	4	62.7	12.3		238	4	29.9	5.5		238	4	37.6	4.3			238	1	0	0		238	2	6.7	6.7		238	3	20.5	0.5
239	2	15.2	15.2		239	3	65.3	27.5		239	2	20.7	20.7			239	3	6.7	0.2		239	3	22.7	2.7		239	2	12.3	12.3
240	4	14.9	1.2		240	3	26	9.2		240	6	96.6	9.2			240	3	15.7	5.5		240	2	20.7	20.7		240	3	13	2.9
241	3	74.7	28.7		241	5	60.7	5.5		241	3	48	22.2			241	4	24.6	2.9		241	2	4.8	4.8		241	4	21.2	1.4
242	3	19.8	2.7		242	3	20.2	5.5		242	2	8	8			242	2	1.7	1.7		242	4	39.3	1.9		242	4	21	0.2
243	2	18.6	18.6		243	3	48.7	9.4		243	4	52	8			243	4	16.4	1		243	2	5.1	5.1		243	4	26.5	5.1
244	3	61.4	26.3		244	3	17.1	6		244	4	44.1	9.4			244	2	30.8	30.8		244	6	25.5	0		244	2	19	19
245	4	60.2	10.6		245	3	42.4	16.4		245	4	39.3	1.9			245	3	25.3	8.2		245	3	3.4	0.2		245	3	4.3	0.5
246	2	32.3	32.3		246	2	0.7	0.7		246	4	40.7	5.3			246	3	21.4	5.3		246	4	20.2	2.2		246	5	36.6	2.4
247	4	10.6	0.5		247	4	36.1	7		247	2	17.8	17.8			247	3	6.3	2.4		247	6	43.6	3.9		247	5	35.7	0
248	3	10.6	4.1		248	3	63.4	21.2		248	3	66.3	15.7			248	2	1.2	1.2		248	2	4.3	4.3		248	2	17.6	17.6
249	4	20.7	0.7		249	3	23.9	6.3		249	3	4.6	0.2			249	3	21.7	3.4		249	4	34.5	6.5		249	4	32.3	6.5
250	2	90.6	90.6		250	3	20	6.7		250	5	60	9.9			250	3	42.7	12.3		250	3	5.1	1.2		250	2	6	6

## Sheet: Zhongnong2008
seed guide tube																impeller
hole	seed numbers per hole	Maximum hole grain distance：mm	Minimum hole grain distance：mm		hole	seed numbers per hole	Maximum hole grain distance：mm	Minimum hole grain distance：mm		hole	seed numbers per hole	Maximum hole grain distance：mm	Minimum hole grain distance：mm			hole	seed numbers per hole	Maximum hole grain distance：mm	Minimum hole grain distance：mm		hole	seed numbers per hole	Maximum hole grain distance：mm	Minimum hole grain distance：mm		hole	seed numbers per hole	Maximum hole grain distance：mm	Minimum hole grain distance：mm
1	2	11.3	11.3		1	4	100.2	13.3		1	4	65.5	19.5			1	4	25.3	5.5		1	4	26.5	6.3		1	4	39.3	8.4
2	4	66.7	6		2	4	34.9	2.4		2	2	42.4	42.4			2	3	43.1	15.9		2	3	45.5	18.3		2	4	27	5.1
3	3	44.8	1.4		3	3	22.7	9.6		3	4	33.7	1.7			3	3	36.4	15.2		3	3	40	15.7		3	3	16.9	3.6
4	3	40.5	19		4	3	30.4	9.9		4	4	46.3	4.8			4	3	9.9	4.3		4	3	12.3	5.3		4	3	18.6	4.3
5	4	98.8	14.5		5	4	22.7	1.2		5	4	62.4	7.2			5	3	55.4	1.9		5	2	3.1	3.1		5	3	32.3	12.5
6	3	58.6	15.2		6	4	34.9	5.5		6	3	11.6	4.6			6	2	20.2	20.2		6	2	21.4	21.4		6	3	9.6	2.2
7	3	32	14.9		7	3	23.9	4.1		7	2	26.5	26.5			7	3	47.5	13.5		7	2	13.5	13.5		7	3	21	5.3
8	3	17.6	5.3		8	2	56.4	56.4		8	6	48.7	0.5			8	4	13	0		8	4	15.4	3.4		8	4	8.7	0.2
9	5	48.9	5.3		9	2	6	6		9	4	25.1	0.5			9	3	15.4	4.3		9	3	15.2	4.8		9	3	14.5	4.8
10	3	54.9	26.5		10	5	50.6	1.7		10	2	8.2	8.2			10	3	52.5	4.3		10	3	53.7	6		10	4	39.5	5.1
11	4	41.2	12.5		11	3	50.1	18.3		11	4	42.2	0.7			11	3	27.7	9.6		11	2	19	19		11	2	10.6	10.6
12	3	40.5	7		12	3	51.8	12.3		12	5	30.4	3.6			12	2	21.2	21.2		12	2	21.9	21.9		12	2	0.5	0.5
13	3	43.6	21.2		13	4	59	16.1		13	4	65.8	2.4			13	4	88.4	15.7		13	3	29.6	13		13	4	13	1.7
14	3	23.9	11.1		14	2	28.4	28.4		14	4	24.8	1.2			14	4	37.6	4.8		14	3	14.9	5.3		14	4	43.6	0.7
15	5	41.9	1.2		15	3	75.2	12.3		15	5	76.1	1.2			15	7	80	2.2		15	5	45.3	0.7		15	4	20.7	0.5
16	4	26.5	5.3		16	3	24.3	8.2		16	3	28.7	11.6			16	2	1	1		16	2	1.4	1.4		16	2	1.2	1.2
17	2	11.3	11.3		17	1	0	0		17	3	6.5	0.2			17	3	21.4	5.1		17	2	4.1	4.1		17	2	1.2	1.2
18	3	67.5	9.2		18	2	18.6	18.6		18	4	103.6	2.9			18	5	28.4	3.4		18	5	28	2.9		18	4	45.3	4.1
19	4	8.7	2.4		19	4	25.3	3.9		19	1	0	0			19	3	38.8	14.5		19	3	37.3	13.3		19	2	28	28
20	3	22.7	9.2		20	2	30.6	30.6		20	1	0	0			20	3	32.3	13.7		20	4	77.6	14.2		20	3	18.6	6
21	3	24.8	3.9		21	3	31.8	14.2		21	4	55.7	4.8			21	4	63.4	1.7		21	3	31.8	1.4		21	4	17.3	2.2
22	3	52.8	4.6		22	3	13.5	0.7		22	3	36.6	9.9			22	3	63.1	2.9		22	2	2.9	2.9		22	3	21	7.2
23	3	66.5	15.2		23	3	28	13.3		23	3	21.2	2.9			23	5	31.1	0		23	5	32.8	0.7		23	4	20	1
24	4	33.7	3.4		24	3	21.7	8		24	3	20.7	0.5			24	2	24.3	24.3		24	2	22.9	22.9		24	3	11.6	2.4
25	3	50.6	13.7		25	3	29.9	12.8		25	3	31.1	3.9			25	3	36.1	10.1		25	3	36.9	11.8		25	3	12.5	3.1
26	3	44.8	20.7		26	3	14.9	4.1		26	5	37.3	4.6			26	2	13.3	13.3		26	2	11.6	11.6		26	3	47.2	10.6
27	5	48.7	7.2		27	7	29.2	1		27	4	62.4	6			27	4	27.5	1.4		27	4	28.7	0		27	4	13.3	0.5
28	4	14.9	3.4		28	3	37.6	16.4		28	3	32.5	9.4			28	3	8	1.7		28	3	3.6	1.4		28	6	46.7	0.5
29	3	58.3	11.6		29	3	57.8	12		29	2	32.3	32.3			29	4	43.6	6.3		29	2	6.5	6.5		29	2	2.2	2.2
30	3	61.4	17.1		30	4	34.7	3.6		30	4	24.3	1			30	3	13	0.7		30	3	14.2	0.7		30	3	48.2	13.7
31	4	28.4	7.2		31	4	64.1	1.2		31	3	120.2	35.7			31	3	27.2	3.4		31	2	4.3	4.3		31	4	30.6	2.7
32	3	14	5.5		32	4	44.6	1.9		32	3	55.4	16.1			32	3	32.5	11.1		32	2	13	13		32	3	36.6	16.1
33	4	29.6	7.5		33	3	10.4	4.1		33	5	72.8	2.9			33	4	4.1	1		33	4	4.6	1		33	2	26.3	26.3
34	3	56.1	4.3		34	3	21.2	6.5		34	2	23.6	23.6			34	3	17.8	5.5		34	3	15.7	3.1		34	2	33.5	33.5
35	4	47.2	8.2		35	2	5.1	5.1		35	4	55.7	0.2			35	4	19.5	2.9		35	4	16.4	2.7		35	4	48	4.3
36	3	29.2	8.9		36	4	127.7	28.2		36	3	16.6	5.1			36	3	39.5	16.1		36	3	36.6	14		36	3	6.5	0.5
37	6	77.3	1.7		37	3	24.8	11.8		37	5	42.7	1			37	4	24.8	2.4		37	5	44.6	2.7		37	4	62.7	0.7
38	5	37.3	1.2		38	4	48	8.4		38	6	46.3	0.2			38	3	23.4	10.8		38	3	25.1	12		38	3	39.8	1.4
39	2	2.9	2.9		39	4	16.9	3.6		39	3	24.1	1.4			39	3	15.4	2.9		39	3	15.2	2.2		39	4	28.7	1
40	5	56.4	3.9		40	2	6.3	6.3		40	3	37.8	16.4			40	3	20.7	0.7		40	3	21.9	0.2		40	4	35.2	3.1
41	3	40	6.3		41	3	24.1	3.1		41	3	25.5	9.9			41	3	17.6	2.7		41	3	18.3	3.1		41	4	25.8	4.6
42	2	17.6	17.6		42	2	5.1	5.1		42	4	56.9	11.1			42	4	30.6	2.4		42	3	19.5	3.9		42	5	29.6	0.7
43	5	179.8	18.8		43	3	42.9	11.3		43	4	41.4	1.7			43	4	31.8	0.7		43	3	4.3	1.2		43	3	9.2	2.4
44	0	0	0		44	3	12.3	2.4		44	3	12.3	4.6			44	4	55.9	4.3		44	2	4.3	4.3		44	3	0.5	0.2
45	3	55.7	21.4		45	3	6.5	0		45	3	12.5	0			45	2	15.2	15.2		45	2	15.4	15.4		45	3	15.2	5.8
46	4	29.2	2.9		46	4	94	11.6		46	3	24.6	9.6			46	4	23.1	0		46	4	24.8	0.2		46	3	18.1	6.3
47	2	0.5	0.5		47	1	0	0		47	7	286.5	34.5			47	3	21	4.6		47	3	19	4.6		47	4	21	1.9
48	3	5.1	1		48	2	16.1	16.1		48	0	0	0			48	3	2.9	0.2		48	3	2.9	0.7		48	4	27	1
49	4	31.1	6.5		49	1	0	0		49	2	20.5	20.5			49	3	36.9	4.8		49	2	4.6	4.6		49	2	2.2	2.2
50	3	14.5	4.8		50	4	37.8	3.9		50	3	9.2	2.2			50	3	20.5	5.5		50	3	18.8	5.5		50	5	112.8	8.4
51	3	27	11.8		51	2	45.3	45.3		51	8	210.6	3.6			51	3	11.1	3.9		51	4	25.5	4.6		51	2	7	7
52	6	37.3	2.9		52	3	37.6	16.9		52	0	0	0			52	3	16.6	8		52	3	15.2	7.2		52	4	19.3	1.2
53	2	9.6	9.6		53	4	37.1	0		53	3	24.3	10.6			53	3	9.6	4.3		53	3	11.1	4.6		53	4	19	3.9
54	3	16.4	6.5		54	2	35.4	35.4		54	3	52.8	17.6			54	2	23.1	23.1		54	2	23.9	23.9		54	3	8	1.7
55	8	72	0.5		55	3	14	4.8		55	4	65.8	3.1			55	2	6.7	6.7		55	2	6.3	6.3		55	4	21.4	4.1
56	4	15.4	1.2		56	1	0	0		56	3	28.9	11.8			56	5	27	1.4		56	5	24.8	0.5		56	3	11.6	3.6
57	2	41.7	41.7		57	0	0	0		57	4	44.8	9.4			57	4	54.5	2.4		57	4	53	1.9		57	4	39.8	1.4
58	3	29.9	12.3		58	8	288	6.3		58	3	58.6	13.7			58	5	44.6	4.8		58	3	23.4	8.2		58	3	12	5.8
59	0	0	0		59	4	46	9.9		59	3	46	22.4			59	4	26	3.1		59	4	25.5	2.4		59	3	11.6	4.8
60	3	71.6	34.9		60	2	16.9	16.9		60	4	33.5	2.4			60	2	10.6	10.6		60	2	10.6	10.6		60	3	24.8	4.6
61	3	7.5	1.4		61	4	28.9	3.9		61	3	28	10.4			61	3	34.2	16.9		61	2	18.6	18.6		61	4	31.3	3.9
62	4	33.5	4.6		62	3	12	1.9		62	3	35.4	9.9			62	2	20	20		62	2	18.1	18.1		62	3	39.5	8.9
63	3	5.8	0.2		63	5	107	5.3		63	3	18.3	6.7			63	3	1.7	0.7		63	3	1	0		63	2	25.5	25.5
64	3	59.5	24.8		64	3	22.4	4.8		64	2	32.5	32.5			64	3	32.5	9.4		64	2	11.1	11.1		64	3	27.7	2.2
65	3	10.8	5.3		65	8	230.8	5.5		65	4	24.8	1			65	4	14	1		65	4	14.9	1		65	3	21.9	7.2
66	3	25.3	0.2		66	0	0	0		66	3	17.8	1.9			66	3	20.2	8.4		66	3	19.3	5.1		66	7	107.7	0
67	3	23.9	7.5		67	3	42.7	17.8		67	3	36.9	16.6			67	2	1	1		67	2	0.2	0.2		67	2	9.6	9.6
68	6	76.1	1.9		68	3	54.5	25.5		68	3	11.8	4.3			68	3	40.5	19.3		68	2	21.9	21.9		68	4	18.3	4.1
69	3	8.4	1.7		69	2	16.1	16.1		69	5	103.4	3.4			69	3	20.7	8.2		69	3	21.4	8.2		69	3	23.1	10.1
70	3	23.9	8		70	3	26.7	0.2		70	3	24.3	9.2			70	5	13.5	1.4		70	5	14.2	1.4		70	4	24.8	0.5
71	4	69.4	17.8		71	5	60.2	3.6		71	3	36.1	6.5			71	4	8	1.2		71	4	8.7	0.2		71	4	23.6	0.5
72	3	20.5	9.4		72	4	40.2	2.4		72	3	23.6	9.4			72	3	12.5	1.2		72	3	13	3.1		72	3	8.2	1.2
73	3	89.9	7.5		73	3	55.9	17.6		73	3	75.9	6.7			73	3	24.6	7.5		73	3	25.3	8.2		73	3	9.9	0.2
74	1	0	0		74	3	21.9	10.1		74	3	26.5	8.4			74	3	15.4	4.1		74	3	14.5	4.1		74	3	18.8	1.7
75	2	20.2	20.2		75	1	0	0		75	3	24.3	6.5			75	3	18.8	4.3		75	3	17.6	3.6		75	4	40.2	5.5
76	3	57.6	22.4		76	4	68	6.5		76	3	14.2	3.4			76	3	18.3	5.8		76	3	18.3	4.6		76	2	1.4	1.4
77	3	16.1	6		77	4	19	2.7		77	3	15.4	5.3			77	3	2.9	1.2		77	3	6.3	1.4		77	4	24.3	0
78	3	65.8	4.3		78	3	28.7	2.9		78	3	45.8	4.8			78	4	33	0.5		78	4	32.3	0.2		78	2	38.6	38.6
79	3	11.3	0		79	3	54.7	16.6		79	4	27.5	5.3			79	3	28.2	9.9		79	3	28.2	9.4		79	3	29.4	9.4
80	4	37.3	6.5		80	3	48.4	19.5		80	2	11.1	11.1			80	3	15.2	2.7		80	3	15.9	2.9		80	2	10.8	10.8
81	4	62.9	4.8		81	4	37.6	2.7		81	2	61.7	61.7			81	3	16.1	1.4		81	3	15.2	1.4		81	4	63.6	16.6
82	4	28.9	1.2		82	4	65.5	8.2		82	3	48.9	11.1			82	8	49.4	0.5		82	7	33.7	0.2		82	2	12.5	12.5
83	2	33.5	33.5		83	2	9.9	9.9		83	5	65.3	0.7			83	2	37.8	37.8		83	2	37.3	37.3		83	3	22.2	0.2
84	2	17.8	17.8		84	1	0	0		84	3	32.8	8.9			84	3	32	11.1		84	3	32	11.6		84	4	24.3	5.3
85	4	23.1	0.5		85	2	15.7	15.7		85	4	46	2.7			85	4	37.3	3.4		85	4	36.4	0.5		85	4	20.7	4.1
86	2	2.9	2.9		86	3	19	6		86	5	87.2	7.7			86	5	29.6	0.7		86	5	26.7	0.7		86	1	0	0
87	3	48.9	17.8		87	5	106.7	0.5		87	3	18.3	8.2			87	2	8.7	8.7		87	2	10.4	10.4		87	3	32.3	2.4
88	2	51.8	51.8		88	3	29.9	8.9		88	3	18.8	4.8			88	3	22.7	8.9		88	3	23.1	9.4		88	3	62.7	15.2
89	4	21.7	3.1		89	4	40.2	2.4		89	3	17.1	5.8			89	2	2.7	2.7		89	2	1.9	1.9		89	6	37.8	3.6
90	2	21.7	21.7		90	3	13	3.4		90	2	9.9	9.9			90	2	1.2	1.2		90	2	2.4	2.4		90	3	31.3	9.6
91	3	10.6	1.4		91	1	0	0		91	3	68.7	6.3			91	2	7.5	7.5		91	2	3.1	3.1		91	3	35.9	16.6
92	2	15.9	15.9		92	3	118.1	36.4		92	3	13.3	0.2			92	3	17.8	5.5		92	3	17.6	4.8		92	3	47.5	6.3
93	5	109.2	20		93	3	18.1	6.5		93	4	63.4	7.2			93	3	31.1	2.2		93	3	31.8	2.4		93	2	53.5	53.5
94	3	42.7	16.9		94	3	21.9	9.9		94	3	16.6	1.7			94	3	14.5	2.7		94	3	10.6	1.4		94	3	13	4.8
95	3	9.2	3.4		95	4	16.1	0.5		95	4	44.1	4.3			95	4	65.5	5.5		95	3	13.5	6.3		95	4	29.9	2.7
96	4	53.7	9.2		96	3	24.6	3.9		96	3	17.6	6.7			96	3	18.8	7.7		96	3	14	6		96	6	28.4	0.2
97	3	33.3	5.5		97	4	32	5.3		97	3	48.7	15.9			97	2	9.6	9.6		97	2	9.2	9.2		97	3	31.3	0
98	1	0	0		98	2	3.9	3.9		98	4	54.9	12.8			98	8	68	0		98	7	38.6	0.2		98	4	15.4	2.2
99	4	42.7	2.2		99	4	38.8	7		99	1	0	0			99	4	40	9.6		99	3	20.5	9.9		99	3	7.2	2.4
100	3	12.8	3.1		100	5	53.3	11.1		100	2	18.3	18.3			100	3	19.5	3.4		100	2	2.9	2.9		100	3	31.8	8.4
101	4	77.6	1.4		101	3	31.1	15.2		101	3	41.4	5.5			101	4	22.7	1		101	3	4.1	1.9		101	2	31.8	31.8
102	4	35.7	1		102	2	14	14		102	3	22.2	8.9			102	3	24.3	8.2		102	3	25.5	11.1		102	2	1.2	1.2
103	3	11.1	5.1		103	4	92	3.6		103	3	24.6	11.1			103	4	13	1.4		103	4	11.8	1.9		103	3	25.8	11.6
104	4	48.2	6		104	4	68.4	5.1		104	3	54	11.8			104	3	2.2	0		104	2	1.9	1.9		104	3	52.8	3.4
105	3	17.1	1.9		105	4	46.7	5.3		105	4	34.9	8.4			105	4	9.2	0.7		105	4	9.9	1.4		105	4	17.6	1.7
106	5	15.4	1.2		106	3	51.1	1.9		106	4	58.3	5.5			106	4	36.9	7.5		106	3	29.6	14		106	3	34	9.2
107	3	25.5	8.9		107	3	8.9	2.9		107	4	38.6	6.5			107	2	11.8	11.8		107	2	10.4	10.4		107	3	28.9	0.5
108	6	75.9	0.5		108	5	95.9	2.9		108	3	62.9	17.1			108	2	25.8	25.8		108	2	24.8	24.8		108	3	14	3.4
109	6	66.5	6.7		109	5	37.8	2.2		109	4	70.4	17.6			109	4	17.6	3.1		109	4	16.9	1.9		109	2	8	8
110	5	30.1	2.2		110	4	41.2	4.8		110	3	18.8	2.7			110	3	15.7	1.2		110	3	13.3	0.2		110	4	24.1	6.3
111	3	55.4	22.4		111	3	37.6	9.6		111	3	11.3	3.4			111	3	29.9	0.7		111	2	1	1		111	4	28.7	2.9
112	3	52.8	10.4		112	1	0	0		112	4	49.2	9.9			112	4	22.4	0.5		112	4	22.7	0.5		112	3	16.9	8
113	2	21.2	21.2		113	2	9.4	9.4		113	3	15.7	7.7			113	9	64.6	0		113	5	47	5.3		113	5	35.4	5.3
114	4	24.6	3.9		114	4	10.8	0		114	3	25.3	6.5			114	2	88.4	88.4		114	1	0	0		114	2	17.6	17.6
115	4	49.9	7.2		115	3	24.3	4.6		115	4	20.7	1			115	4	28.7	2.9		115	4	29.6	2.9		115	2	8.7	8.7
116	4	43.4	0.2		116	3	21	5.8		116	3	27.7	8			116	3	10.1	1.2		116	3	8.4	0.5		116	3	20.7	9.6
117	4	43.1	5.8		117	3	101.4	22.4		117	3	66	8.7			117	4	26	5.5		117	4	26.5	6		117	2	34	34
118	4	26	3.1		118	3	29.6	13		118	4	61	10.4			118	3	24.6	6.3		118	3	23.9	4.3		118	4	29.6	3.4
119	3	53.5	20.5		119	3	15.9	0.2		119	2	27.5	27.5			119	3	7.7	1.7		119	3	8.2	3.4		119	4	33.5	3.1
120	3	71.1	18.8		120	7	43.1	2.4		120	2	14	14			120	3	34.7	15.7		120	2	19.3	19.3		120	3	39.5	4.3
121	3	53.7	4.6		121	3	24.8	8.2		121	5	63.9	3.4			121	4	31.8	7		121	4	31.8	6		121	2	18.6	18.6
122	4	17.3	1.4		122	3	14.2	6		122	2	12.5	12.5			122	3	22.4	6.7		122	3	23.4	8.4		122	4	48.4	0.7
123	3	17.8	1.4		123	5	25.8	3.9		123	4	44.6	9.2			123	4	26	1.7		123	3	8	2.9		123	6	41.7	1.9
124	2	54	54		124	4	30.8	5.3		124	3	6.3	2.9			124	3	19.8	7.5		124	3	18.3	5.8		124	4	31.6	7.2
125	3	48.4	8.2		125	3	50.6	21.9		125	3	39.8	16.9			125	2	51.3	51.3		125	1	0	0		125	4	28.4	4.8
126	6	93.3	1.9		126	2	13.7	13.7		126	2	31.3	31.3			126	3	16.4	3.9		126	3	16.4	2.2		126	4	54.9	6.5
127	4	62.9	5.5		127	4	57.3	4.1		127	5	60.5	3.4			127	3	19	8.7		127	4	43.9	10.1		127	1	0	0
128	4	51.8	11.8		128	2	18.6	18.6		128	3	23.9	10.8			128	3	11.6	3.1		128	2	2.4	2.4		128	3	11.1	2.4
129	4	16.1	2.4		129	5	73	3.1		129	3	28.7	13.7			129	4	21.7	2.9		129	3	16.9	3.4		129	2	21.2	21.2
130	2	26.3	26.3		130	4	79.3	8		130	4	35.7	10.4			130	2	13.7	13.7		130	2	15.9	15.9		130	2	0.7	0.7
131	4	36.4	6.7		131	6	98.3	3.1		131	4	25.1	0.2			131	3	42.7	11.1		131	3	41.2	10.6		131	4	42.9	8.9
132	3	10.8	4.6		132	4	20.5	4.3		132	3	25.3	12.3			132	3	23.9	3.9		132	3	23.6	3.4		132	2	2.9	2.9
133	3	34.5	1.9		133	2	17.3	17.3		133	4	21.2	3.1			133	3	4.1	0.5		133	3	3.1	0.5		133	2	16.4	16.4
134	1	0	0		134	4	37.3	3.4		134	2	59.8	59.8			134	2	1.2	1.2		134	1	0	0		134	4	88.2	6.5
135	4	25.3	5.1		135	3	92.8	29.9		135	3	8	3.4			135	4	10.4	1.7		135	4	10.4	1.4		135	4	27	0.5
136	2	34	34		136	3	25.8	2.4		136	4	42.2	8.9			136	3	7.7	3.1		136	3	7.7	3.1		136	4	19.3	3.4
137	3	55.4	6		137	3	31.1	7.7		137	4	28.4	1.2			137	4	0.2	0		137	4	0.2	0		137	4	25.5	1.2
138	5	28.7	1.2		138	6	39	1.9		138	4	27.7	7.7			138	3	6	1.9		138	3	6.5	3.1		138	4	44.1	1.9
139	3	82.7	19.5		139	3	21.9	8.4		139	5	95.7	5.5			139	4	39.3	5.3		139	3	13	5.1		139	4	23.9	1.7
140	4	26.7	8.4		140	3	45.8	10.4		140	3	21	0.7			140	3	19.5	4.6		140	3	20	5.3		140	2	56.4	56.4
141	4	43.1	12		141	2	48.2	48.2		141	3	45.1	18.6			141	4	28.2	5.1		141	3	9.2	4.6		141	2	6	6
142	2	13.5	13.5		142	5	133.7	3.1		142	4	20.2	2.7			142	4	18.1	1.9		142	4	20.2	0.2		142	4	54	5.1
143	4	104.6	4.6		143	0	0	0		143	4	15.7	0.2			143	3	6.5	1		143	3	4.3	1.7		143	2	11.6	11.6
144	2	35.9	35.9		144	5	52	1.2		144	5	110.4	4.1			144	2	10.1	10.1		144	2	8.7	8.7		144	3	4.8	0.5
145	2	11.3	11.3		145	2	9.4	9.4		145	2	15.7	15.7			145	4	27.5	5.5		145	5	30.1	5.3		145	4	23.6	1.2
146	4	48.4	7.2		146	1	0	0		146	4	41.7	2.4			146	2	32.8	32.8		146	2	30.6	30.6		146	2	2.7	2.7
147	4	72.8	10.6		147	3	20	6		147	2	43.6	43.6			147	2	22.7	22.7		147	2	19	19		147	3	12	1.4
148	5	28.4	2.9		148	3	59	28.4		148	3	12	3.4			148	2	19	19		148	2	17.8	17.8		148	5	27.2	0
149	3	26	11.1		149	4	43.9	4.8		149	3	26.3	11.8			149	3	41.2	10.6		149	2	11.3	11.3		149	4	37.1	5.1
150	4	51.8	11.3		150	3	18.8	1.2		150	3	26	3.9			150	2	1.9	1.9		150	2	2.7	2.7		150	3	34.5	2.4
151	4	64.8	8.4		151	3	28.9	12		151	3	12.8	4.6			151	3	6	2.4		151	5	33.7	2.4		151	3	19	1.2
152	6	62.4	2.9		152	4	48	0.5		152	5	78.1	3.9			152	2	9.4	9.4		152	2	8.4	8.4		152	3	5.8	0.7
153	5	81.2	5.8		153	3	22.7	7.2		153	4	66	11.3			153	3	12.8	4.8		153	3	10.8	2.7		153	4	28.2	5.1
154	4	54.9	11.1		154	3	62.2	0		154	4	68.9	9.6			154	4	50.4	7.5		154	2	33.5	33.5		154	2	10.8	10.8
155	5	82.4	3.6		155	1	0	0		155	4	43.6	2.9			155	4	18.3	1.9		155	4	22.4	3.9		155	3	16.1	0
156	2	42.4	42.4		156	3	26	12.5		156	3	13.7	2.7			156	4	29.2	3.9		156	4	28.4	3.6		156	4	28.2	4.3
157	3	21	7.7		157	3	54	11.1		157	5	44.8	2.2			157	3	44.1	11.3		157	2	7	7		157	2	26	26
158	4	25.8	3.6		158	4	23.4	0.7		158	3	28.2	13.3			158	4	16.4	1		158	4	14.5	1.2		158	4	17.6	1
159	3	25.5	6		159	4	94.9	6		159	4	85.5	15.7			159	2	1.7	1.7		159	2	1.7	1.7		159	2	25.8	25.8
160	4	69.4	2.9		160	1	0	0		160	2	11.3	11.3			160	4	34.2	1.7		160	3	3.4	1.4		160	4	38.8	1
161	4	39.3	9.9		161	3	17.8	8.9		161	4	48.2	1			161	4	23.6	2.2		161	4	23.1	2.4		161	3	71.1	28.7
162	4	65.1	3.4		162	3	28.9	11.8		162	3	21.4	6.3			162	5	24.3	0.2		162	5	25.1	0		162	5	28.7	1.9
163	5	64.8	5.8		163	4	43.9	4.6		163	3	21.7	3.4			163	2	7.2	7.2		163	2	6	6		163	3	41	8.7
164	4	73	8.9		164	3	50.4	4.8		164	4	31.6	2.9			164	4	34.9	5.5		164	4	35.9	3.4		164	1	0	0
165	3	38.6	4.1		165	4	55.7	16.1		165	4	41.2	3.4			165	3	9.2	0		165	3	9.9	0.5		165	3	28.7	5.8
166	3	35.7	10.4		166	4	33.3	9.4		166	4	52.5	8.2			166	1	0	0		166	2	9.2	9.2		166	4	42.4	2.4
167	3	27	13		167	2	8.9	8.9		167	3	23.4	2.4			167	4	14.2	0.2		167	5	20.5	0.7		167	2	2.4	2.4
168	5	59.3	0.2		168	2	5.8	5.8		168	5	59.5	3.6			168	8	43.9	1.4		168	7	37.8	1		168	3	22.9	11.1
169	4	21.9	3.6		169	3	25.8	10.1		169	3	38.3	16.6			169	6	59.5	5.8		169	4	23.1	6.3		169	3	19.3	1.9
170	3	37.3	11.6		170	3	38.1	4.3		170	3	17.1	8			170	4	13.3	0.7		170	4	10.6	0		170	2	18.1	18.1
171	3	33.7	11.1		171	3	69.6	25.5		171	2	3.9	3.9			171	4	11.6	1.9		171	4	12.3	2.4		171	4	54.7	11.1
172	4	115.9	4.1		172	4	27.5	6.7		172	2	22.2	22.2			172	1	0	0		172	1	0	0		172	3	24.6	5.3
173	5	41.9	3.4		173	3	21.2	5.1		173	2	11.3	11.3			173	3	24.1	5.1		173	3	24.6	5.1		173	3	21.4	3.9
174	3	10.8	4.6		174	3	20.2	10.1		174	3	20.2	7			174	2	14.9	14.9		174	2	13.7	13.7		174	2	37.1	37.1
175	3	10.6	3.1		175	4	34	8		175	3	51.3	5.8			175	3	37.8	8.9		175	2	8.2	8.2		175	4	14.2	1.9
176	2	37.3	37.3		176	3	18.8	5.3		176	4	24.6	2.4			176	4	91.1	24.3		176	2	22.7	22.7		176	4	24.8	0.7
177	2	45.1	45.1		177	4	45.3	0.2		177	3	25.1	7.5			177	3	25.3	4.3		177	3	24.3	3.6		177	3	59.5	6
178	3	43.4	15.4		178	2	40.5	40.5		178	2	16.9	16.9			178	3	11.6	5.1		178	3	10.6	4.6		178	3	48	6.7
179	3	32.5	10.1		179	4	84.3	14		179	4	43.4	8.2			179	2	15.7	15.7		179	2	13.5	13.5		179	3	20.7	5.3
180	2	21.2	21.2		180	2	39.5	39.5		180	3	34.9	5.5			180	4	42.9	10.4		180	4	40.7	10.1		180	4	69.9	7.5
181	3	52	22.4		181	4	114.5	8.7		181	4	67.2	7.2			181	2	20.7	20.7		181	2	20.2	20.2		181	4	37.1	1
182	3	15.7	1.2		182	2	18.8	18.8		182	3	29.9	8.4			182	7	53	4.3		182	5	27	3.1		182	4	27.7	7
183	2	33.7	33.7		183	4	64.8	4.8		183	4	54	6.7			183	5	27.7	4.6		183	4	20	2.7		183	4	27.2	1.9
184	3	44.3	6.3		184	5	72.8	5.8		184	4	16.1	2.2			184	3	16.4	1.9		184	3	34.2	14.2		184	2	3.1	3.1
185	3	52.5	8		185	3	14.2	0.7		185	4	45.1	9.4			185	3	53	8.7		185	2	8.9	8.9		185	3	27	10.8
186	4	49.9	5.1		186	3	44.6	12.3		186	3	44.1	15.7			186	2	26	26		186	2	26.3	26.3		186	3	6.3	3.1
187	6	89.9	0.2		187	2	16.1	16.1		187	2	8	8			187	2	13	13		187	2	13	13		187	3	17.1	1.2
188	2	15.2	15.2		188	2	6.3	6.3		188	4	33.5	6.3			188	3	35.2	10.8		188	3	36.4	8.9		188	4	34.5	2.7
189	4	48.2	12.3		189	3	13.3	3.6		189	3	15.7	7.7			189	3	11.3	4.1		189	3	10.6	4.8		189	2	5.5	5.5
190	3	22.2	1.9		190	4	29.6	4.6		190	2	9.9	9.9			190	3	22.7	4.3		190	3	20.5	4.3		190	4	37.8	1.9
191	3	12.5	1.9		191	3	25.3	12		191	5	29.9	2.9			191	3	30.1	11.1		191	3	29.2	10.1		191	3	20	6.7
192	3	27.2	12		192	5	48.7	3.4		192	4	41.2	8.7			192	5	23.1	1.2		192	5	21.4	1.2		192	4	27.2	0.7
193	3	33.5	5.1		193	4	23.9	4.6		193	1	0	0			193	2	7.5	7.5		193	2	8.9	8.9		193	6	156.6	6.3
194	4	64.1	0.2		194	3	25.1	3.4		194	5	78.6	13.5			194	1	0	0		194	1	0	0		194	3	9.6	4.6
195	3	32.8	7.5		195	3	15.9	1.7		195	3	20	6			195	3	14.7	5.3		195	2	5.3	5.3		195	6	36.6	2.2
196	4	101.9	7		196	3	11.1	1.9		196	3	36.1	11.3			196	3	25.1	3.6		196	3	25.8	3.6		196	2	7.5	7.5
197	3	23.1	6		197	3	59.5	16.1		197	4	21.7	5.5			197	2	54.9	54.9		197	2	54.2	54.2		197	4	33.5	0.7
198	3	27	7.2		198	3	28.7	8.4		198	3	22.7	4.8			198	4	63.6	0.7		198	4	62.7	1		198	1	0	0
199	3	28.7	9.6		199	3	18.1	0.2		199	3	37.8	16.6			199	2	2.9	2.9		199	2	1.7	1.7		199	4	19	1.4
200	3	14.7	3.9		200	4	31.8	6		200	4	44.1	2.9			200	3	18.8	5.8		200	3	15.7	2.9		200	2	0.5	0.5
201	3	26	3.9		201	4	41.7	9.6		201	4	31.3	8			201	3	28.7	8.2		201	3	27.7	7.7		201	2	10.4	10.4
202	4	37.6	3.1		202	3	9.4	3.4		202	4	68.2	5.1			202	2	5.8	5.8		202	2	5.3	5.3		202	2	17.1	17.1
203	2	3.4	3.4		203	4	48.2	4.8		203	2	2.7	2.7			203	3	4.6	1		203	3	2.7	0		203	2	27.7	27.7
204	3	38.1	6		204	3	13.5	6		204	3	20	5.5			204	4	28.9	5.1		204	4	28.4	3.1		204	3	38.1	14.2
205	2	22.2	22.2		205	4	36.6	2.4		205	3	49.9	11.3			205	3	22.9	1		205	3	21.4	0.2		205	2	59.8	59.8
206	4	67.7	8		206	4	48.7	2.2		206	4	12.3	0.7			206	5	23.4	0.5		206	5	23.4	1.9		206	4	35.9	7.5
207	2	22.9	22.9		207	3	18.8	9.2		207	5	37.8	1.7			207	4	21.4	1		207	4	20	0.5		207	4	21.9	0
208	4	74	5.5		208	2	33.5	33.5		208	3	19.3	4.3			208	4	35.2	6.5		208	4	36.4	5.3		208	4	26.5	0.2
209	6	76.1	2.7		209	3	13.3	4.1		209	3	35.4	17.3			209	4	36.6	11.3		209	4	38.6	9.9		209	4	46.7	12
210	2	24.3	24.3		210	2	33.3	33.3		210	4	62.4	2.4			210	4	11.8	1.9		210	4	10.4	0.5		210	4	47.2	2.7
211	3	59.8	11.8		211	3	61.9	15.7		211	2	6.5	6.5			211	4	12.8	1.7		211	6	46.5	1.7		211	3	28.2	9.2
212	3	26	12.8		212	2	41.7	41.7		212	3	38.6	8.7			212	3	30.6	4.8		212	2	4.8	4.8		212	3	25.8	10.6
213	4	43.6	5.1		213	3	39.5	10.8		213	3	17.1	4.1			213	3	6.3	1.4		213	3	3.9	0.7		213	6	42.2	3.6
214	4	34.5	4.8		214	5	88.2	3.4		214	2	8.9	8.9			214	2	7.5	7.5		214	2	7.5	7.5		214	4	34.2	7.7
215	3	38.1	7.7		215	3	67	19.3		215	3	74.2	7.2			215	5	33	1.7		215	4	10.6	1.2		215	3	15.7	2.4
216	3	24.1	4.8		216	5	61.9	2.2		216	4	56.6	17.8			216	2	9.4	9.4		216	2	7	7		216	2	3.9	3.9
217	3	27.7	6.7		217	4	96.9	7		217	4	49.4	10.4			217	3	4.3	0.7		217	3	4.6	0.5		217	7	156.1	2.7
218	2	8.9	8.9		218	2	28.2	28.2		218	4	8.2	1.9			218	3	14.9	5.3		218	3	15.2	5.8		218	4	55.2	1.9
219	3	29.6	9.2		219	4	43.1	1.9		219	4	42.7	8.2			219	4	17.6	1.2		219	4	19	2.7		219	4	11.3	2.7
220	5	37.6	3.9		220	3	16.9	6.5		220	4	51.1	6			220	2	3.1	3.1		220	2	4.3	4.3		220	4	21.2	0
221	3	43.4	12.5		221	4	62.4	4.6		221	3	22.2	6.3			221	5	21.2	1.2		221	5	17.8	1		221	3	17.6	7.2
222	3	31.1	10.1		222	3	31.3	7.5		222	3	57.6	21.2			222	5	33	1.2		222	5	33.3	2.4		222	4	46.5	3.9
223	4	44.6	0		223	3	30.1	14		223	3	50.4	20.7			223	3	49.9	8.7		223	2	9.9	9.9		223	4	37.3	4.1
224	2	46.3	46.3		224	2	54.5	54.5		224	3	42.2	16.4			224	3	15.4	3.4		224	3	15.7	4.8		224	1	0	0
225	3	28.2	12.3		225	3	20	1.2		225	2	33.7	33.7			225	4	59	5.8		225	3	36.9	5.5		225	3	8	0.7
226	3	49.9	22.7		226	4	57.8	9.4		226	4	56.6	6.5			226	2	74	74		226	1	0	0		226	3	9.4	1.2
227	3	14.7	2.4		227	2	11.8	11.8		227	3	15.9	1.2			227	2	5.8	5.8		227	2	5.3	5.3		227	4	26	2.2
228	3	16.4	2.2		228	3	50.8	3.1		228	3	21.9	3.9			228	4	35.7	6.3		228	4	32.5	7.2		228	4	51.6	7.5
229	0	0	0		229	3	10.6	2.9		229	4	13.5	0			229	5	32	0.7		229	5	30.6	2.2		229	3	18.3	4.6
230	7	221.4	13.7		230	3	33	14.7		230	4	28.9	5.8			230	4	40.2	6		230	3	12	4.3		230	4	25.8	0.5
231	3	36.6	8.4		231	2	46	46		231	3	67.2	29.4			231	2	20.7	20.7		231	2	21.4	21.4		231	3	13.7	6.5
232	3	13.5	6.3		232	3	10.8	3.4		232	3	23.4	6.5			232	3	15.2	0.7		232	3	14	1.4		232	2	28.4	28.4
233	2	9.4	9.4		233	3	16.1	5.5		233	3	25.5	5.1			233	2	6.7	6.7		233	2	5.5	5.5		233	7	42.9	1
234	2	28.9	28.9		234	2	6.3	6.3		234	3	24.3	11.8			234	3	30.8	13.5		234	3	29.9	11.6		234	3	22.4	11.1
235	0	0	0		235	4	36.1	10.4		235	4	45.3	2.9			235	3	4.3	2.2		235	3	2.2	0.2		235	3	45.3	13.5
236	7	283.9	5.1		236	4	53.7	3.4		236	5	57.6	7.5			236	5	29.2	5.3		236	4	21.4	6		236	7	50.8	1.2
237	0	0	0		237	2	55.2	55.2		237	4	51.3	9.6			237	2	4.3	4.3		237	2	5.3	5.3		237	4	6.3	0.7
238	3	19.8	9.9		238	3	59.8	5.1		238	4	43.4	2.4			238	3	21.2	7.2		238	3	21.4	8.4		238	2	20.2	20.2
239	2	11.8	11.8		239	3	21.2	6.5		239	3	12.5	0			239	5	43.1	6.3		239	3	17.3	7.5		239	8	59.5	2.4
240	3	16.4	5.1		240	3	41.2	14.2		240	4	29.6	6.7			240	3	28.7	10.4		240	3	28.7	9.6		240	3	14.2	3.6
241	3	49.6	14.7		241	3	103.4	15.4		241	2	38.6	38.6			241	3	24.8	0		241	3	23.1	0.7		241	4	23.1	1.4
242	3	40.2	17.3		242	3	56.4	27.5		242	2	25.3	25.3			242	3	25.1	1.9		242	3	25.8	1.9		242	5	48.4	3.4
243	4	35.4	7.2		243	2	6.3	6.3		243	4	38.3	4.3			243	3	22.7	5.1		243	3	23.1	8.2		243	2	8	8
244	3	15.2	6.7		244	3	23.4	4.6		244	3	25.1	8.7			244	3	112.3	53.5		244	3	110.1	53.3		244	3	11.6	1.4
245	2	36.6	36.6		245	3	12.5	3.9		245	3	30.1	2.9			245	2	10.8	10.8		245	3	13	0.5		245	4	54.9	4.8
246	3	38.6	4.8		246	3	21.7	10.6		246	3	23.9	4.8			246	4	53.5	8.2		246	4	55.2	7.2		246	4	38.1	2.2
247	4	29.2	8		247	3	37.8	8.9		247	3	16.6	7			247	3	54.2	6.5		247	3	52.8	6		247	6	78.6	0.7
248	2	49.9	49.9		248	3	34	14		248	3	28.7	10.6			248	2	60	60		248	2	59.3	59.3		248	7	79.8	1.4
249	4	23.4	3.1		249	3	30.4	8.2		249	4	34	10.4			249	3	18.3	4.1		249	3	19	5.3		249	2	4.8	4.8
250	4	52	11.3		250	4	65.3	9.9		250	4	24.1	6			250	2	13.5	13.5		250	2	12	12		250	3	19.5	3.4

## Sheet: Yangguang208
seed guide tube																impeller
hole	seed numbers per hole	Maximum hole grain distance：mm	Minimum hole grain distance：mm		hole	seed numbers per hole	Maximum hole grain distance：mm	Minimum hole grain distance：mm		hole	seed numbers per hole	Maximum hole grain distance：mm	Minimum hole grain distance：mm			hole	seed numbers per hole	Maximum hole grain distance：mm	Minimum hole grain distance：mm		hole	seed numbers per hole	Maximum hole grain distance：mm	Minimum hole grain distance：mm		hole	seed numbers per hole	Maximum hole grain distance：mm	Minimum hole grain distance：mm
1	3	26.5	3.9		1	3	4.8	1.4		1	3	28.7	9.9			1	4	15.2	2.4		1	3	24.8	2.2		1	4	17.6	1.4
2	4	10.4	0.5		2	3	15.9	7.5		2	3	8.7	1.4			2	3	44.3	14.5		2	3	29.4	11.8		2	3	39.8	6.7
3	4	40.2	11.3		3	3	26	6		3	3	26.5	10.4			3	4	21.2	1.4		3	5	19.5	1.2		3	4	9.6	0.7
4	3	25.8	7.5		4	3	35.2	8.4		4	3	24.8	8.7			4	3	31.1	9.2		4	3	24.6	8		4	5	20.5	0
5	3	12.8	4.1		5	2	8.7	8.7		5	2	2.4	2.4			5	2	16.1	16.1		5	3	6.7	1.2		5	3	20	7.5
6	3	9.2	4.1		6	3	23.4	3.9		6	6	41.9	1.2			6	3	8.9	1.9		6	2	6.3	6.3		6	3	9.6	1
7	3	45.8	0		7	2	6	6		7	3	61	17.1			7	2	19.3	19.3		7	3	8.9	0.7		7	4	26.5	5.8
8	5	74.7	3.6		8	3	18.3	4.3		8	3	9.6	4.6			8	3	4.1	1.2		8	3	29.2	10.1		8	2	7.2	7.2
9	2	10.8	10.8		9	5	35.4	4.1		9	3	34.5	8			9	5	24.8	2.4		9	2	22.4	22.4		9	7	54	4.6
10	4	19.3	4.3		10	2	11.6	11.6		10	3	23.1	10.6			10	2	7	7		10	6	31.6	3.6		10	4	16.4	3.1
11	5	69.6	4.6		11	3	38.6	7.7		11	3	14.9	5.5			11	4	23.1	1.2		11	3	22.4	8.2		11	2	27.5	27.5
12	4	42.2	0.7		12	4	35.9	2.2		12	3	7.2	0.2			12	4	38.1	2.4		12	3	22.7	8.9		12	2	4.1	4.1
13	2	9.6	9.6		13	3	41.2	5.8		13	2	15.9	15.9			13	2	17.6	17.6		13	4	32.8	0.7		13	2	9.6	9.6
14	3	19.8	8.4		14	3	19.8	8.4		14	5	41.2	2.2			14	5	37.8	7.5		14	3	17.3	2.2		14	6	40.5	1
15	4	25.3	4.3		15	2	32.3	32.3		15	3	19.3	8.7			15	2	13.3	13.3		15	2	12.5	12.5		15	2	10.6	10.6
16	2	15.9	15.9		16	3	8.2	3.1		16	3	30.8	9.9			16	4	36.4	5.8		16	4	23.1	2.2		16	2	1.2	1.2
17	6	55.2	1.4		17	5	48	7.7		17	5	25.1	0.2			17	3	26.7	12		17	3	22.2	5.3		17	3	27.7	5.8
18	2	12.3	12.3		18	3	16.4	1.9		18	3	24.1	4.1			18	2	0.7	0.7		18	3	11.6	0.5		18	3	4.3	0.7
19	3	38.6	6		19	4	27.7	6.7		19	3	33.7	6.5			19	7	135.7	2.9		19	2	12.3	12.3		19	4	26.7	1.7
20	3	27.5	3.9		20	2	23.4	23.4		20	5	42.9	3.9			20	4	33.3	0		20	4	24.8	1.2		20	3	14.7	2.2
21	3	35.4	2.2		21	2	14.5	14.5		21	2	32	32			21	4	27.7	3.9		21	3	2.9	1.2		21	2	11.8	11.8
22	5	38.1	2.7		22	3	40.5	13.3		22	2	23.1	23.1			22	3	4.1	0		22	7	30.6	1		22	4	34.9	7.2
23	5	54	2.7		23	3	10.8	4.6		23	2	38.8	38.8			23	3	24.3	12		23	4	22.4	1.7		23	4	35.7	1
24	2	20.5	20.5		24	5	56.6	9.2		24	3	20.7	5.3			24	2	3.6	3.6		24	4	8.4	0.2		24	3	12.5	5.5
25	4	49.4	8.7		25	4	18.6	2.7		25	3	10.4	4.3			25	2	14.9	14.9		25	3	1	0		25	6	41.7	0.5
26	3	8.2	3.6		26	5	69.4	8.7		26	5	28.4	2.9			26	3	4.6	0		26	4	23.9	0.2		26	4	10.8	2.4
27	2	1	1		27	0	0	0		27	2	15.2	15.2			27	4	9.9	1.4		27	4	22.4	0		27	5	17.6	0.5
28	3	33.3	15.7		28	7	158.1	4.3		28	3	8.9	3.4			28	4	10.8	0.2		28	2	15.2	15.2		28	4	21.9	5.3
29	3	21.4	2.4		29	4	35.2	2.9		29	3	31.6	14.5			29	1	0	0		29	4	39.8	3.6		29	4	14.2	0
30	5	67	9.2		30	3	24.1	9.2		30	4	12.8	1.4			30	3	9.6	4.6		30	3	14	4.8		30	2	6.5	6.5
31	4	26.5	4.1		31	4	23.9	1.2		31	4	61.9	7			31	3	22.4	11.1		31	5	27.5	1.7		31	3	14	1.7
32	5	81.9	0.7		32	2	21.7	21.7		32	5	23.9	4.8			32	4	46	6.7		32	7	46.5	0.7		32	3	7.2	0
33	5	39.3	4.6		33	4	36.1	4.8		33	4	70.4	11.3			33	2	12	12		33	2	4.1	4.1		33	4	13.3	0.5
34	3	9.2	3.1		34	4	15.7	3.1		34	3	76.6	34.2			34	2	3.4	3.4		34	2	5.3	5.3		34	4	29.4	5.1
35	5	38.8	1.2		35	2	28.4	28.4		35	3	16.6	2.9			35	3	6.5	1.2		35	4	41.9	3.4		35	4	38.8	12.5
36	6	61.9	1.2		36	2	17.6	17.6		36	3	8	2.9			36	4	4.3	0.2		36	3	18.6	0		36	1	0	0
37	2	9.9	9.9		37	3	22.2	4.8		37	3	11.6	5.3			37	3	3.6	0.2		37	6	21.9	1.2		37	3	10.1	0.7
38	2	1	1		38	3	15.2	5.8		38	3	11.6	4.8			38	3	2.4	1		38	3	9.4	1.4		38	3	19.3	2.9
39	4	20.2	6		39	4	41	4.6		39	4	23.4	1.9			39	3	13.3	4.1		39	5	23.1	2.9		39	4	9.4	0.5
40	5	27.2	4.3		40	3	35.9	16.1		40	4	20.5	0			40	3	10.6	1.2		40	4	19.5	3.4		40	2	1.7	1.7
41	4	23.9	5.3		41	4	19.3	2.4		41	6	54.2	5.8			41	5	25.3	1		41	3	40.5	13		41	5	24.3	2.2
42	3	17.8	6.7		42	3	10.6	1.4		42	5	72	6			42	2	25.1	25.1		42	6	31.1	1.7		42	3	32	8.9
43	3	9.4	1.2		43	3	24.3	4.3		43	3	23.6	8.4			43	3	2.4	0.2		43	7	88.4	1.4		43	3	25.5	0.5
44	4	31.6	8		44	3	37.8	5.8		44	2	24.3	24.3			44	4	34	0.2		44	4	15.4	0.2		44	3	22.2	6.5
45	4	54.7	13.5		45	5	54.9	1.9		45	5	61.7	8.2			45	3	20	6		45	2	34	34		45	3	13.7	2.9
46	4	59	4.8		46	3	26.7	12.5		46	4	25.3	5.3			46	2	2.7	2.7		46	2	19	19		46	3	4.1	1
47	4	63.4	5.3		47	3	10.8	5.1		47	4	21.9	5.8			47	3	25.1	4.8		47	3	16.6	2.4		47	3	39.5	6
48	3	24.3	2.4		48	2	6.7	6.7		48	3	30.4	10.4			48	3	12.3	1.2		48	3	12.8	0.5		48	2	17.1	17.1
49	3	44.3	4.6		49	4	36.4	5.8		49	4	39.5	8.9			49	3	3.6	0.5		49	3	15.4	7.5		49	4	41.4	9.2
50	3	44.3	11.8		50	4	51.8	15.7		50	5	23.1	2.4			50	3	11.8	4.3		50	7	26.5	1.4		50	4	20.7	5.8
51	2	21	21		51	3	43.4	15.9		51	3	21	3.9			51	2	7.2	7.2		51	5	3.6	0.2		51	2	4.1	4.1
52	3	54	16.1		52	5	64.6	6.5		52	2	5.8	5.8			52	2	1.9	1.9		52	4	29.4	1.4		52	3	8.4	3.1
53	3	19.8	6.5		53	4	56.4	4.3		53	4	70.6	21.9			53	2	4.8	4.8		53	3	4.8	1.2		53	4	35.2	4.1
54	4	14.7	3.4		54	4	132	16.4		54	4	49.6	11.8			54	4	48.2	0.7		54	2	6.3	6.3		54	5	54	6.7
55	2	13.7	13.7		55	2	0	0		55	3	12.3	1.2			55	4	15.7	0.2		55	4	7	0.2		55	3	17.6	7.2
56	4	49.4	4.8		56	2	2.7	2.7		56	2	23.9	23.9			56	2	0	0		56	3	44.3	14.2		56	3	10.8	4.6
57	3	57.6	25.1		57	3	16.4	7.2		57	4	23.9	4.6			57	3	9.4	4.3		57	4	24.8	6.5		57	5	24.1	2.2
58	4	31.1	7.7		58	3	24.8	4.1		58	4	38.8	5.5			58	1	0	0		58	4	17.6	0.7		58	5	32.5	4.6
59	4	21.4	6.5		59	3	20.2	7		59	3	21.2	6			59	2	9.6	9.6		59	4	38.3	3.1		59	4	21.4	3.9
60	4	21.7	3.6		60	3	9.2	2.7		60	3	36.6	6.7			60	3	9.2	2.2		60	4	29.2	1.7		60	4	23.6	0.7
61	5	26.5	4.8		61	4	19.3	5.3		61	2	11.3	11.3			61	5	145.1	8.2		61	4	26.7	5.5		61	3	7	0.2
62	3	20	8.7		62	4	36.4	3.4		62	3	16.1	7.7			62	2	9.2	9.2		62	2	11.1	11.1		62	4	34.7	3.4
63	5	44.3	4.3		63	2	47	47		63	3	41.2	11.8			63	2	8	8		63	5	48.2	2.4		63	3	12.8	0.7
64	2	6.5	6.5		64	2	8.4	8.4		64	4	32.8	8			64	2	6.7	6.7		64	3	9.4	1.7		64	4	31.8	4.1
65	4	60	5.8		65	6	26.5	0		65	3	4.6	1			65	2	5.3	5.3		65	5	21.7	0.7		65	3	37.3	8.4
66	3	23.9	9.9		66	2	32.5	32.5		66	5	63.1	6.7			66	3	10.6	3.9		66	3	20.2	1.7		66	3	13.3	2.9
67	2	11.1	11.1		67	4	84.3	20.7		67	3	28.9	14.2			67	2	13.7	13.7		67	4	6	0.7		67	4	18.6	0.7
68	2	7	7		68	2	16.4	16.4		68	3	19.3	7.7			68	3	4.6	0.2		68	4	18.6	2.2		68	3	17.1	0.5
69	2	16.4	16.4		69	5	53.3	0.2		69	3	16.6	5.8			69	4	17.3	4.8		69	3	1.4	0.5		69	3	11.6	4.8
70	4	47	10.8		70	2	0.2	0.2		70	4	64.6	4.6			70	4	17.8	1		70	3	12.8	6.3		70	3	13.3	2.7
71	2	4.8	4.8		71	3	48.2	10.6		71	3	21	5.5			71	8	121.2	0		71	3	44.3	4.6		71	3	6.5	2.9
72	4	95.7	2.7		72	2	7.5	7.5		72	4	31.8	0.5			72	2	9.2	9.2		72	3	32.8	4.6		72	3	22.9	1.9
73	3	19	7		73	5	39.8	1.7		73	3	67.7	18.6			73	3	20.5	7		73	2	2.2	2.2		73	5	28.2	2.2
74	5	30.1	4.3		74	4	19	4.3		74	3	22.9	3.1			74	3	20.2	6.3		74	3	25.1	7		74	4	26.3	1.7
75	3	30.1	3.1		75	2	1.2	1.2		75	3	19.5	6.3			75	4	14.7	3.4		75	3	10.1	0.7		75	5	39	4.3
76	5	26.7	0.5		76	2	13.3	13.3		76	3	20.7	4.8			76	2	13	13		76	2	2.9	2.9		76	4	42.2	3.6
77	3	40.7	16.9		77	3	12.8	5.8		77	4	38.8	8			77	9	43.4	0.5		77	5	30.6	3.9		77	4	40.2	10.6
78	2	24.8	24.8		78	3	15.9	6.7		78	3	18.8	7.7			78	5	92.5	0.7		78	3	14.9	3.4		78	3	18.8	7
79	2	1.4	1.4		79	7	56.6	0.7		79	4	56.9	13.7			79	4	1.2	0		79	3	11.8	4.8		79	4	48.4	1.2
80	2	19.3	19.3		80	3	21	0.7		80	3	8	2.4			80	6	101.9	0.2		80	3	28.9	3.1		80	3	15.4	4.3
81	5	42.9	4.6		81	6	74.5	7		81	5	40.5	2.4			81	5	29.9	6		81	3	19.5	0.5		81	4	24.8	2.9
82	3	47.5	21.2		82	3	25.8	9.9		82	5	49.9	5.5			82	3	1	0.2		82	5	33.5	4.6		82	2	6.5	6.5
83	4	38.6	1.7		83	2	57.1	57.1		83	3	42.4	18.3			83	4	12.5	2.9		83	1	0	0		83	3	0.2	0
84	2	35.7	35.7		84	3	28.7	10.1		84	4	13.5	3.4			84	3	24.8	6.3		84	4	17.3	1.9		84	4	28.2	3.4
85	3	18.8	8.4		85	3	48.4	19		85	7	79.5	4.3			85	4	103.1	5.3		85	4	17.6	1.7		85	2	4.6	4.6
86	7	41.9	2.2		86	3	30.8	14.9		86	4	21.9	4.1			86	7	88.7	0		86	3	17.8	7.7		86	3	4.8	1
87	4	49.9	6		87	3	28.9	12		87	4	29.9	6.3			87	7	35.7	1.7		87	3	21.7	5.8		87	3	8	2.2
88	2	6.7	6.7		88	5	21.7	0.2		88	3	27.5	5.5			88	4	15.2	1.7		88	4	18.1	5.3		88	4	37.3	9.2
89	4	66.5	6.7		89	4	35.7	1.9		89	3	58.3	10.1			89	4	20.2	0.5		89	3	62.7	11.6		89	4	34.7	10.4
90	3	53.5	8.9		90	3	13.7	6.7		90	5	58.8	4.1			90	4	56.6	4.8		90	3	29.4	11.1		90	3	17.3	3.9
91	4	32.5	4.6		91	4	39	9.2		91	3	25.5	4.3			91	2	2.7	2.7		91	3	3.1	0.2		91	3	17.6	0.5
92	6	95.4	8.9		92	4	42.9	6.3		92	5	65.5	5.5			92	4	27.2	7.7		92	3	13.5	2.4		92	3	13.3	1.7
93	3	28.4	10.1		93	4	70.6	7.7		93	4	34	9.2			93	7	106.7	1.7		93	4	16.4	0		93	4	44.8	5.1
94	2	18.1	18.1		94	4	44.6	8		94	3	15.4	1			94	0	0	0		94	3	33.7	9.9		94	4	50.1	4.1
95	3	47.2	21		95	3	23.9	7		95	5	40.7	3.9			95	5	111.6	0.5		95	4	46.3	8.7		95	3	28	10.8
96	4	29.6	1.4		96	5	61	4.6		96	3	32	3.6			96	3	14.2	2.2		96	3	24.8	6		96	3	17.6	7
97	5	62.4	14.7		97	2	15.9	15.9		97	2	19.3	19.3			97	5	37.1	3.1		97	4	8.4	0.2		97	4	20.5	5.1
98	5	83.6	12.3		98	3	16.1	6.7		98	3	28.2	12.5			98	3	21.4	6		98	4	23.9	0		98	4	37.1	1.9
99	2	25.8	25.8		99	11	294.5	0.2		99	3	22.2	3.6			99	6	44.3	0.5		99	4	18.3	1.7		99	1	0	0
100	2	0.7	0.7		100	0	0	0		100	4	34.9	3.1			100	8	47	1.2		100	2	9.4	9.4		100	2	15.9	15.9
101	3	26.5	11.6		101	3	14.5	4.6		101	3	42.9	8			101	2	7.5	7.5		101	3	23.4	7.7		101	4	68.7	2.2
102	3	33.5	15.4		102	3	23.1	10.6		102	4	64.3	1			102	4	4.6	0		102	3	10.8	4.3		102	6	48.7	1
103	3	21	5.8		103	2	3.6	3.6		103	3	29.9	7			103	3	54.2	1		103	3	27.5	1.2		103	3	14.2	0.2
104	4	28.2	4.8		104	4	30.1	3.4		104	4	15.4	3.4			104	3	27	8.2		104	2	18.1	18.1		104	3	37.1	17.8
105	4	22.7	2.4		105	3	43.4	20.7		105	2	10.1	10.1			105	3	4.1	1		105	4	31.8	3.4		105	4	21.7	0.7
106	4	88.9	14		106	3	11.1	3.4		106	3	20	5.8			106	2	1.9	1.9		106	4	21.2	1.2		106	6	33	3.4
107	2	32.3	32.3		107	4	60.5	2.4		107	3	58.1	20			107	0	0	0		107	4	10.6	1.2		107	1	0	0
108	3	49.2	8.9		108	3	29.6	7.7		108	2	15.2	15.2			108	9	207.5	0.7		108	2	1.2	1.2		108	3	21.4	3.9
109	3	21	9.2		109	5	87.2	2.4		109	3	48.9	24.3			109	6	109.2	1.2		109	2	15.7	15.7		109	3	22.2	8.2
110	5	51.8	3.9		110	4	30.4	6		110	5	51.1	5.8			110	3	10.8	0.7		110	3	40	11.8		110	5	107	12.3
111	3	7.2	3.6		111	3	36.6	8.9		111	3	23.6	6.7			111	1	0	0		111	4	27	6		111	3	4.1	1.7
112	3	29.4	4.8		112	3	13.5	4.3		112	3	45.8	20.2			112	4	25.1	2.7		112	4	34.5	5.8		112	3	31.3	13.7
113	5	45.5	4.1		113	7	230.4	3.6		113	2	29.6	29.6			113	3	9.2	4.3		113	2	9.9	9.9		113	3	7.2	2.4
114	5	53	1.4		114	4	65.8	12.5		114	5	61.7	5.8			114	3	9.4	1.2		114	3	6.5	1.7		114	6	37.6	1.2
115	5	59	2.2		115	3	75.7	7.5		115	4	33.5	3.4			115	4	12	3.6		115	3	15.9	8		115	6	36.9	1.4
116	4	47.5	8		116	4	64.1	13.7		116	4	67.5	6.7			116	4	5.3	0		116	3	9.6	3.9		116	3	18.8	1.2
117	3	46.7	10.8		117	4	41	3.6		117	5	11.1	0.2			117	4	7.7	0		117	3	26.3	0.5		117	3	16.9	5.5
118	3	31.1	0.7		118	6	75.9	2.2		118	4	30.1	2.9			118	2	14.7	14.7		118	3	14.7	6		118	4	29.9	3.4
119	6	64.6	6.5		119	2	16.4	16.4		119	3	47.7	21			119	2	8	8		119	2	1.4	1.4		119	3	12.5	4.8
120	4	21	3.4		120	3	21.4	6		120	3	29.2	8			120	4	22.2	0.5		120	4	15.2	1.2		120	1	0	0
121	3	10.6	4.1		121	3	21.4	0.7		121	4	47	6			121	3	7.7	2.4		121	4	11.6	1.7		121	4	16.9	5.1
122	3	42.9	9.6		122	3	35.9	4.3		122	4	21	5.5			122	3	12.8	4.1		122	5	28.4	2.9		122	5	12.8	1.7
123	2	6.7	6.7		123	3	11.6	2.2		123	2	9.9	9.9			123	3	3.6	0.2		123	2	8.4	8.4		123	5	22.7	0.2
124	4	30.6	2.7		124	5	76.6	4.3		124	3	10.4	3.6			124	2	15.7	15.7		124	3	16.9	1.7		124	2	9.2	9.2
125	3	11.3	3.9		125	3	48.4	10.4		125	3	28.7	10.4			125	9	111.8	0		125	4	1	0		125	3	8.4	0.2
126	3	18.6	8		126	3	32.8	8		126	3	4.8	2.2			126	0	0	0		126	2	1.9	1.9		126	4	61.7	0.2
127	3	41.7	9.2		127	3	9.9	3.6		127	3	51.1	23.6			127	5	111.1	0.2		127	6	28.2	0.2		127	2	1.7	1.7
128	3	53.5	11.6		128	3	16.4	1.7		128	3	21	9.9			128	8	165.1	0		128	3	16.4	2.2		128	3	14	4.6
129	3	16.9	1.9		129	4	30.4	7.7		129	4	8.2	1.2			129	3	14	1.9		129	4	21	5.1		129	4	24.8	3.6
130	4	37.3	10.4		130	6	63.4	6.7		130	3	32.5	5.5			130	4	16.1	0.7		130	1	0	0		130	4	20.7	0.7
131	3	33.3	13		131	3	8.4	4.1		131	4	14.2	2.2			131	2	14.5	14.5		131	3	7	3.1		131	3	8	2.7
132	3	29.4	14		132	3	20.5	6.7		132	4	32.5	5.8			132	2	6	6		132	3	4.8	2.2		132	4	22.9	3.1
133	3	17.8	6.5		133	5	70.8	2.2		133	4	49.9	10.8			133	3	11.6	2.4		133	1	0	0		133	5	30.1	0.2
134	3	41.9	11.6		134	5	53.7	0.2		134	4	41.9	8.2			134	3	24.1	10.1		134	8	40.2	0.2		134	3	18.3	0.7
135	3	27	10.1		135	3	20	5.3		135	3	7	2.7			135	5	62.2	0.5		135	4	12.3	1.9		135	3	31.8	15.7
136	3	33	9.2		136	3	37.6	7		136	3	23.1	3.1			136	4	13.7	3.1		136	3	21	3.6		136	4	15.9	3.6
137	6	36.9	1.4		137	1	0	0		137	2	11.6	11.6			137	3	0.5	0.2		137	4	8.2	0.2		137	4	30.4	5.3
138	3	26.3	1.9		138	0	0	0		138	4	43.6	8.2			138	3	10.8	1.7		138	3	7.5	3.6		138	2	8.7	8.7
139	3	20.5	7.7		139	5	217.1	21.7		139	3	12.5	3.9			139	3	3.9	1.2		139	2	22.2	22.2		139	3	36.6	17.6
140	3	45.5	6.7		140	3	13.7	4.8		140	4	47.7	3.9			140	2	8.7	8.7		140	3	10.8	2.4		140	4	29.2	1.2
141	3	50.4	23.9		141	3	29.9	5.8		141	5	44.1	4.6			141	3	35.9	16.1		141	7	54.2	0.5		141	3	11.6	1.4
142	5	39	4.6		142	6	64.6	2.9		142	7	48.2	3.4			142	5	44.1	0.7		142	3	34.7	12.3		142	5	33.7	1.4
143	3	34	8		143	3	14.2	6.5		143	4	48.2	1.9			143	4	14	2.7		143	5	21.4	0		143	5	28.4	0.5
144	3	29.4	3.6		144	3	12	4.3		144	7	53.3	0.7			144	2	17.6	17.6		144	3	5.3	2.4		144	4	35.2	1.4
145	2	29.2	29.2		145	3	15.9	6.5		145	4	51.1	11.6			145	6	68.9	0.7		145	4	3.4	0.7		145	4	20.5	1.2
146	3	23.6	10.6		146	3	39.3	15.2		146	5	61.7	2.4			146	3	10.8	2.9		146	2	2.2	2.2		146	4	26	4.1
147	3	12	5.1		147	3	12.3	5.1		147	3	25.8	2.9			147	4	24.3	7.7		147	4	49.9	3.4		147	2	7.2	7.2
148	3	43.6	8.7		148	4	37.3	10.4		148	3	16.4	6.7			148	4	44.6	3.9		148	6	23.6	2.4		148	6	43.6	1
149	3	23.6	10.1		149	5	42.4	1.2		149	2	34.9	34.9			149	4	24.1	1.4		149	2	5.5	5.5		149	2	25.1	25.1
150	3	24.1	6.7		150	3	30.1	2.7		150	3	13.3	5.1			150	4	16.4	0		150	4	9.9	2.4		150	4	20.5	2.4
151	3	24.6	10.6		151	2	7	7		151	1	0	0			151	3	19.8	7.2		151	3	8.4	3.9		151	5	25.3	1.9
152	2	16.6	16.6		152	3	46	20.7		152	3	48.7	14.9			152	4	15.7	1.2		152	4	28.9	2.4		152	6	30.8	1.4
153	5	42.4	8.9		153	3	36.9	18.1		153	3	20.2	4.3			153	2	0.2	0.2		153	4	32	0.2		153	3	7	2.4
154	3	28	5.8		154	3	19.5	0.5		154	7	44.3	2.7			154	3	23.1	0.2		154	4	22.4	5.1		154	4	48.9	1.2
155	3	19.5	6.7		155	3	15.9	4.3		155	5	94.5	2.7			155	4	27.5	0.5		155	3	20.2	6.5		155	4	15.4	1
156	3	42.4	3.6		156	2	8.2	8.2		156	5	48.2	3.9			156	3	20	5.1		156	3	17.6	3.6		156	2	5.5	5.5
157	7	44.8	1.2		157	4	44.3	3.1		157	4	35.7	3.6			157	4	19	0.5		157	2	4.6	4.6		157	4	21.4	2.7
158	4	21.4	0.2		158	3	40	3.1		158	3	42.2	2.2			158	9	188.7	0		158	3	6.7	2.9		158	4	24.1	6
159	4	50.8	7.7		159	4	28.9	1.4		159	4	14.9	0.7			159	4	27.2	2.2		159	4	10.6	1.4		159	1	0	0
160	2	35.7	35.7		160	5	58.1	0.5		160	2	14.9	14.9			160	2	25.3	25.3		160	2	20.7	20.7		160	4	9.9	1
161	3	18.3	4.6		161	4	24.6	4.8		161	3	16.6	8.2			161	2	2.9	2.9		161	1	0	0		161	5	21.7	0.5
162	5	26.7	5.1		162	3	21.9	3.4		162	4	24.6	4.3			162	2	10.6	10.6		162	4	34.7	8.9		162	3	21.2	1.7
163	3	8	2.4		163	5	89.9	8.7		163	4	61.9	8.7			163	3	10.1	4.6		163	3	6.5	0.2		163	4	23.9	1.9
164	4	69.9	13.3		164	3	35.4	12.3		164	4	13.5	2.7			164	4	28.4	3.9		164	3	18.6	3.1		164	4	8.4	1.2
165	3	12.5	2.2		165	3	4.8	1.9		165	4	26.5	0			165	1	0	0		165	4	23.1	2.7		165	7	36.4	1
166	4	61.9	14.9		166	3	25.8	3.6		166	1	0	0			166	2	3.1	3.1		166	2	19	19		166	8	203.9	0
167	3	21.7	5.1		167	3	14	6.7		167	5	47.2	3.6			167	4	35.9	0.7		167	2	15.9	15.9		167	0	0	0
168	2	24.6	24.6		168	4	72.8	5.3		168	3	55.2	12			168	4	39.5	2.4		168	1	0	0		168	3	12.5	1.7
169	2	13.3	13.3		169	2	5.8	5.8		169	4	32.3	2.2			169	2	3.6	3.6		169	3	26.5	6.3		169	4	20	2.2
170	4	17.3	1.9		170	2	10.6	10.6		170	2	42.4	42.4			170	4	13	0.2		170	3	9.4	2.4		170	4	21.9	1.7
171	3	19.8	7.7		171	4	12.8	1.7		171	2	36.4	36.4			171	3	12.5	4.6		171	2	7.2	7.2		171	4	43.4	10.1
172	5	43.9	2.7		172	3	16.6	4.3		172	4	87.5	21.2			172	2	3.6	3.6		172	3	10.8	2.2		172	2	20.2	20.2
173	4	30.8	8.4		173	2	14.9	14.9		173	3	19	7.2			173	4	9.9	0		173	3	25.3	4.6		173	3	18.3	8.7
174	4	20	4.1		174	3	31.6	4.6		174	4	38.3	8.7			174	4	22.9	0.5		174	2	5.8	5.8		174	4	2.4	0.7
175	3	11.8	1		175	4	23.1	6.5		175	4	32.5	8.2			175	3	16.4	7.5		175	3	28.2	9.9		175	2	7.7	7.7
176	4	71.1	9.9		176	3	8.2	1.4		176	4	50.4	9.4			176	3	26.5	3.9		176	3	8.4	0.5		176	4	19.3	1
177	3	11.1	1.7		177	3	31.3	0		177	3	8.9	2.2			177	3	12	0.5		177	6	52	2.9		177	4	47.2	4.1
178	5	58.3	2.4		178	3	11.8	5.8		178	3	15.4	3.6			178	3	17.1	5.8		178	4	19	0.2		178	3	18.6	6.7
179	4	36.6	7.2		179	3	4.8	0		179	5	21.2	1.7			179	2	11.3	11.3		179	2	14.7	14.7		179	3	7.2	2.4
180	4	59	10.4		180	3	40.7	16.9		180	3	39.8	17.8			180	4	23.1	1.4		180	4	15.7	0		180	3	9.2	3.9
181	4	13.7	1.4		181	3	18.3	8.4		181	5	41.7	1			181	4	43.1	8.7		181	4	40.7	4.8		181	5	22.7	1.2
182	3	8.2	1.9		182	3	21.7	9.9		182	4	47.2	0.5			182	3	4.3	1.9		182	3	9.4	0.5		182	1	0	0
183	5	41.2	2.4		183	5	53.5	8.9		183	2	14.5	14.5			183	3	12	6		183	3	22.7	7		183	5	35.7	2.7
184	4	45.5	2.4		184	2	4.3	4.3		184	3	17.1	8			184	3	15.9	5.1		184	4	20	0.2		184	2	10.1	10.1
185	5	64.3	2.2		185	4	35.2	3.1		185	4	24.8	6			185	4	11.8	1		185	4	20.2	5.5		185	6	94	3.6
186	5	63.4	6		186	3	20.7	7.7		186	3	20.5	7.7			186	4	24.6	7.2		186	3	7.5	0.7		186	4	31.3	2.7
187	2	0.7	0.7		187	4	33.5	6		187	3	8.2	1.4			187	2	20.2	20.2		187	4	21.9	5.5		187	5	32.3	3.4
188	3	32.8	8.2		188	3	32.3	7.7		188	3	22.9	10.8			188	5	40.7	4.1		188	4	24.8	6.3		188	4	17.8	2.4
189	3	7.7	0.5		189	3	13.7	6		189	4	50.6	8.4			189	4	10.6	0.2		189	4	18.3	5.1		189	4	21	2.9
190	4	33	1.2		190	3	12.5	3.6		190	3	47	7.5			190	5	155.9	1.9		190	8	68.9	1.2		190	3	8.9	1.4
191	2	17.6	17.6		191	5	8.7	1.9		191	3	13.5	1.4			191	5	37.8	3.1		191	7	30.4	0.5		191	3	16.9	8.4
192	3	8.2	3.1		192	5	64.3	8.9		192	3	14.9	6.5			192	5	38.6	1		192	3	8.2	0.5		192	3	13.7	1
193	5	53.7	9.2		193	3	23.9	5.5		193	4	54	8.2			193	5	21.2	0.5		193	3	20	5.5		193	7	39.3	2.2
194	2	10.4	10.4		194	2	12.3	12.3		194	3	19.3	8.2			194	3	22.7	1		194	3	29.4	10.8		194	2	7.5	7.5
195	2	8.4	8.4		195	2	45.3	45.3		195	5	57.6	6.5			195	2	3.9	3.9		195	3	28.9	2.7		195	5	15.4	0
196	5	48.7	3.9		196	5	32.3	5.3		196	4	32	1.2			196	3	23.4	3.1		196	4	37.1	4.6		196	3	25.1	7
197	3	35.2	3.4		197	2	5.8	5.8		197	4	33.5	0			197	2	8.4	8.4		197	2	14	14		197	4	25.8	3.6
198	4	48.7	3.9		198	4	29.6	8.4		198	2	17.1	17.1			198	4	24.3	2.4		198	3	38.1	3.6		198	3	39.8	0.2
199	3	57.1	8.2		199	3	20.5	3.9		199	4	89.6	14.2			199	2	9.9	9.9		199	3	5.8	0		199	5	35.9	3.9
200	3	13	3.9		200	3	9.4	1.4		200	4	45.8	13.5			200	3	15.7	3.9		200	4	15.4	2.9		200	4	26.7	0.2
201	3	21.7	8.7		201	4	43.9	8.2		201	4	47	9.9			201	3	27.7	5.5		201	4	39	1.2		201	5	32.8	1.4
202	2	9.9	9.9		202	3	47	9.9		202	2	39.8	39.8			202	4	22.9	2.2		202	4	21.4	1.4		202	4	39.3	6
203	2	12.3	12.3		203	2	58.3	58.3		203	4	36.4	8.2			203	2	5.5	5.5		203	2	3.4	3.4		203	3	22.2	7
204	2	6.3	6.3		204	1	0	0		204	4	50.1	0.5			204	5	121.9	8.9		204	3	8.7	1.2		204	4	18.3	1.7
205	3	37.3	1.9		205	5	38.6	0.5		205	3	20.2	8.9			205	3	12	1.9		205	3	14.5	6.5		205	3	16.4	7.7
206	5	40	4.3		206	3	51.6	24.8		206	4	30.8	4.3			206	3	20.7	6		206	4	21.2	1.4		206	4	17.6	3.4
207	3	17.8	6.5		207	3	18.1	8.9		207	8	100.5	0.7			207	3	26	2.4		207	3	23.9	1.7		207	5	43.4	1.9
208	4	27.2	0.5		208	4	25.1	1.4		208	3	15.4	4.6			208	13	192.3	0.7		208	2	2.2	2.2		208	2	31.3	31.3
209	3	9.9	1.9		209	3	20.2	8		209	3	10.1	3.9			209	2	5.3	5.3		209	6	27	1		209	6	37.3	0.2
210	3	5.1	1.2		210	3	11.8	5.8		210	3	36.4	6.3			210	4	29.4	1.7		210	2	0.2	0.2		210	3	22.2	0.7
211	2	19.5	19.5		211	3	11.8	2.2		211	3	37.3	11.8			211	4	25.3	0.5		211	3	15.7	7.5		211	3	20	5.3
212	6	76.4	1		212	5	40.5	3.4		212	3	34.2	14.2			212	6	80.2	0.5		212	3	18.3	6.7		212	3	30.4	4.3
213	3	29.4	1.2		213	2	11.8	11.8		213	5	69.9	1.7			213	2	0	0		213	3	17.6	6		213	5	33.5	2.9
214	3	8.7	4.1		214	3	80.7	33.7		214	2	10.6	10.6			214	6	28	0.7		214	4	28.7	4.1		214	2	7.7	7.7
215	3	30.6	13.7		215	5	70.4	1.2		215	4	80.5	1.2			215	3	7	0.5		215	4	23.6	2.9		215	5	30.8	2.4
216	2	18.3	18.3		216	3	11.3	3.4		216	5	51.1	0.5			216	4	13.3	3.4		216	3	13.3	6		216	3	14.9	5.1
217	3	15.7	6.5		217	5	57.6	8.9		217	3	23.4	7.2			217	4	27	0.5		217	4	23.4	1.2		217	3	12.3	3.6
218	3	33.3	8.9		218	2	21.7	21.7		218	4	91.1	9.6			218	3	4.6	0.2		218	4	15.4	2.2		218	4	18.1	2.7
219	2	7.5	7.5		219	3	22.4	10.6		219	3	31.3	8.4			219	4	78.1	9.4		219	6	39	1		219	4	11.1	2.4
220	2	62.4	62.4		220	2	22.7	22.7		220	3	14.5	3.4			220	7	39.3	0.5		220	3	34.9	11.3		220	4	34.9	9.4
221	3	14.2	6		221	4	35.2	8.2		221	3	14	4.8			221	2	13.5	13.5		221	4	31.6	5.3		221	3	7.2	1
222	3	18.8	5.8		222	4	34.7	7		222	4	41.4	5.1			222	3	11.3	5.3		222	2	8.9	8.9		222	3	22.7	10.1
223	3	22.7	7.2		223	6	34.9	1.9		223	3	45.1	11.6			223	3	29.2	0.5		223	3	3.6	1		223	3	18.6	8
224	3	17.6	4.3		224	2	8.4	8.4		224	4	42.9	7.2			224	4	44.6	2.4		224	3	13	5.1		224	3	22.7	9.4
225	3	24.8	9.9		225	3	20.2	1.4		225	4	22.7	0.2			225	3	18.6	8.4		225	6	18.8	1.4		225	3	6	2.4
226	3	33	14.9		226	3	21.2	10.1		226	3	23.1	6			226	2	8	8		226	4	36.6	4.6		226	3	6.5	0.5
227	2	34.2	34.2		227	3	17.3	7.5		227	2	16.6	16.6			227	3	37.8	1		227	5	25.5	0.7		227	3	19.3	8.4
228	3	9.6	0.7		228	4	48.9	0.7		228	3	36.4	16.1			228	9	100	1.2		228	4	23.4	1.4		228	4	22.4	3.9
229	3	44.3	12		229	5	18.8	1.2		229	3	37.6	8.4			229	4	16.9	3.4		229	3	11.1	0.7		229	4	27	6.5
230	3	16.4	7.2		230	2	45.1	45.1		230	2	10.1	10.1			230	1	0	0		230	2	23.9	23.9		230	3	28.7	6.5
231	5	48.9	3.4		231	3	21.9	10.1		231	7	148.7	6.5			231	7	131.8	1.2		231	3	18.6	4.1		231	3	5.8	1.7
232	2	5.5	5.5		232	2	2.2	2.2		232	4	51.6	8.7			232	5	25.3	0		232	7	48.2	0.7		232	4	24.1	0
233	3	16.9	3.9		233	3	17.6	0.5		233	1	0	0			233	3	11.1	4.6		233	1	0	0		233	3	29.4	14.7
234	4	43.4	10.6		234	2	2.7	2.7		234	4	43.4	9.2			234	5	16.4	1.2		234	6	28.9	1.4		234	4	18.6	3.6
235	3	5.5	1.4		235	4	47.5	7		235	3	14.2	5.3			235	4	8.4	1.4		235	2	3.9	3.9		235	4	14.5	1.7
236	2	2.9	2.9		236	3	20	2.9		236	4	38.1	2.7			236	5	24.1	1.7		236	2	4.3	4.3		236	2	14.2	14.2
237	3	39	11.1		237	3	46	5.5		237	2	13.7	13.7			237	2	18.3	18.3		237	4	14.5	4.3		237	3	21.4	7.2
238	3	41.2	18.8		238	3	8.4	3.4		238	2	1.2	1.2			238	4	8	1.7		238	4	9.4	2.2		238	3	34	15.9
239	3	35.7	4.8		239	3	16.4	6.7		239	3	43.6	14.2			239	3	8.7	3.9		239	4	20.2	2.7		239	3	4.1	1.9
240	3	29.2	9.4		240	3	25.8	12.5		240	2	4.1	4.1			240	3	12	0.7		240	2	2.4	2.4		240	2	2.9	2.9
241	5	55.9	0.2		241	3	30.1	12.3		241	1	0	0			241	4	15.9	4.3		241	4	16.4	0.7		241	4	39.8	3.6
242	3	35.4	4.8		242	5	52	1.9		242	4	19.8	3.9			242	1	0	0		242	4	45.8	7.2		242	2	12.3	12.3
243	3	35.4	10.1		243	2	24.3	24.3		243	3	44.1	8			243	4	29.9	3.4		243	2	15.9	15.9		243	3	27.5	13
244	5	34	0.2		244	4	17.6	2.2		244	2	4.6	4.6			244	3	1.7	0.2		244	2	9.4	9.4		244	8	43.6	0
245	2	34.7	34.7		245	3	19.5	9.2		245	5	52.8	6.7			245	5	28.2	1		245	5	49.6	1.4		245	3	39	15.9
246	3	19.5	3.9		246	2	12.8	12.8		246	3	29.9	13.7			246	2	19.5	19.5		246	6	34.5	0.2		246	3	14	3.4
247	6	28.4	1.9		247	3	8.2	0.7		247	3	20.7	7			247	4	14.7	1		247	3	11.3	0.2		247	4	15.2	2.4
248	3	29.2	3.1		248	3	19.8	8.9		248	2	16.6	16.6			248	5	44.6	10.1		248	4	18.1	0		248	3	12.8	2.2
249	4	34.7	7		249	4	50.1	14.9		249	3	8.9	3.9			249	1	0	0		249	3	37.1	10.6		249	1	0	0
250	3	79	36.1		250	3	17.6	1.4		250	3	22.9	10.4			250	7	39	1		250	2	10.1	10.1		250	2	13.5	13.5
