# Supplementary material for: Design and experiment of impeller seed guide device for rice internal suction hole direct seeding device
Source: Sci Rep. 2024 Jun 10;14:13300. doi: 10.1038/s41598-024-64002-x (PMC11639696; doi:10.1038/s41598-024-64002-x)
Supplement: Supplementary file 2 — Supplementary Information 2. [file 41598_2024_64002_MOESM2_ESM.xlsx]

## Sheet: 19.4
grouping success			failure				grouping success			failure				grouping success			failure
numbering	number per fruit		numbering	number per fruit			numbering	number per fruit		numbering	number per fruit			numbering	number per fruit		numbering	number per fruit
1	3		1	4			1	4		1	3			1	4		1	3
2	2		2	3			2	2		2	2			2	3		2	3
3	2		3	3			3	4		3	3			3	2		3	3
4	4		4	4			4	3		4				4	2		4	4
5	2		5				5	4		5				5	1		5
6	2		6				6	1		6				6	4		6
7	4		7				7	4		7				7	3		7
8	4		8				8	4		8				8	3		8
9	3		9				9	3		9				9	3		9
10	4		10				10	4		10				10	2		10
11	2		11				11	4		11				11	3		11
12	4		12				12	2		12				12	2		12
13	4		13				13	4		13				13	2		13
14	4		14				14	2		14				14	4		14
15	4		15				15	4		15				15	3		15
16	2		16				16	4		16				16	3		16
17	2		17				17	2		17				17	2		17
18	3		18				18	1		18				18	4		18
19	3		19				19	4		19				19	4		19
20	4		20				20	3		20				20	4		20
21	2		21				21	4		21				21	4		21
22	3		22				22	4		22				22	3		22
23	1		23				23	3		23				23	4		23
24	4		24				24	2		24				24	2		24
25	2		25				25	4		25				25	4		25
26	3		26				26	1		26				26	2		26
27	4		27				27	4		27				27	4		27
28	2		28				28	3		28				28	3		28
29	4		29				29	2		29				29	2		29
30	4		30				30	3		30				30	4		30
31	3		31				31	4		31				31	3		31
32	4		32				32	4		32				32	2		32
33	3		33				33	4		33				33	4		33
34	2		34				34	3		34				34	1		34
35	3		35				35	4		35				35	2		35
36	4		36				36	3		36				36	3		36
37	1		37				37	2		37				37	4		37
38	2		38				38	3		38				38	2		38
39	3		39				39	2		39				39	3		39
40	4		40				40	2		40				40	4		40
41	4		41				41	3		41				41	4		41
42	2		42				42	2		42				42	4		42
43	4		43				43	2		43				43	4		43
44	4		44				44	3		44				44	2		44
45	1		45				45	2		45				45	4		45
46	4		46				46	4		46				46	3		46
47	4		47				47	2		47				47	3		47
48	4		48				48	3		48				48	4		48
49	3		49				49	4		49				49	3		49
50	4		50				50	3		50				50	4		50
51	2		51				51	2		51				51	3		51
52	3		52				52	3		52				52	2		52
53	2		53				53	3		53				53	4		53
54	2		54				54	2		54				54	3		54
55	4		55				55	3		55				55	4		55
56	2		56				56	2		56				56	4		56
57	4		57				57	4		57				57	2		57
58	3		58				58	4		58				58	2		58
59	4		59				59	2		59				59	3		59
60	1		60				60	3		60				60	2		60
61	2		61				61	4		61				61	3		61
62	3		62				62	1		62				62	3		62
63	4		63				63	4		63				63	4		63
64	2		64				64	4		64				64	2		64
65	3		65				65	2		65				65	3		65
66	2		66				66	3		66				66	3		66
67	4		67				67	3		67				67	3		67
68	4		68				68	1		68				68	4		68
69	1		69				69	4		69				69	2		69
70	3		70				70	2		70				70	4		70
71	2		71				71	4		71				71	3		71
72	2		72				72	3		72				72	3		72
73	4		73				73	4		73				73	3		73
74	3		74				74	4		74				74	4		74
75	2		75				75	3		75				75	3		75
76	2		76				76	3		76				76	3		76
77	3		77				77	3		77				77	2		77
78	4		78				78	3		78				78	3		78
79	3		79				79	3		79				79	4		79
80	2		80				80	2		80				80	3		80
81	3		81				81	2		81				81	4		81
82	1		82				82	4		82				82	1		82
83	3		83				83	1		83				83	2		83
84	4		84				84	3		84				84	3		84
85	1		85				85	4		85				85	3		85
86	3		86				86	2		86				86	3		86
87	3		87				87	4		87				87	3		87
88	2		88				88	4		88				88	3		88
89	4		89				89	4		89				89	2		89
90	3		90				90	2		90				90	4		90
91	3		91				91	2		91				91	2		91
92	2		92				92	2		92				92	2		92
93	2		93				93	2		93				93	2		93
94	4		94				94	2		94				94	3		94
95	1		95				95	2		95				95	4		95
96	3		96				96	3		96				96	3		96
97	4		97				97	2		97				97	2		97
98	4		98				98	3		98				98	2		98
99	2		99				99	3		99				99	2		99
100	2		100				100	1		100				100	4		100
101	2		101				101	4		101				101	4		101
102	2		102				102	4		102				102	4		102
103	3		103				103	4		103				103	2		103
104	3		104				104	4		104				104	2		104
105	2		105				105	4		105				105	2		105
106	2		106				106	2		106				106	4		106
107	2		107				107	3		107				107	3		107
108	4		108				108	4		108				108	3		108
109	1		109				109	1		109				109	4		109
110	3		110				110	4		110				110	2		110
111	3		111				111	2		111				111	2		111
112	2		112				112	3		112				112	2		112
113	4		113				113	4		113				113	3		113
114	4		114				114	2		114				114	3		114
115	2		115				115	3		115				115	3		115
116	2		116				116	3		116				116	4		116
117	3		117				117	2		117				117	2		117
118	3		118				118	3		118				118	2		118
119	4		119				119	4		119				119	4		119
120	3		120				120	4		120				120	3		120
121	4		121				121	2		121				121	3		121
122	1		122				122	4		122				122	4		122
123	4		123				123	3		123				123	4		123
124	3		124				124	4		124				124	1		124
125	2		125				125	3		125				125	3		125
126	4		126				126	3		126				126	3		126
127	3		127				127	4		127				127	3		127
128	3		128				128	3		128				128	3		128
129	2		129				129	3		129				129	4		129
130	1		130				130	4		130				130	1		130
131	2		131				131	4		131				131	2		131
132	3		132				132	3		132				132	4		132
133	2		133				133	4		133				133	2		133
134	3		134				134	3		134				134	4		134
135	3		135				135	4		135				135	2		135
136	4		136				136	4		136				136	3		136
137	4		137				137	3		137				137	4		137
138	3		138				138	2		138				138	2		138
139	3		139				139	3		139				139	4		139
140	4		140				140	4		140				140	4		140
141	4		141				141	3		141				141	2		141
142	2		142				142	3		142				142	3		142
143	4		143				143	4		143				143	4		143
144	4		144				144	2		144				144	3		144
145	2		145				145	3		145				145	4		145
146	4		146				146	3		146				146	3		146
147	4		147				147	3		147				147	3		147
148	4		148				148	3		148				148	3		148
149	3		149				149	3		149				149	2		149
150	3		150				150	4		150				150	3		150
151	4		151				151	2		151				151	4		151
152	4		152				152	3		152				152	3		152
153	4		153				153	4		153				153	4		153
154	4		154				154	3		154				154	4		154
155	2		155				155	4		155				155	4		155
156	4		156				156	3		156				156	3		156
157	3		157				157	1		157				157	4		157
158	4		158				158	4		158				158	2		158
159	4		159				159	4		159				159	3		159
160	3		160				160	3		160				160	3		160
161	4		161				161	3		161				161	4		161
162	3		162				162	4		162				162	3		162
163	2		163				163	2		163				163	2		163
164	4		164				164	3		164				164	2		164
165	2		165				165	4		165				165	2		165
166	1		166				166	4		166				166	2		166
167	3		167				167	3		167				167	4		167
168	4		168				168	4		168				168	2		168
169	3		169				169	2		169				169	2		169
170	3		170				170	4		170				170	3		170
171	3		171				171	3		171				171	4		171
172	2		172				172	2		172				172	3		172
173	1		173				173	3		173				173	4		173
174	3		174				174	2		174				174	3		174
175	3		175				175	2		175				175	2		175
176	3		176				176	2		176				176	4		176
177	2		177				177	2		177				177	2		177
178	2		178				178	3		178				178	4		178
179	2		179				179	4		179				179	2		179
180	3		180				180	4		180				180	4		180
181	4		181				181	2		181				181	3		181
182	3		182				182	3		182				182	2		182
183	4		183				183	4		183				183	4		183
184	4		184				184	2		184				184	2		184
185	2		185				185	2		185				185	3		185
186	2		186				186	3		186				186	1		186
187	3		187				187	4		187				187	3		187
188	2		188				188	4		188				188	3		188
189	2		189				189	4		189				189	4		189
190	3		190				190	4		190				190	4		190
191	2		191				191	2		191				191	2		191
192	4		192				192	3		192				192	3		192
193	3		193				193	3		193				193	4		193
194	3		194				194	2		194				194	2		194
195	3		195				195	4		195				195	2		195
196	4		196				196	3		196				196	4		196
197	2		197				197	4		197				197	4		197
198	3		198				198	4		198				198	4		198
199	4		199				199	4		199				199	3		199
200	4		200				200	3		200				200	2		200
201	2		201				201	3		201				201	3		201
202	2		202				202	2		202				202	3		202
203	3		203				203	4		203				203	3		203
204	1		204				204	1		204				204	4		204
205	1		205				205	2		205				205	1		205
206	2		206				206	3		206				206	4		206
207	3		207				207	2		207				207	2		207
208	3		208				208	4		208				208	4		208
209	4		209				209	4		209				209	4		209
210	2		210				210	3		210				210	4		210
211	3		211				211	2		211				211	4		211
212	2		212				212	4		212				212	4		212
213	4		213				213	3		213				213	4		213
214	4		214				214	2		214				214	4		214
215	2		215				215	3		215				215	3		215
216	4		216				216	4		216				216	4		216
217	2		217				217	2		217				217	4		217
218	3		218				218	3		218				218	2		218
219	1		219				219	4		219				219	4		219
220	3		220				220	4		220				220	4		220
221	2		221				221	3		221				221	1		221
222	4		222				222	4		222				222	4		222
223	1		223				223	2		223				223	3		223
224	3		224				224	3		224				224	4		224
225	4		225				225	4		225				225	1		225
226	3		226				226	4		226				226	4		226
227	3		227				227	4		227				227	4		227
228	2		228				228	4		228				228	2		228
229	4		229				229	4		229				229	3		229
230	3		230				230	4		230				230	4		230
231	4		231				231	4		231				231	2		231
232	3		232				232	3		232				232	4		232
233	2		233				233	3		233				233	4		233
234	4		234				234	4		234				234	2		234
235	3		235				235	4		235				235	3		235
236	3		236				236	4		236				236	4		236
237	2		237				237	2		237				237	2		237
238	2		238				238	4		238				238	4		238
239	3		239				239	4		239				239	3		239
240	2		240				240	2		240				240	2		240
241	4		241				241	4		241				241	4		241
242	2		242				242	2		242				242	3		242
243	3		243				243	4		243				243	3		243
244	4		244				244	1		244				244	2		244
245	2		245				245	3		245				245	4		245
246	3		246				246	3		246				246	2		246
247	4		247				247	3		247				247	2		247
248	2		248				248	4		248				248	4		248
249	3		249				249	3		249				249	2		249
250	2		250				250	2		250				250	3		250
Total number of holes	254	rate of success	0.984252				Total number of holes	253	rate of success	0.988142				Total number of holes	254	rate of success	0.984252
average	0.986
