# Supplementary material for: Design and experiment of impeller seed guide device for rice internal suction hole direct seeding device
Source: Sci Rep. 2024 Jun 10;14:13300. doi: 10.1038/s41598-024-64002-x (PMC11639696; doi:10.1038/s41598-024-64002-x)
Supplement: Supplementary file 3 — Supplementary Information 3. [file 41598_2024_64002_MOESM3_ESM.xlsx]

## Sheet: 5°
grouping success			failure				grouping success			failure				grouping success			failure
numbering	number per fruit		numbering	number per fruit			numbering	number per fruit		numbering	number per fruit			numbering	number per fruit		numbering	number per fruit
1	2		1	2			1	2		1	3			1	3		1	3
2	2		2	3			2	1		2	3			2	4		2	2
3	3		3	2			3	4		3	4			3	3		3	2
4	1		4	4			4	2		4	4			4	2		4	2
5	4		5	4			5	1		5	4			5	3		5	3
6	2		6	4			6	3		6	4			6	3		6	3
7	2		7	4			7	3		7	3			7	2		7	3
8	3		8	4			8	3		8	3			8	2		8	4
9	1		9	3			9	2		9	4			9	3		9	2
10	2		10	4			10	3		10	3			10	2		10	3
11	3		11	4			11	1		11	4			11	2		11	4
12	2		12	3			12	1		12	3			12	2		12	4
13	2		13	4			13	1		13	3			13	2		13	4
14	3		14	4			14	2		14	4			14	3		14	2
15	1		15	3			15	3		15	2			15	4		15	4
16	2		16	2			16	1		16	4			16	1		16	2
17	1		17	2			17	3		17	4			17	1		17	3
18	4		18	2			18	2		18	4			18	2		18	4
19	1		19	3			19	1		19	4			19	3		19	4
20	3		20	4			20	1		20	4			20	3		20	4
21	3		21	4			21	3		21	4			21	2		21	4
22	2		22	4			22	3		22	2			22	4		22	3
23	3		23	2			23	2		23	4			23	2		23	4
24	2		24	3			24	1		24	3			24	4		24	4
25	3		25	3			25	3		25	4			25	2		25	3
26	2		26	4			26	1		26	3			26	2		26	3
27	1		27	2			27	2		27	4			27	2		27	2
28	1		28	4			28	2		28	3			28	2		28	3
29	1		29	4			29	3		29	3			29	1		29	2
30	3		30	4			30	2		30	3			30	3		30	3
31	2		31	2			31	2		31	2			31	2		31	3
32	3		32	2			32	3		32	3			32	3		32	3
33	2		33	4			33	1		33	3			33	2		33	3
34	2		34	2			34	1		34	3			34	2		34	3
35	3		35	3			35	3		35	4			35	1		35	3
36	2		36	3			36	2		36	4			36	1		36	4
37	1		37	3			37	2		37	3			37	4		37	2
38	3		38	2			38	2		38	2			38	2		38	4
39	2		39	4			39	2		39	2			39	4		39	4
40	1		40	2			40	2		40	4			40	2		40	3
41	4		41	4			41	4		41	4			41	2		41	3
42	2		42	3			42	2		42	2			42	1		42	2
43	2		43	3			43	2		43	3			43	3		43	2
44	1		44	4			44	3		44	3			44	2		44	2
45	1		45	2			45	1		45	4			45	4		45	2
46	1		46	2			46	2		46	4			46	1		46	3
47	4		47	2			47	3		47	2			47	1		47	3
48	3		48	4			48	2		48	4			48	1		48	3
49	1		49	4			49	3		49	3			49	3		49	3
50	4		50	3			50	1		50	4			50	1		50	3
51	1		51	3			51	2		51	3			51	3		51	3
52	1		52	3			52	1		52	2			52	3		52	4
53	2		53	3			53	2		53	3			53	3		53	3
54	1		54	2			54	4		54	4			54	3		54	2
55	3		55	4			55	4		55	3			55	4		55	2
56	3		56	4			56	3		56	3			56	2		56	2
57	2		57	4			57	2		57	3			57	1		57	2
58	3		58	2			58	1		58	3			58	3		58	3
59	2		59	4			59	1		59	4			59	2		59	2
60	3		60	2			60	1		60	4			60	2		60	4
61	2		61	4			61	2		61	2			61	2		61	3
62	3		62	4			62	2		62	2			62	2		62	3
63	3		63	3			63	2		63	2			63	3		63	4
64	3		64	4			64	4		64	2			64	1		64	4
65	1		65	2			65	1		65	3			65	3		65	3
66	4		66	2			66	1		66	3			66	2		66	2
67	4		67	2			67	2		67	2			67	3		67	2
68	2		68	4			68	1		68	4			68	3		68	3
69	2		69	4			69	1		69	2			69	3		69	2
70	2		70	3			70	4		70	2			70	1		70	2
71	1		71	4			71	2		71	2			71	2		71	3
72	4		72	4			72	2		72	3			72	3		72	3
73	1		73	4			73	2		73	4			73	4		73	3
74	2		74	3			74	3		74	2			74	4		74	2
75	1		75	2			75	3		75	2			75	3		75	2
76	2		76	4			76	1		76	3			76	2		76	3
77	2		77	4			77	3		77	2			77	3		77	3
78	3		78	3			78	1		78	3			78	3		78	3
79	1		79	4			79	3		79	3			79	2		79	4
80	1		80	3			80	2		80	2			80	2		80	2
81	4		81	4			81	1		81	2			81	1		81	3
82	1		82	4			82	3		82	4			82	2		82	2
83	1		83	3			83	1		83	4			83	2		83	2
84	2		84	2			84	2		84	4			84	1		84	3
85	2		85	4			85	1		85	3			85	2		85	3
86	2		86	4			86	2		86	3			86	3		86	2
87	2		87	4			87	3		87	2			87	2		87	4
88	3		88	2			88	2		88	2			88	2		88	3
89	3		89	3			89	2		89	3			89	2		89	2
90	1		90	3			90	2		90	4			90	4		90	2
91	1		91	3			91	2		91	2			91	2		91	3
92	1		92	3			92	3		92	4			92	2		92	4
93	4		93	2			93	3		93	4			93	3		93	4
94	2		94	3			94	1		94	2			94	4		94	3
95	2		95	4			95	1		95	4			95	2		95	4
96	1		96	3			96	3		96	3			96	2		96	4
97	1		97	2			97	2		97	4			97	2		97	4
98	2		98	3			98	2		98	2			98	2		98	3
99	4		99	2			99	2		99	3			99	3		99	4
100	2		100	2			100	3		100	3			100	3		100	3
101	1		101	4			101	1		101	2			101	2		101	3
102	2		102	2			102	1		102	3			102	1		102	2
103	3		103	2			103	2		103	3			103	3		103	3
104	2		104				104	2		104	4			104	2		104	2
105	4		105				105	2		105	4			105	1		105	3
106	2		106				106	2		106	3			106	2		106	3
107	2		107				107	4		107	4			107	1		107	2
108	2		108				108	1		108				108	1		108	3
109	4		109				109	4		109				109	2		109	3
110	2		110				110	1		110				110	2		110	3
111	2		111				111	1		111				111	4		111	3
112	2		112				112	2		112				112	4		112	3
113	2		113				113	1		113				113	3		113	3
114	2		114				114	1		114				114	3		114	2
115	2		115				115	3		115				115	4		115	2
116	2		116				116	2		116				116	3		116	3
117	4		117				117	1		117				117	1		117
118	1		118				118	2		118				118	2		118
119	2		119				119	3		119				119	3		119
120	3		120				120	2		120				120	3		120
121	1		121				121	3		121				121	3		121
122	3		122				122	3		122				122	3		122
123	3		123				123	1		123				123	2		123
124	1		124				124	1		124				124	3		124
125	3		125				125	2		125				125	3		125
126	1		126				126	3		126				126	3		126
127	1		127				127	1		127				127	3		127
128	4		128				128	1		128				128	3		128
129	1		129				129	2		129				129	2		129
130	1		130				130	4		130				130	2		130
131	3		131				131	3		131				131	2		131
132	3		132				132	2		132				132	3		132
133	1		133				133	1		133				133	3		133
134	4		134				134	3		134				134	4		134
135	1		135				135	4		135				135			135
136	1		136				136	1		136				136			136
137	2		137				137	2		137				137			137
138	2		138				138	2		138				138			138
139	2		139				139	1		139				139			139
140	2		140				140	1		140				140			140
141	2		141				141	2		141				141			141
142	1		142				142	3		142				142			142
143	2		143				143	2		143				143			143
144	2		144				144			144				144			144
145	2		145				145			145				145			145
146	2		146				146			146				146			146
147	2		147				147			147				147			147
148			148				148			148				148			148
149			149				149			149				149			149
150			150				150			150				150			150
151			151				151			151				151			151
152			152				152			152				152			152
153			153				153			153				153			153
154			154				154			154				154			154
155			155				155			155				155			155
156			156				156			156				156			156
157			157				157			157				157			157
158			158				158			158				158			158
159			159				159			159				159			159
160			160				160			160				160			160
161			161				161			161				161			161
162			162				162			162				162			162
163			163				163			163				163			163
164			164				164			164				164			164
165			165				165			165				165			165
166			166				166			166				166			166
167			167				167			167				167			167
168			168				168			168				168			168
169			169				169			169				169			169
170			170				170			170				170			170
171			171				171			171				171			171
172			172				172			172				172			172
173			173				173			173				173			173
174			174				174			174				174			174
175			175				175			175				175			175
176			176				176			176				176			176
177			177				177			177				177			177
178			178				178			178				178			178
179			179				179			179				179			179
180			180				180			180				180			180
181			181				181			181				181			181
182			182				182			182				182			182
183			183				183			183				183			183
184			184				184			184				184			184
185			185				185			185				185			185
186			186				186			186				186			186
187			187				187			187				187			187
188			188				188			188				188			188
189			189				189			189				189			189
190			190				190			190				190			190
191			191				191			191				191			191
192			192				192			192				192			192
193			193				193			193				193			193
194			194				194			194				194			194
195			195				195			195				195			195
196			196				196			196				196			196
197			197				197			197				197			197
198			198				198			198				198			198
199			199				199			199				199			199
200			200				200			200				200			200
201			201				201			201				201			201
202			202				202			202				202			202
203			203				203			203				203			203
204			204				204			204				204			204
205			205				205			205				205			205
206			206				206			206				206			206
207			207				207			207				207			207
208			208				208			208				208			208
209			209				209			209				209			209
210			210				210			210				210			210
211			211				211			211				211			211
212			212				212			212				212			212
213			213				213			213				213			213
214			214				214			214				214			214
215			215				215			215				215			215
216			216				216			216				216			216
217			217				217			217				217			217
218			218				218			218				218			218
219			219				219			219				219			219
220			220				220			220				220			220
221			221				221			221				221			221
222			222				222			222				222			222
223			223				223			223				223			223
224			224				224			224				224			224
225			225				225			225				225			225
226			226				226			226				226			226
227			227				227			227				227			227
228			228				228			228				228			228
229			229				229			229				229			229
230			230				230			230				230			230
231			231				231			231				231			231
232			232				232			232				232			232
233			233				233			233				233			233
234			234				234			234				234			234
235			235				235			235				235			235
236			236				236			236				236			236
237			237				237			237				237			237
238			238				238			238				238			238
239			239				239			239				239			239
240			240				240			240				240			240
241			241				241			241				241			241
242			242				242			242				242			242
243			243				243			243				243			243
244			244				244			244				244			244
245			245				245			245				245			245
246			246				246			246				246			246
247			247				247			247				247			247
248			248				248			248				248			248
249			249				249			249				249			249
250			250				250			250				250			250
Total number of holes	250	rate of success	0.5687	147/250			Total number of holes	250	rate of success	0.5703	143/250			Total number of holes	250	rate of success	0.5354	134/250
average	0.5581

## Sheet: 10°
grouping success			failure				grouping success			failure				grouping success			failure
numbering	number per fruit		numbering	number per fruit			numbering	number per fruit		numbering	number per fruit			numbering	number per fruit		numbering	number per fruit
1	2		1	3			1	3		1	2			1	2		1	3
2	3		2	2			2	4		2	4			2	2		2	4
3	3		3	3			3	3		3	4			3	3		3	3
4	1		4	2			4	3		4	2			4	3		4	4
5	2		5	2			5	4		5	4			5	3		5	2
6	4		6	2			6	3		6	2			6	3		6	3
7	4		7	2			7	4		7	4			7	4		7	3
8	2		8	2			8	2		8	2			8	3		8	3
9	2		9	2			9	1		9	4			9	2		9	4
10	1		10	3			10	4		10	3			10	3		10	3
11	4		11	4			11	4		11	3			11	2		11	4
12	2		12	2			12	2		12	2			12	3		12	4
13	3		13	2			13	3		13	4			13	4		13	2
14	3		14	3			14	3		14	4			14	1		14	2
15	1		15	3			15	2		15	4			15	2		15	3
16	1		16	4			16	3		16	3			16	2		16	3
17	2		17	3			17	2		17	4			17	3		17	2
18	4		18	3			18	2		18	2			18	3		18	3
19	3		19	4			19	1		19	3			19	3		19	3
20	3		20	2			20	2		20	4			20	3		20	4
21	2		21	4			21	3		21	4			21	2		21	3
22	4		22	2			22	4		22	3			22	3		22	3
23	3		23	4			23	3		23	3			23	2		23	3
24	1		24	3			24	2		24	4			24	1		24	3
25	2		25	4			25	2		25	3			25	4		25	2
26	2		26	4			26	2		26	4			26	1		26
27	2		27	2			27	2		27	2			27	2		27
28	2		28	3			28	2		28	4			28	4		28
29	3		29	3			29	2		29	4			29	3		29
30	2		30	3			30	2		30	3			30	3		30
31	3		31	2			31	1		31	2			31	4		31
32	1		32	3			32	2		32	4			32	2		32
33	3		33	2			33	4		33	3			33	2		33
34	1		34	3			34	4		34				34	4		34
35	3		35	2			35	3		35				35	4		35
36	2		36				36	2		36				36	3		36
37	2		37				37	4		37				37	1		37
38	3		38				38	1		38				38	4		38
39	2		39				39	2		39				39	3		39
40	3		40				40	4		40				40	2		40
41	2		41				41	3		41				41	2		41
42	4		42				42	2		42				42	2		42
43	1		43				43	1		43				43	3		43
44	2		44				44	4		44				44	2		44
45	3		45				45	2		45				45	3		45
46	2		46				46	2		46				46	3		46
47	2		47				47	4		47				47	4		47
48	1		48				48	3		48				48	3		48
49	2		49				49	2		49				49	3		49
50	2		50				50	3		50				50	3		50
51	1		51				51	2		51				51	1		51
52	2		52				52	4		52				52	2		52
53	2		53				53	2		53				53	3		53
54	3		54				54	4		54				54	2		54
55	2		55				55	2		55				55	3		55
56	2		56				56	4		56				56	3		56
57	2		57				57	2		57				57	2		57
58	2		58				58	1		58				58	2		58
59	2		59				59	2		59				59	4		59
60	3		60				60	3		60				60	2		60
61	2		61				61	4		61				61	1		61
62	2		62				62	3		62				62	2		62
63	2		63				63	2		63				63	3		63
64	2		64				64	3		64				64	4		64
65	1		65				65	3		65				65	3		65
66	2		66				66	3		66				66	2		66
67	3		67				67	2		67				67	2		67
68	4		68				68	3		68				68	4		68
69	2		69				69	1		69				69	2		69
70	2		70				70	2		70				70	2		70
71	2		71				71	4		71				71	2		71
72	1		72				72	4		72				72	2		72
73	2		73				73	3		73				73	1		73
74	4		74				74	3		74				74	2		74
75	2		75				75	3		75				75	2		75
76	2		76				76	3		76				76	3		76
77	1		77				77	2		77				77	4		77
78	3		78				78	2		78				78	2		78
79	2		79				79	2		79				79	2		79
80	2		80				80	1		80				80	1		80
81	4		81				81	3		81				81	2		81
82	2		82				82	4		82				82	2		82
83	3		83				83	3		83				83	1		83
84	3		84				84	3		84				84	2		84
85	2		85				85	4		85				85	2		85
86	1		86				86	3		86				86	2		86
87	2		87				87	2		87				87	1		87
88	2		88				88	2		88				88	2		88
89	4		89				89	3		89				89	2		89
90	3		90				90	2		90				90	3		90
91	2		91				91	3		91				91	2		91
92	2		92				92	2		92				92	3		92
93	4		93				93	2		93				93	4		93
94	2		94				94	2		94				94	2		94
95	3		95				95	3		95				95	3		95
96	2		96				96	3		96				96	1		96
97	2		97				97	4		97				97	4		97
98	2		98				98	4		98				98	2		98
99	3		99				99	2		99				99	4		99
100	3		100				100	2		100				100	2		100
101	1		101				101	1		101				101	2		101
102	3		102				102	2		102				102	4		102
103	1		103				103	2		103				103	2		103
104	2		104				104	2		104				104	2		104
105	2		105				105	3		105				105	4		105
106	2		106				106	2		106				106	3		106
107	2		107				107	1		107				107	2		107
108	3		108				108	4		108				108	2		108
109	2		109				109	2		109				109	3		109
110	2		110				110	4		110				110	2		110
111	3		111				111	1		111				111	1		111
112	3		112				112	2		112				112	4		112
113	3		113				113	4		113				113	3		113
114	1		114				114	3		114				114	4		114
115	2		115				115	3		115				115	2		115
116	3		116				116	4		116				116	2		116
117	3		117				117	3		117				117	2		117
118	3		118				118	4		118				118	2		118
119	2		119				119	2		119				119	3		119
120	4		120				120	1		120				120	4		120
121	4		121				121	2		121				121	3		121
122	1		122				122	1		122				122	2		122
123	1		123				123	1		123				123	3		123
124	2		124				124	2		124				124	1		124
125	2		125				125	4		125				125	3		125
126	2		126				126	3		126				126	3		126
127	4		127				127	3		127				127	2		127
128	2		128				128	2		128				128	4		128
129	1		129				129	4		129				129	2		129
130	2		130				130	2		130				130	2		130
131	2		131				131	2		131				131	2		131
132	3		132				132	3		132				132	4		132
133	4		133				133	1		133				133	2		133
134	1		134				134	2		134				134	2		134
135	1		135				135	2		135				135	1		135
136	2		136				136	1		136				136	3		136
137	2		137				137	2		137				137	3		137
138	4		138				138	4		138				138	1		138
139	3		139				139	2		139				139	3		139
140	3		140				140	3		140				140	1		140
141	3		141				141	3		141				141	2		141
142	2		142				142	2		142				142	2		142
143	3		143				143	3		143				143	3		143
144	1		144				144	1		144				144	3		144
145	2		145				145	1		145				145	2		145
146	3		146				146	4		146				146	2		146
147	1		147				147	2		147				147	1		147
148	1		148				148	4		148				148	2		148
149	2		149				149	2		149				149	2		149
150	2		150				150	1		150				150	4		150
151	2		151				151	4		151				151	2		151
152	2		152				152	2		152				152	2		152
153	3		153				153	2		153				153	2		153
154	2		154				154	4		154				154	3		154
155	2		155				155	1		155				155	1		155
156	3		156				156	1		156				156	3		156
157	3		157				157	2		157				157	3		157
158	2		158				158	4		158				158	4		158
159	2		159				159	2		159				159	2		159
160	2		160				160	3		160				160	2		160
161	1		161				161	2		161				161	1		161
162	2		162				162	2		162				162	2		162
163	4		163				163	3		163				163	3		163
164	4		164				164	2		164				164	4		164
165	1		165				165	3		165				165	1		165
166	3		166				166	3		166				166	2		166
167	3		167				167	2		167				167	2		167
168	3		168				168	2		168				168	1		168
169	1		169				169	2		169				169	2		169
170	3		170				170	3		170				170	2		170
171	2		171				171	2		171				171	2		171
172	2		172				172	3		172				172	1		172
173	3		173				173	4		173				173	4		173
174	3		174				174	1		174				174	3		174
175	2		175				175	3		175				175	2		175
176	2		176				176	2		176				176	2		176
177	3		177				177	2		177				177	2		177
178	2		178				178	2		178				178	2		178
179	1		179				179	3		179				179	2		179
180	2		180				180	1		180				180	3		180
181	2		181				181	1		181				181	2		181
182	4		182				182	3		182				182	2		182
183	3		183				183	2		183				183	2		183
184	3		184				184	4		184				184	2		184
185	2		185				185	2		185				185	2		185
186	2		186				186	2		186				186	4		186
187	2		187				187	2		187				187	4		187
188	2		188				188	4		188				188	2		188
189	2		189				189	4		189				189	3		189
190	2		190				190	2		190				190	3		190
191	2		191				191	1		191				191	2		191
192	3		192				192	3		192				192	3		192
193	2		193				193	4		193				193	4		193
194	2		194				194	2		194				194	1		194
195	3		195				195	2		195				195	2		195
196	2		196				196	2		196				196	4		196
197	3		197				197	1		197				197	2		197
198	2		198				198	2		198				198	4		198
199	3		199				199	3		199				199	3		199
200	2		200				200	3		200				200	3		200
201	3		201				201	2		201				201	3		201
202	2		202				202	2		202				202	1		202
203	2		203				203	1		203				203	3		203
204	1		204				204	1		204				204	2		204
205	3		205				205	3		205				205	2		205
206	3		206				206	4		206				206	2		206
207	3		207				207	2		207				207	1		207
208	3		208				208	3		208				208	4		208
209	1		209				209	2		209				209	3		209
210	3		210				210	3		210				210	4		210
211	2		211				211	2		211				211	1		211
212	1		212				212	2		212				212	2		212
213	2		213				213	3		213				213	2		213
214	3		214				214	4		214				214	3		214
215	2		215				215	3		215				215	4		215
216			216				216	2		216				216	3		216
217			217				217			217				217	2		217
218			218				218			218				218	3		218
219			219				219			219				219	2		219
220			220				220			220				220	2		220
221			221				221			221				221	2		221
222			222				222			222				222	4		222
223			223				223			223				223	2		223
224			224				224			224				224	4		224
225			225				225			225				225	4		225
226			226				226			226				226			226
227			227				227			227				227			227
228			228				228			228				228			228
229			229				229			229				229			229
230			230				230			230				230			230
231			231				231			231				231			231
232			232				232			232				232			232
233			233				233			233				233			233
234			234				234			234				234			234
235			235				235			235				235			235
236			236				236			236				236			236
237			237				237			237				237			237
238			238				238			238				238			238
239			239				239			239				239			239
240			240				240			240				240			240
241			241				241			241				241			241
242			242				242			242				242			242
243			243				243			243				243			243
244			244				244			244				244			244
245			245				245			245				245			245
246			246				246			246				246			246
247			247				247			247				247			247
248			248				248			248				248			248
249			249				249			249				249			249
250			250				250			250				250			250
Total number of holes	250	rate of success	0.86				Total number of holes	250	rate of success	0.868				Total number of holes	250	rate of success	0.9
average	0.8574

## Sheet: 15°
grouping success			failure				grouping success			failure				grouping success			failure
numbering	number per fruit		numbering	number per fruit			numbering	number per fruit		numbering	number per fruit			numbering	number per fruit		numbering	number per fruit
1	2		1	3			1	2		1	3			1	3		1	3
2	4		2	2			2	2		2	3			2	4		2	2
3	1		3	2			3	3		3	3			3	2		3	3
4	2		4	3			4	4		4	2			4	4		4	3
5	1		5	3			5	2		5	3			5	2		5	2
6	1		6	3			6	3		6	2			6	3		6	3
7	3		7	3			7	3		7	4			7	3		7	3
8	4		8	3			8	1		8	4			8	2		8	4
9	1		9	2			9	3		9	3			9	4		9	3
10	4		10	4			10	3		10	3			10	4		10	4
11	1		11	3			11	1		11	3			11	1		11	2
12	3		12	3			12	2		12	3			12	1		12	4
13	3		13	3			13	2		13	4			13	3		13	4
14	3		14	3			14	4		14	4			14	2		14	4
15	1		15	2			15	3		15	4			15	1		15	4
16	1		16	4			16	4		16	2			16	3		16	2
17	1		17	4			17	1		17	2			17	3		17	4
18	3		18	2			18	2		18	3			18	2		18	4
19	1		19	3			19	1		19	3			19	1		19	4
20	2		20	2			20	1		20	2			20	3		20	3
21	2		21	2			21	3		21	2			21	3		21	4
22	3		22	2			22	3		22	4			22	2		22	4
23	4		23	3			23	2		23	3			23	2		23
24	3		24	2			24	3		24				24	2		24
25	1		25	4			25	3		25				25	1		25
26	3		26	3			26	2		26				26	3		26
27	4		27	3			27	1		27				27	2		27
28	1		28	3			28	2		28				28	4		28
29	4		29	4			29	3		29				29	2		29
30	3		30	2			30	1		30				30	2		30
31	3		31	2			31	3		31				31	4		31
32	1		32	4			32	3		32				32	3		32
33	3		33				33	1		33				33	4		33
34	2		34				34	2		34				34	2		34
35	4		35				35	2		35				35	3		35
36	2		36				36	3		36				36	3		36
37	4		37				37	4		37				37	1		37
38	3		38				38	1		38				38	1		38
39	1		39				39	1		39				39	4		39
40	2		40				40	2		40				40	3		40
41	3		41				41	3		41				41	3		41
42	1		42				42	3		42				42	4		42
43	3		43				43	3		43				43	3		43
44	2		44				44	3		44				44	2		44
45	2		45				45	1		45				45	2		45
46	4		46				46	3		46				46	2		46
47	3		47				47	1		47				47	1		47
48	1		48				48	3		48				48	3		48
49	2		49				49	2		49				49	4		49
50	1		50				50	1		50				50	3		50
51	3		51				51	1		51				51	2		51
52	3		52				52	1		52				52	4		52
53	3		53				53	1		53				53	3		53
54	3		54				54	3		54				54	2		54
55	2		55				55	2		55				55	3		55
56	4		56				56	2		56				56	4		56
57	2		57				57	2		57				57	4		57
58	2		58				58	3		58				58	2		58
59	4		59				59	1		59				59	4		59
60	1		60				60	3		60				60	3		60
61	1		61				61	3		61				61	2		61
62	2		62				62	3		62				62	3		62
63	2		63				63	2		63				63	3		63
64	4		64				64	3		64				64	4		64
65	2		65				65	2		65				65	4		65
66	3		66				66	1		66				66	2		66
67	3		67				67	1		67				67	2		67
68	1		68				68	3		68				68	3		68
69	4		69				69	4		69				69	2		69
70	2		70				70	3		70				70	2		70
71	1		71				71	2		71				71	1		71
72	2		72				72	2		72				72	4		72
73	2		73				73	2		73				73	2		73
74	1		74				74	4		74				74	4		74
75	1		75				75	2		75				75	4		75
76	3		76				76	2		76				76	3		76
77	2		77				77	4		77				77	1		77
78	2		78				78	4		78				78	3		78
79	3		79				79	1		79				79	2		79
80	3		80				80	3		80				80	2		80
81	3		81				81	2		81				81	4		81
82	2		82				82	3		82				82	1		82
83	2		83				83	2		83				83	2		83
84	2		84				84	2		84				84	2		84
85	2		85				85	3		85				85	4		85
86	1		86				86	2		86				86	3		86
87	2		87				87	2		87				87	3		87
88	2		88				88	2		88				88	2		88
89	1		89				89	1		89				89	3		89
90	3		90				90	3		90				90	1		90
91	2		91				91	3		91				91	2		91
92	2		92				92	3		92				92	3		92
93	3		93				93	3		93				93	3		93
94	2		94				94	2		94				94	2		94
95	3		95				95	3		95				95	3		95
96	1		96				96	3		96				96	2		96
97	2		97				97	3		97				97	4		97
98	3		98				98	2		98				98	3		98
99	2		99				99	4		99				99	2		99
100	3		100				100	1		100				100	2		100
101	1		101				101	2		101				101	2		101
102	3		102				102	4		102				102	2		102
103	2		103				103	4		103				103	3		103
104	2		104				104	3		104				104	3		104
105	4		105				105	2		105				105	2		105
106	1		106				106	3		106				106	4		106
107	2		107				107	3		107				107	3		107
108	3		108				108	2		108				108	2		108
109	2		109				109	2		109				109	4		109
110	3		110				110	2		110				110	2		110
111	3		111				111	3		111				111	3		111
112	4		112				112	2		112				112	3		112
113	4		113				113	4		113				113	3		113
114	2		114				114	2		114				114	3		114
115	3		115				115	2		115				115	3		115
116	2		116				116	1		116				116	2		116
117	3		117				117	4		117				117	2		117
118	3		118				118	3		118				118	3		118
119	1		119				119	2		119				119	3		119
120	1		120				120	4		120				120	4		120
121	3		121				121	3		121				121	2		121
122	2		122				122	2		122				122	4		122
123	4		123				123	4		123				123	2		123
124	2		124				124	1		124				124	4		124
125	2		125				125	1		125				125	1		125
126	2		126				126	4		126				126	3		126
127	3		127				127	4		127				127	3		127
128	3		128				128	3		128				128	2		128
129	1		129				129	3		129				129	2		129
130	2		130				130	2		130				130	3		130
131	3		131				131	2		131				131	3		131
132	1		132				132	2		132				132	2		132
133	2		133				133	3		133				133	3		133
134	2		134				134	2		134				134	2		134
135	4		135				135	4		135				135	1		135
136	2		136				136	1		136				136	3		136
137	3		137				137	2		137				137	2		137
138	3		138				138	2		138				138	3		138
139	1		139				139	2		139				139	2		139
140	3		140				140	2		140				140	4		140
141	3		141				141	1		141				141	2		141
142	2		142				142	2		142				142	4		142
143	1		143				143	2		143				143	4		143
144	1		144				144	2		144				144	3		144
145	3		145				145	3		145				145	3		145
146	1		146				146	2		146				146	1		146
147	4		147				147	2		147				147	1		147
148	4		148				148	2		148				148	4		148
149	2		149				149	4		149				149	3		149
150	2		150				150	3		150				150	4		150
151	2		151				151	2		151				151	2		151
152	3		152				152	4		152				152	3		152
153	3		153				153	2		153				153	3		153
154	3		154				154	4		154				154	2		154
155	1		155				155	2		155				155	3		155
156	1		156				156	3		156				156	4		156
157	2		157				157	4		157				157	2		157
158	2		158				158	3		158				158	3		158
159	3		159				159	2		159				159	1		159
160	4		160				160	3		160				160	1		160
161	1		161				161	2		161				161	2		161
162	3		162				162	2		162				162	2		162
163	2		163				163	2		163				163	3		163
164	3		164				164	3		164				164	4		164
165	4		165				165	2		165				165	2		165
166	2		166				166	1		166				166	2		166
167	3		167				167	2		167				167	3		167
168	3		168				168	3		168				168	4		168
169	2		169				169	3		169				169	3		169
170	3		170				170	2		170				170	1		170
171	3		171				171	1		171				171	2		171
172	3		172				172	1		172				172	4		172
173	2		173				173	3		173				173	2		173
174	4		174				174	1		174				174	2		174
175	3		175				175	2		175				175	4		175
176	2		176				176	2		176				176	2		176
177	2		177				177	2		177				177	4		177
178	2		178				178	2		178				178	2		178
179	3		179				179	2		179				179	2		179
180	3		180				180	2		180				180	3		180
181	3		181				181	3		181				181	4		181
182	2		182				182	2		182				182	1		182
183	3		183				183	1		183				183	2		183
184	1		184				184	3		184				184	1		184
185	1		185				185	3		185				185	3		185
186	1		186				186	2		186				186	3		186
187	3		187				187	2		187				187	3		187
188	2		188				188	1		188				188	2		188
189	3		189				189	3		189				189	4		189
190	3		190				190	2		190				190	2		190
191	2		191				191	3		191				191	4		191
192	3		192				192	3		192				192	2		192
193	1		193				193	2		193				193	2		193
194	3		194				194	4		194				194	1		194
195	3		195				195	3		195				195	3		195
196	1		196				196	2		196				196	2		196
197	4		197				197	4		197				197	4		197
198	3		198				198	3		198				198	2		198
199	2		199				199	2		199				199	3		199
200	4		200				200	2		200				200	4		200
201	3		201				201	2		201				201	2		201
202	2		202				202	1		202				202	4		202
203	2		203				203	4		203				203	4		203
204	2		204				204	2		204				204	2		204
205	1		205				205	3		205				205	2		205
206	1		206				206	3		206				206	4		206
207	1		207				207	2		207				207	2		207
208	2		208				208	3		208				208	4		208
209	2		209				209	4		209				209	2		209
210	2		210				210	3		210				210	2		210
211	3		211				211	3		211				211	2		211
212	3		212				212	2		212				212	4		212
213	2		213				213	4		213				213	3		213
214	3		214				214	3		214				214	4		214
215	2		215				215	3		215				215	1		215
216	1		216				216	3		216				216	3		216
217	1		217				217	3		217				217	2		217
218	2		218				218	1		218				218	2		218
219			219				219	2		219				219	2		219
220			220				220	2		220				220	3		220
221			221				221	3		221				221	3		221
222			222				222	3		222				222	3		222
223			223				223	2		223				223	3		223
224			224				224	3		224				224	2		224
225			225				225	2		225				225	3		225
226			226				226	4		226				226	1		226
227			227				227	1		227				227	3		227
228			228				228			228				228	3		228
229			229				229			229				229			229
230			230				230			230				230			230
231			231				231			231				231			231
232			232				232			232				232			232
233			233				233			233				233			233
234			234				234			234				234			234
235			235				235			235				235			235
236			236				236			236				236			236
237			237				237			237				237			237
238			238				238			238				238			238
239			239				239			239				239			239
240			240				240			240				240			240
241			241				241			241				241			241
242			242				242			242				242			242
243			243				243			243				243			243
244			244				244			244				244			244
245			245				245			245				245			245
246			246				246			246				246			246
247			247				247			247				247			247
248			248				248			248				248			248
249			249				249			249				249			249
250			250				250			250				250			250
Total number of holes	250	rate of success	成功率	0.872			Total number of holes	250	rate of success	0.908				Total number of holes	250	rate of success	0.912
average	0.89723

## Sheet: 20°
grouping success			failure				grouping success			failure				grouping success			failure
numbering	number per fruit		numbering	number per fruit			numbering	number per fruit		numbering	number per fruit			numbering	number per fruit		numbering	number per fruit
1	3		1	4			1	2		1	3			1	3		1	3
2	4		2	4			2	4		2	4			2	3		2	2
3	1		3	2			3	4		3	2			3	2		3	3
4	3		4	4			4	2		4	3			4	2		4	2
5	2		5	3			5	1		5	2			5	3		5	2
6	2		6	3			6	2		6	3			6	4		6	3
7	1		7	3			7	3		7	4			7	2		7	3
8	2		8	4			8	1		8	2			8	3		8	4
9	2		9	3			9	2		9	3			9	3		9	3
10	4		10	4			10	2		10	3			10	3		10	3
11	3		11	3			11	3		11	3			11	1		11	4
12	4		12	4			12	3		12	2			12	3		12	3
13	4		13	3			13	4		13	3			13	2		13	3
14	1		14	4			14	4		14	2			14	4		14
15	4		15				15	1		15	3			15	2		15
16	2		16				16	3		16	2			16	4		16
17	4		17				17	1		17	3			17	2		17
18	2		18				18	1		18	3			18	2		18
19	4		19				19	2		19	4			19	1		19
20	4		20				20	4		20	4			20	4		20
21	4		21				21	2		21				21	2		21
22	3		22				22	3		22				22	3		22
23	4		23				23	4		23				23	4		23
24	4		24				24	4		24				24	2		24
25	1		25				25	4		25				25	2		25
26	1		26				26	2		26				26	2		26
27	4		27				27	2		27				27	2		27
28	4		28				28	2		28				28	4		28
29	3		29				29	2		29				29	4		29
30	4		30				30	1		30				30	2		30
31	4		31				31	4		31				31	2		31
32	1		32				32	4		32				32	3		32
33	2		33				33	2		33				33	4		33
34	1		34				34	4		34				34	4		34
35	2		35				35	3		35				35	2		35
36	3		36				36	3		36				36	4		36
37	1		37				37	3		37				37	3		37
38	1		38				38	3		38				38	2		38
39	3		39				39	2		39				39	4		39
40	1		40				40	1		40				40	2		40
41	2		41				41	2		41				41	3		41
42	3		42				42	3		42				42	1		42
43	1		43				43	2		43				43	2		43
44	4		44				44	4		44				44	2		44
45	3		45				45	3		45				45	3		45
46	4		46				46	3		46				46	1		46
47	3		47				47	3		47				47	3		47
48	4		48				48	2		48				48	1		48
49	2		49				49	4		49				49	2		49
50	1		50				50	2		50				50	4		50
51	4		51				51	4		51				51	2		51
52	4		52				52	3		52				52	3		52
53	2		53				53	4		53				53	2		53
54	3		54				54	1		54				54	2		54
55	4		55				55	1		55				55	2		55
56	2		56				56	4		56				56	4		56
57	3		57				57	4		57				57	2		57
58	3		58				58	4		58				58	3		58
59	3		59				59	3		59				59	4		59
60	3		60				60	1		60				60	4		60
61	1		61				61	4		61				61	1		61
62	1		62				62	4		62				62	2		62
63	4		63				63	2		63				63	4		63
64	2		64				64	4		64				64	2		64
65	2		65				65	3		65				65	4		65
66	3		66				66	1		66				66	2		66
67	2		67				67	2		67				67	2		67
68	2		68				68	3		68				68	3		68
69	4		69				69	4		69				69	1		69
70	2		70				70	4		70				70	4		70
71	2		71				71	4		71				71	4		71
72	3		72				72	4		72				72	2		72
73	2		73				73	2		73				73	4		73
74	2		74				74	3		74				74	3		74
75	3		75				75	3		75				75	1		75
76	4		76				76	1		76				76	4		76
77	3		77				77	2		77				77	2		77
78	4		78				78	4		78				78	2		78
79	3		79				79	2		79				79	2		79
80	4		80				80	3		80				80	2		80
81	4		81				81	4		81				81	1		81
82	3		82				82	2		82				82	2		82
83	3		83				83	4		83				83	3		83
84	4		84				84	4		84				84	2		84
85	4		85				85	3		85				85	3		85
86	2		86				86	1		86				86	2		86
87	3		87				87	1		87				87	3		87
88	2		88				88	3		88				88	4		88
89	2		89				89	2		89				89	2		89
90	4		90				90	2		90				90	4		90
91	4		91				91	2		91				91	3		91
92	3		92				92	2		92				92	2		92
93	4		93				93	3		93				93	2		93
94	2		94				94	3		94				94	3		94
95	4		95				95	1		95				95	1		95
96	4		96				96	4		96				96	2		96
97	3		97				97	2		97				97	3		97
98	2		98				98	2		98				98	3		98
99	3		99				99	3		99				99	2		99
100	2		100				100	4		100				100	3		100
101	2		101				101	2		101				101	4		101
102	3		102				102	2		102				102	1		102
103	2		103				103	2		103				103	2		103
104	4		104				104	3		104				104	3		104
105	4		105				105	4		105				105	4		105
106	4		106				106	4		106				106	2		106
107	3		107				107	3		107				107	2		107
108	2		108				108	4		108				108	2		108
109	1		109				109	2		109				109	3		109
110	2		110				110	3		110				110	1		110
111	4		111				111	2		111				111	2		111
112	3		112				112	3		112				112	4		112
113	2		113				113	2		113				113	4		113
114	2		114				114	1		114				114	2		114
115	3		115				115	2		115				115	2		115
116	3		116				116	4		116				116	4		116
117	1		117				117	4		117				117	4		117
118	4		118				118	4		118				118	2		118
119	2		119				119	3		119				119	2		119
120	2		120				120	2		120				120	2		120
121	4		121				121	3		121				121	3		121
122	2		122				122	2		122				122	1		122
123	2		123				123	2		123				123	2		123
124	3		124				124	2		124				124	2		124
125	1		125				125	4		125				125	1		125
126	2		126				126	4		126				126	3		126
127	1		127				127	2		127				127	2		127
128	4		128				128	3		128				128	1		128
129	2		129				129	2		129				129	2		129
130	4		130				130	2		130				130	3		130
131	2		131				131	2		131				131	1		131
132	2		132				132	2		132				132	1		132
133	3		133				133	4		133				133	3		133
134	4		134				134	2		134				134	2		134
135	2		135				135	3		135				135	2		135
136	1		136				136	3		136				136	3		136
137	4		137				137	3		137				137	3		137
138	2		138				138	1		138				138	1		138
139	2		139				139	3		139				139	3		139
140	4		140				140	2		140				140	1		140
141	2		141				141	2		141				141	3		141
142	3		142				142	4		142				142	3		142
143	2		143				143	4		143				143	2		143
144	2		144				144	1		144				144	3		144
145	4		145				145	1		145				145	1		145
146	2		146				146	3		146				146	2		146
147	1		147				147	3		147				147	2		147
148	3		148				148	2		148				148	3		148
149	2		149				149	2		149				149	2		149
150	4		150				150	2		150				150	2		150
151	4		151				151	2		151				151	2		151
152	2		152				152	3		152				152	3		152
153	3		153				153	3		153				153	1		153
154	2		154				154	3		154				154	3		154
155	4		155				155	2		155				155	3		155
156	2		156				156	1		156				156	3		156
157	4		157				157	3		157				157	3		157
158	2		158				158	2		158				158	3		158
159	2		159				159	3		159				159	3		159
160	3		160				160	4		160				160	4		160
161	2		161				161	4		161				161	1		161
162	2		162				162	4		162				162	3		162
163	4		163				163	4		163				163	1		163
164	4		164				164	2		164				164	3		164
165	1		165				165	4		165				165	4		165
166	2		166				166	2		166				166	1		166
167	3		167				167	3		167				167	2		167
168	2		168				168	3		168				168	2		168
169	2		169				169	2		169				169	2		169
170	4		170				170	2		170				170	2		170
171	2		171				171	3		171				171	2		171
172	2		172				172	2		172				172	1		172
173	4		173				173	1		173				173	2		173
174	3		174				174	2		174				174	2		174
175	2		175				175	2		175				175	2		175
176	2		176				176	1		176				176	2		176
177	1		177				177	3		177				177	3		177
178	2		178				178	2		178				178	1		178
179	2		179				179	2		179				179	4		179
180	3		180				180	3		180				180	2		180
181	4		181				181	4		181				181	3		181
182	3		182				182	2		182				182	3		182
183	4		183				183	3		183				183	4		183
184	4		184				184	4		184				184	2		184
185	1		185				185	4		185				185	2		185
186	3		186				186	3		186				186	1		186
187	3		187				187	2		187				187	2		187
188	3		188				188	3		188				188	4		188
189	3		189				189	4		189				189	4		189
190	4		190				190	1		190				190	4		190
191	2		191				191	3		191				191	3		191
192	3		192				192	3		192				192	3		192
193	3		193				193	3		193				193	4		193
194	4		194				194	3		194				194	3		194
195	3		195				195	2		195				195	4		195
196	4		196				196	3		196				196	1		196
197	4		197				197	2		197				197	2		197
198	2		198				198	1		198				198	2		198
199	4		199				199	1		199				199	3		199
200	4		200				200	3		200				200	1		200
201	1		201				201	3		201				201	3		201
202	2		202				202	2		202				202	2		202
203	4		203				203	3		203				203	2		203
204	3		204				204	2		204				204	2		204
205	2		205				205	4		205				205	2		205
206	4		206				206	3		206				206	2		206
207	4		207				207	3		207				207	1		207
208	2		208				208	4		208				208	1		208
209	3		209				209	1		209				209	1		209
210	3		210				210	2		210				210	2		210
211	3		211				211	4		211				211	2		211
212	2		212				212	3		212				212	3		212
213	4		213				213	1		213				213	1		213
214	4		214				214	3		214				214	2		214
215	4		215				215	3		215				215	1		215
216	3		216				216	2		216				216	2		216
217	3		217				217	3		217				217	2		217
218	4		218				218	2		218				218	2		218
219	2		219				219	2		219				219	3		219
220	3		220				220	2		220				220	4		220
221	4		221				221	3		221				221	2		221
222	2		222				222	3		222				222	2		222
223	3		223				223	1		223				223	2		223
224	4		224				224	1		224				224	3		224
225	4		225				225	2		225				225	2		225
226	2		226				226	4		226				226	3		226
227	4		227				227	2		227				227	1		227
228	4		228				228	1		228				228	2		228
229	2		229				229	2		229				229	2		229
230	3		230				230	4		230				230	2		230
231	2		231				231			231				231	2		231
232	1		232				232			232				232	1		232
233	1		233				233			233				233	2		233
234	4		234				234			234				234	4		234
235	4		235				235			235				235	2		235
236	1		236				236			236				236	3		236
237			237				237			237				237	2		237
238			238				238			238				238			238
239			239				239			239				239			239
240			240				240			240				240			240
241			241				241			241				241			241
242			242				242			242				242			242
243			243				243			243				243			243
244			244				244			244				244			244
245			245				245			245				245			245
246			246				246			246				246			246
247			247				247			247				247			247
248			248				248			248				248			248
249			249				249			249				249			249
250			250				250			250				250			250
Total number of holes	250	rate of success	0.944				Total number of holes	250	rate of success	0.92				Total number of holes	250	rate of success	0.948
average	0.9368

## Sheet: 25°
grouping success			failure				grouping success			failure				grouping success			failure
numbering	number per fruit		numbering	number per fruit			numbering	number per fruit		numbering	number per fruit			numbering	number per fruit		numbering	number per fruit
1	2		1	3			1	1		1	2			1	3	1	4
2	4		2	4			2	3		2	3			2	2	2	3
3	2		3	4			3	4		3	4			3	4	3	4
4	3		4	3			4	4		4	2			4	4	4	4
5	2		5	4			5	2		5	4			5	2	5	2
6	2		6	3			6	2		6	3			6	3	6	4
7	2		7	3			7	1		7	4			7	2	7	4
8	2		8	4			8	4		8	2			8	2	8	2
9	4		9	3			9	4		9	2			9	3	9	4
10	2		10	2			10	2		10	3			10	3	10	4
11	4		11	4			11	2		11	3			11	3	11	3
12	2		12	4			12	1		12	4			12	2	12	4
13	4		13	4			13	4		13	4			13	2	13	2
14	3		14	4			14	2		14	3			14	3	14	3
15	3		15	3			15	2		15	2			15	2	15	4
16	4		16	3			16	1		16	3			16	2	16	4
17	3		17	4			17	4		17	2			17	2	17	3
18	2		18	2			18	4		18	3			18	2	18	4
19	3		19	3			19	2		19	2			19	1	19	4
20	3		20	2			20	2		20	4			20	2	20	3
21	3		21	3			21	4		21	4			21	4	21	3
22	3		22	4			22	2		22	2			22	2	22	4
23	3		23	4			23	4		23	3			23	2	23	4
24	4		24	4			24	2		24	2			24	2	24	4
25	3		25	3			25	4		25	3			25	2	25	2
26	2		26	4			26	4		26	3			26	2	26	4
27	3		27	2			27	2		27	3			27	4	27	4
28	3		28	3			28	4		28	3			28	2	28	3
29	2		29	3			29	3		29	3			29	3	29	4
30	2		30	4			30	1		30	3			30	3	30	4
31	4		31	3			31	2		31	2			31	2	31	2
32	2		32	4			32	1		32	2			32	3	32	3
33	3		33	3			33	2		33	3			33	2	33	2
34	3		34	3			34	3		34	4			34	4	34	3
35	2		35	2			35	2		35	3			35	3	35	2
36	3		36	3			36	3		36	4			36	3	36	4
37	2		37	3			37	2		37	3			37	3	37	2
38	3		38	2			38	3		38	2			38	3	38	4
39	1		39	4			39	3		39	3			39	2	39	4
40	2		40	3			40	2		40	4			40	3	40	4
41	3		41	3			41	2		41	3			41	3	41	4
42	3		42	3			42	4		42	3			42	2	42	2
43	2		43	4			43	2		43	3			43	3	43	3
44	4		44	3			44	2		44	3			44	4	44	4
45	3		45	3			45	1		45				45	3	45	4
46	3		46	4			46	2		46				46	2	46	4
47	3		47	4			47	1		47				47	3	47	3
48	4		48	3			48	3		48				48	1	48	3
49	2		49				49	2		49				49	2	49	3
50	2		50				50	2		50				50	3	50	3
51	3		51				51	4		51				51	3	51	3
52	3		52				52	1		52				52	3	52
53	3		53				53	1		53				53	3	53
54	2		54				54	1		54				54	2	54
55	1		55				55	2		55				55	1	55
56	1		56				56	2		56				56	3	56
57	2		57				57	3		57				57	3	57
58	4		58				58	3		58				58	3	58
59	4		59				59	3		59				59	3	59
60	1		60				60	2		60				60	2	60
61	3		61				61	3		61				61	2	61
62	1		62				62	2		62				62	4	62
63	3		63				63	3		63				63	4	63
64	3		64				64	3		64				64	2	64
65	3		65				65	2		65				65	4	65
66	3		66				66	3		66				66	3	66
67	2		67				67	3		67				67	4	67
68	2		68				68	3		68				68	2	68
69	3		69				69	2		69				69	3	69
70	2		70				70	3		70				70	2	70
71	3		71				71	2		71				71	2	71
72	3		72				72	2		72				72	3	72
73	1		73				73	2		73				73	2	73
74	3		74				74	3		74				74	1	74
75	2		75				75	2		75				75	3	75
76	3		76				76	2		76				76	2	76
77	3		77				77	2		77				77	3	77
78	4		78				78	4		78				78	3	78
79	2		79				79	2		79				79	3	79
80	2		80				80	2		80				80	3	80
81	3		81				81	2		81				81	2	81
82	3		82				82	2		82				82	2	82
83	3		83				83	1		83				83	2	83
84	3		84				84	2		84				84	2	84
85	1		85				85	3		85				85	3	85
86	3		86				86	2		86				86	2	86
87	2		87				87	1		87				87	1	87
88	2		88				88	3		88				88	2	88
89	2		89				89	2		89				89	4	89
90	4		90				90	4		90				90	4	90
91	4		91				91	2		91				91	4	91
92	1		92				92	1		92				92	4	92
93	2		93				93	2		93				93	4	93
94	4		94				94	4		94				94	2	94
95	1		95				95	4		95				95	1	95
96	3		96				96	4		96				96	2	96
97	4		97				97	4		97				97	2	97
98	2		98				98	2		98				98	2	98
99	2		99				99	1		99				99	2	99
100	3		100				100	2		100				100	2	100
101	3		101				101	3		101				101	4	101
102	2		102				102	4		102				102	1	102
103	2		103				103	2		103				103	2	103
104	3		104				104	3		104				104	2	104
105	3		105				105	2		105				105	2	105
106	2		106				106	1		106				106	2	106
107	3		107				107	2		107				107	2	107
108	2		108				108	4		108				108	1	108
109	4		109				109	4		109				109	4	109
110	3		110				110	1		110				110	3	110
111	3		111				111	1		111				111	2	111
112	4		112				112	1		112				112	2	112
113	3		113				113	4		113				113	2	113
114	4		114				114	3		114				114	2	114
115	2		115				115	3		115				115	2	115
116	4		116				116	3		116				116	3	116
117	3		117				117	1		117				117	2	117
118	3		118				118	1		118				118	2	118
119	3		119				119	1		119				119	4	119
120	2		120				120	2		120				120	2	120
121	2		121				121	2		121				121	1	121
122	4		122				122	2		122				122	2	122
123	3		123				123	2		123				123	4	123
124	3		124				124	3		124				124	3	124
125	2		125				125	3		125				125	3	125
126	3		126				126	3		126				126	3	126
127	3		127				127	2		127				127	2	127
128	1		128				128	2		128				128	2	128
129	2		129				129	2		129				129	2	129
130	3		130				130	1		130				130	3	130
131	1		131				131	1		131				131	2	131
132	2		132				132	2		132				132	1	132
133	3		133				133	2		133				133	2	133
134	3		134				134	2		134				134	2	134
135	1		135				135	2		135				135	3	135
136	3		136				136	1		136				136	3	136
137	4		137				137	2		137				137	2	137
138	4		138				138	1		138				138	3	138
139	2		139				139	2		139				139	4	139
140	3		140				140	2		140				140	2	140
141	3		141				141	2		141				141	2	141
142	3		142				142	3		142				142	3	142
143	3		143				143	1		143				143	2	143
144	3		144				144	2		144				144	4	144
145	4		145				145	2		145				145	2	145
146	2		146				146	2		146				146	2	146
147	4		147				147	2		147				147	2	147
148	4		148				148	2		148				148	2	148
149	1		149				149	3		149				149	2	149
150	1		150				150	3		150				150	2	150
151	1		151				151	2		151				151	2	151
152	2		152				152	3		152				152	2	152
153	2		153				153	3		153				153	3	153
154	2		154				154	3		154				154	3	154
155	3		155				155	3		155				155	4	155
156	2		156				156	3		156				156	2	156
157	2		157				157	2		157				157	2	157
158	2		158				158	3		158				158	2	158
159	3		159				159	2		159				159	3	159
160	3		160				160	2		160				160	3	160
161	3		161				161	3		161				161	2	161
162	4		162				162	3		162				162	2	162
163	2		163				163	2		163				163	3	163
164	2		164				164	3		164				164	4	164
165	2		165				165	2		165				165	2	165
166	2		166				166	3		166				166	3	166
167	2		167				167	2		167				167	2	167
168	2		168				168	1		168				168	3	168
169	2		169				169	2		169				169	3	169
170	3		170				170	2		170				170	3	170
171	4		171				171	2		171				171	3	171
172	3		172				172	2		172				172	2	172
173	1		173				173	1		173				173	3	173
174	4		174				174	3		174				174	1	174
175	4		175				175	3		175				175	1	175
176	1		176				176	1		176				176	2	176
177	2		177				177	2		177				177	2	177
178	1		178				178	2		178				178	3	178
179	3		179				179	3		179				179	3	179
180	3		180				180	3		180				180	2	180
181	1		181				181	3		181				181	3	181
182	2		182				182	4		182				182	2	182
183	2		183				183	2		183				183	2	183
184	2		184				184	2		184				184	3	184
185	3		185				185	3		185				185	2	185
186	3		186				186	2		186				186	2	186
187	1		187				187	2		187				187	2	187
188	2		188				188	2		188				188	3	188
189	2		189				189	2		189				189	2	189
190	2		190				190	2		190				190	2	190
191	3		191				191	3		191				191	2	191
192	2		192				192	3		192				192	1	192
193	3		193				193	3		193				193	3	193
194	3		194				194	3		194				194	3	194
195	3		195				195	2		195				195	2	195
196	3		196				196	4		196				196	3	196
197	3		197				197	3		197				197	2	197
198	4		198				198	2		198				198	2	198
199	3		199				199	2		199				199	2	199
200	1		200				200	2		200				200		200
201	2		201				201	2		201				201		201
202	3		202				202	1		202				202		202
203			203				203	3		203				203		203
204			204				204	3		204				204		204
205			205				205	2		205				205		205
206			206				206	3		206				206		206
207			207				207			207				207		207
208			208				208			208				208		208
209			209				209			209				209		209
210			210				210			210				210		210
211			211				211			211				211		211
212			212				212			212				212		212
213			213				213			213				213		213
214			214				214			214				214		214
215			215				215			215				215		215
216			216				216			216				216		216
217			217				217			217				217		217
218			218				218			218				218		218
219			219				219			219				219		219
220			220				220			220				220		220
221			221				221			221				221		221
222			222				222			222				222		222
223			223				223			223				223		223
224			224				224			224				224		224
225			225				225			225				225		225
226			226				226			226				226		226
227			227				227			227				227		227
228			228				228			228				228		228
229			229				229			229				229		229
230			230				230			230				230		230
231			231				231			231				231		231
232			232				232			232				232		232
233			233				233			233				233		233
234			234				234			234				234		234
235			235				235			235				235		235
236			236				236			236				236		236
237			237				237			237				237		237
238			238				238			238				238		238
239			239				239			239				239		239
240			240				240			240				240		240
241			241				241			241				241		241
242			242				242			242				242		242
243			243				243			243				243		243
244			244				244			244				244		244
245			245				245			245				245		245
246			246				246			246				246		246
247			247				247			247				247		247
248			248				248			248				248		248
249			249				249			249				249		249
250			250				250			250				250		250
Total number of holes	250	rate of success	0.808	202/250			Total number of holes	250	rate of success	0.8227	206/250			Total number of holes	250	rate of success	0.793	199/250
average	0.8078

## Sheet: Sheet6
offset angle	5	10	15	20	25
seed-grouping rate	0.5581	0.8754	0.8972	0.9368	0.8078
