# Supplementary material for: Design and experiment of impeller seed guide device for rice internal suction hole direct seeding device
Source: Sci Rep. 2024 Jun 10;14:13300. doi: 10.1038/s41598-024-64002-x (PMC11639696; doi:10.1038/s41598-024-64002-x)
Supplement: Supplementary file 4 — Supplementary Information 4. [file 41598_2024_64002_MOESM4_ESM.xlsx]

## Sheet: 26
number	X(mm)	Y(mm)	seed distance(mm)	wide(mm)	hight(mm)	Seed area	The frame			number	X(mm)	Y(mm)	seed distance(mm)	wide(mm)	hight(mm)	Seed area	The frame				number	X(mm)	Y(mm)	seed distance(mm)	wide(mm)	hight(mm)	Seed area	The frame
0	81.7	29.6	0	3.86	4.1	272	0			0	76.6	394.2	0	3.86	4.1	272	11				0	81.7	123.9	0	3.13	9.4	409	3
1	81.9	36.6	7	3.86	4.1	272	1			1	73	394.2	0	3.86	4.1	272	11				1	74.2	130.1	6.3	3.37	7.47	343	3
2	75.2	57.6	21	3.86	4.1	272	1			2	69.2	658.3	264.1	3.86	4.1	272	19				2	78.3	137.6	7.5	2.65	7.71	333	3
3	83.9	231.8	174.2	3.86	4.1	272	6			3	75.2	668	9.6	3.86	4.1	272	20				3	79	137.3	0	3.86	4.1	272	4
4	75.9	239	7.2	3.86	4.1	272	7			4	76.1	674.9	7	3.86	4.1	272	20				4	84.6	139.8	2.4	3.86	4.1	272	4
5	84.8	244.8	5.8	3.86	4.1	272	7			5	80.2	868.9	194	3.86	4.1	272	26				5	85.8	322.4	182.7	3.86	4.1	272	9
6	87	434.2	189.4	3.86	4.1	272	12			6	74.2	886.3	17.3	3.86	4.1	272	26				6	73.3	345.5	23.1	3.86	4.1	272	10
7	76.4	436.9	2.7	3.86	3.37	224	12			7	82.4	895.4	9.2	3.86	4.1	272	26				7	71.3	362.2	16.6	3.86	4.1	272	10
8	71.6	441.9	5.1	3.86	4.1	272	13			8	78.6	1049.6	154.2	3.86	4.1	272	31				8	75.9	513.5	151.3	3.86	4.1	272	15
9	86.5	451.1	9.2	3.86	4.1	272	13			9	73.5	1062.4	12.8	3.86	3.13	208	31				9	85.8	526	12.5	3.86	4.1	272	15
10	73.7	455.4	4.3	3.86	4.1	272	13			10	75.7	1074.9	12.5	3.86	4.1	272	32				10	74.2	540.2	14.2	3.86	4.1	272	16
11	85.5	635.9	180.5	3.86	4.1	272	18			11	84.1	1246.3	171.3	3.86	4.1	272	37				11	85.8	751.8	211.6	3.86	4.1	272	22
12	73.5	654.7	18.8	3.86	4.1	272	19			12	78.3	1261.9	15.7	3.86	3.13	208	37				12	77.1	755.9	4.1	3.86	4.1	272	22
13	71.3	657.6	2.9	3.86	4.1	272	19			13	82.7	1452	190.1	3.86	4.1	272	43				13	88.9	766.3	10.4	3.86	4.1	272	22
14	88.7	677.8	20.2	3.86	4.1	272	20			14	74	1460.7	8.7	3.86	4.1	272	43				14	84.8	925.8	159.5	3.86	4.1	272	27
15	81.4	840.2	162.4	3.86	4.1	272	24			15	82.9	1465.8	5.1	3.86	4.1	272	44				15	77.3	942.4	16.6	3.86	4.1	272	28
16	78.8	852	11.8	3.86	4.1	272	25			16	76.4	1659.3	193.5	3.86	4.1	272	49				16	71.3	946.5	4.1	3.86	4.1	272	28
17	73.5	1060.2	208.2	3.86	4.1	272	31			17	67.2	1665.1	5.8	3.86	4.1	272	50				17	78.3	969.4	22.9	3.86	3.61	240	28
18	73	1071.8	11.6	3.86	4.1	272	31			18	81.7	1800.7	135.7	3.86	4.1	272	54				18	77.6	1118.6	149.2	3.86	4.1	272	33
19	77.3	1244.3	172.5	3.86	4.1	272	36			19	67.5	1939.3	138.6	3.86	4.1	272	58				19	79.8	1131.3	12.8	3.86	4.1	272	33
20	74	1265.1	20.7	3.86	4.1	272	37			20	82.7	2052.5	113.3	3.86	4.1	272	61				20	81.9	1141.4	10.1	3.86	4.1	272	34
21	87.5	1453.5	188.4	3.86	4.1	272	43			21	84.1	2055.7	3.1	3.86	4.1	272	61				21	81.9	1317.1	175.7	3.86	4.1	272	39
22	77.3	1458.8	5.3	3.86	4.1	272	43			22	70.6	2067.5	11.8	3.86	4.1	272	62				22	69.4	1328.9	11.8	3.86	4.1	272	39
23	87	1460.7	1.9	3.86	4.1	272	43			23	82.2	2073	5.5	3.86	4.1	272	62				23	86	1336.4	7.5	3.86	4.1	272	39
24	81.2	1466.7	6	3.86	4.1	272	43			24	75.9	2256.1	183.1	3.86	4.1	272	67				24	78.1	1336.6	0.2	3.86	4.1	272	39
25	73.5	1477.8	11.1	3.86	4.1	272	43			25	74.7	2271.3	15.2	3.86	4.1	272	68				25	80.7	1534	197.3	3.86	4.1	272	45
26	73	1496.1	18.3	3.86	4.1	272	44			26	82.9	2275.2	3.9	3.86	4.1	272	68				26	81.2	1728.7	194.7	3.86	4.1	272	51
27	73.5	1506.7	10.6	3.86	4.1	272	44			27	83.4	2287.5	12.3	3.86	4.1	272	68				27	83.4	1737.6	8.9	3.86	4.1	272	51
28	82.9	1639.5	132.8	3.86	4.1	272	48			28	80	2461.7	174.2	3.86	2.17	144	74				28	84.8	1927	189.4	3.86	4.1	272	57
29	76.6	1650.8	11.3	3.86	4.1	272	48			29	79.3	2465.1	3.4	3.86	4.1	272	74				29	73.7	1932.8	5.8	3.86	4.1	272	57
30	71.8	1670.1	19.3	3.86	4.1	272	49			30	86	2621.7	156.6	3.86	4.1	272	78				30	77.8	1949.2	16.4	3.86	4.1	272	58
31	83.9	1849.2	179	3.86	4.1	272	54			31	78.8	2655.9	34.2	3.86	4.1	272	79				31	80.2	2128.7	179.5	3.86	4.1	272	63
32	72.8	1865.1	15.9	3.86	4.1	272	55			32	73.5	2676.4	20.5	3.86	4.1	272	80				32	75.2	2141.9	13.3	3.86	3.13	208	63
33	73.3	2045.8	180.7	3.86	4.1	272	60			33	69.6	2691.6	15.2	3.86	3.86	256	80				33	83.9	2332.3	190.4	3.86	4.1	272	69
34	81.9	2067.2	21.4	3.86	4.1	272	61			34	75.4	2703.1	11.6	3.86	4.1	272	81				34	71.3	2336.4	4.1	3.86	4.1	272	69
35	73.7	2068.2	1	3.86	4.1	272	61			35	75.4	2861.9	158.8	3.86	4.1	272	86				35	81	2340	3.6	3.86	4.1	272	69
36	77.8	2072.8	4.6	3.86	4.1	272	61			36	81.9	2862.9	1	3.86	4.1	272	86				36	75.7	2374	34	3.86	4.1	272	70
37	73.5	2257.1	184.3	3.86	4.1	272	66			37	85.3	2881.2	18.3	3.86	4.1	272	86				37	76.4	2529.4	155.4	3.86	4.1	272	75
38	83.6	2262.2	5.1	3.86	3.86	256	67			38	74	2888.2	7	3.86	4.1	272	86				38	84.1	2538.6	9.2	3.86	4.1	272	75
39	78.8	2267.7	5.5	3.86	4.1	272	67			39	74.9	3061.4	173.3	3.86	4.1	272	92				39	85.8	2549.9	11.3	3.86	4.1	272	76
40	81.7	2446.5	178.8	3.86	4.1	272	72			40	69.9	3080.7	19.3	3.86	4.1	272	92				40	75.2	2561	11.1	3.86	4.1	272	76
41	86.3	2458.6	12	3.86	4.1	272	72			41	82.9	3229.2	148.4	3.86	4.1	272	97				41	86.3	2723.1	162.2	3.86	4.1	272	81
42	70.6	2467.7	9.2	3.86	4.1	272	73			42	79.8	3236.6	7.5	3.86	4.1	272	97				42	73.7	2733.7	10.6	3.86	4.1	272	81
43	78.8	2468.9	1.2	3.86	4.1	272	73			43	87	3237.8	1.2	3.86	4.1	272	97				43	73.7	2754.2	20.5	3.86	4.1	272	82
44	82.2	2649.6	180.7	3.86	4.1	272	78			44	72.5	3247	9.2	3.86	4.1	272	97				44	87.7	2771.8	17.6	3.86	4.1	272	82
45	72.5	2663.4	13.7	3.86	3.13	208	78			45	73.3	3463.6	216.6	3.86	4.1	272	104				45	81.7	2927.7	155.9	3.86	4.1	272	87
46	82.4	2668.2	4.8	3.86	4.1	272	79			46	85.5	3466.3	2.7	3.86	4.1	272	104				46	77.8	2936.4	8.7	3.86	4.1	272	87
47	70.1	2679.8	11.6	3.86	4.1	272	79			47	81.9	3481.4	15.2	3.86	4.1	272	104				47	72.3	2941.2	4.8	3.86	4.1	272	87
48	84.1	2855.4	175.7	3.86	4.1	272	84			48	76.1	3485.5	4.1	3.86	4.1	272	104				48	73.7	3129.4	188.2	3.86	4.1	272	93
49	80	2860.7	5.3	3.86	4.1	272	84			49	72.8	3659.5	174	3.86	3.61	240	110				49	84.1	3134.5	5.1	3.86	4.1	272	93
50	68.4	2863.4	2.7	3.86	4.1	272	84			50	80	3666.5	7	3.86	4.1	272	110				50	77.6	3144.8	10.4	3.86	4.1	272	93
51	83.9	3048.2	184.8	3.86	4.1	272	90			51	74.5	3669.2	2.7	3.86	4.1	272	110				51	68.7	3145.5	0.7	3.86	4.1	272	93
52	85.5	3067	18.8	3.86	4.1	272	90			52	71.3	3769.9	100.7	3.86	4.1	272	113				52	74.2	3146.5	1	3.86	3.61	240	93
53	71.3	3068	1	3.86	3.61	240	90			53	78.8	3777.3	7.5	3.86	4.1	272	113				53	80.5	3327.5	181	3.86	4.1	272	99
54	71.3	3089.9	21.9	3.86	4.1	272	91			54	83.4	3958.6	181.2	3.86	3.13	208	119				54	83.4	3370.4	42.9	3.86	4.1	272	100
55	74.9	3246.7	156.9	3.86	4.1	272	96			55	85.5	3959.3	0.7	3.86	4.1	272	119				55	85.1	3515.2	144.8	3.86	3.13	208	104
56	85.1	3255.4	8.7	3.86	4.1	272	96			56	75.2	3983.9	24.6	3.86	4.1	272	119				56	82.2	3534.9	19.8	3.86	4.1	272	105
57	79.3	3259.3	3.9	3.86	4.1	272	96			57	67.2	3988.4	4.6	3.86	3.61	240	119				57	80.5	3545.5	10.6	3.86	4.1	272	105
58	73.3	3481.9	222.7	3.86	4.1	272	103			58	68	4157.8	169.4	3.86	2.65	176	125				58	78.8	3585.1	39.5	3.86	2.41	160	107
59	85.1	3601	119	3.86	4.1	272	106			59	78.3	4159.3	1.4	3.86	4.1	272	125				59	84.8	3723.6	138.6	3.86	4.1	272	111
60	71.8	3604.1	3.1	3.86	4.1	272	106			60	69.9	4164.1	4.8	3.86	4.1	272	125				60	84.3	3734.2	10.6	3.86	4.1	272	111
61	83.1	3635.7	31.6	3.86	4.1	272	107			61	78.8	4167.2	3.1	3.86	4.1	272	125				61	82.7	3760.7	26.5	3.86	4.1	272	112
62	84.1	3771.8	136.1	3.86	4.1	272	111			62	72.8	4192.3	25.1	3.86	4.1	272	126				62	73.7	3775.4	14.7	3.86	4.1	272	112
63	72.5	3800.2	28.4	3.86	4.1	272	112			63	73.7	4364.3	172	3.86	4.1	272	131				63	82.7	3920.5	145.1	3.86	3.61	240	117
64	89.2	3808.7	8.4	3.86	4.1	272	112			64	86.7	4368.4	4.1	3.86	4.1	272	131				64	72.5	3941.2	20.7	3.86	4.1	272	117
65	81.4	3998.1	189.4	3.86	4.1	272	118			65	79.8	4368.9	0.5	3.86	4.1	272	131				65	76.1	4125.5	184.3	3.86	4.1	272	123
66	72.3	4011.8	13.7	3.86	4.1	272	118			66	83.9	4370.8	1.9	3.86	4.1	272	131				66	78.3	4143.6	18.1	3.86	4.1	272	123
67	82.7	4013.3	1.4	3.86	2.41	160	118			67	85.3	4514	143.1	3.86	4.1	272	135				67	81	4326	182.4	3.86	4.1	272	129
68	68.9	4017.1	3.9	3.86	4.1	272	119			68	71.6	4539.8	25.8	3.86	4.1	272	136				68	74.5	4330.6	4.6	3.86	4.1	272	129
69	71.8	4022.9	5.8	3.86	4.1	272	119			69	74	4557.1	17.3	3.86	2.89	192	137				69	74.2	4343.1	12.5	3.86	4.1	272	129
70	82.7	4193.3	170.4	3.86	4.1	272	124			70	78.3	4753	195.9	3.86	4.1	272	142				70	78.8	4532.3	189.2	3.86	4.1	272	135
71	83.4	4247	53.7	3.86	4.1	272	125			71	68.7	4759	6	3.86	4.1	272	143				71	87.2	4541.7	9.4	3.86	4.1	272	135
72	71.3	4379	132	3.86	4.1	272	129			72	77.1	4762.2	3.1	3.86	4.1	272	143				72	85.3	4566	24.3	3.86	4.1	272	136
73	82.2	4381.7	2.7	3.86	4.1	272	129			73	75.7	4767	4.8	3.86	4.1	272	143				73	82.4	4728.2	162.2	3.86	4.1	272	141
74	80.5	4393	11.3	3.86	4.1	272	130			74	79.5	4776.6	9.6	3.86	4.1	272	143				74	76.6	4735.2	7	3.86	4.1	272	141
75	80.5	4571.6	178.6	3.86	4.1	272	135			75	68	4794	17.3	3.86	4.1	272	144				75	70.6	4752.3	17.1	3.86	4.1	272	141
76	75.7	4574.9	3.4	3.86	4.1	272	135			76	75.4	4799.3	5.3	3.86	4.1	272	144				76	76.4	4761.4	9.2	3.86	4.1	272	142
77	83.1	4584.6	9.6	3.86	4.1	272	135			77	80.7	4959.8	160.5	3.86	4.1	272	149				77	78.1	4929.9	168.4	3.86	4.1	272	147
78	78.3	4591.3	6.7	3.86	4.1	272	136			78	79.5	4968.2	8.4	3.86	4.1	272	149				78	82.7	4942.2	12.3	3.86	4.1	272	147
79	79	4780.5	189.2	3.86	4.1	272	141			79	80.7	5117.1	148.9	3.86	4.1	272	153				79	88.4	4951.6	9.4	3.86	4.1	272	147
80	90.1	4780.7	0.2	3.86	4.1	272	141			80	83.6	5147	29.9	3.86	4.1	272	154				80	78.3	5127.7	176.1	3.86	4.1	272	153
81	73.3	4788.4	7.7	3.86	3.86	256	141			81	68	5152.5	5.5	3.86	3.37	224	154				81	83.4	5139	11.3	3.86	4.1	272	153
82	80	4807.7	19.3	3.86	4.1	272	142			82	75.4	5152.5	0	3.86	3.37	224	154				82	76.6	5187.7	48.7	3.86	4.1	272	154
83	87	4972	164.3	3.86	4.1	272	147			83	77.8	5156.9	4.3	3.86	4.1	272	155				83	83.1	5322.4	134.7	3.86	4.1	272	158
84	74.9	4981.9	9.9	3.86	4.1	272	147			84	77.1	5168.7	11.8	3.86	4.1	272	155				84	72.5	5335.4	13	3.86	4.1	272	159
85	84.3	4984.3	2.4	3.86	4.1	272	147			85	78.1	5351.6	182.9	3.86	4.1	272	160				85	73.5	5346.5	11.1	3.86	4.1	272	159
86	77.1	4989.9	5.5	3.86	4.1	272	147			86	85.8	5362.4	10.8	3.86	4.1	272	161				86	78.8	5542.7	196.1	3.86	4.1	272	165
87	86	5000.2	10.4	3.86	4.1	272	148			87	77.1	5556.6	194.2	3.86	4.1	272	167				87	73	5542.9	0.2	3.86	4.1	272	165
88	74.5	5106.7	106.5	3.86	4.1	272	151			88	83.4	5592.8	36.1	3.86	4.1	272	168				88	77.1	5552.3	9.4	3.86	4.1	272	165
89	69.6	5117.1	10.4	3.86	4.1	272	151			89	75.2	5600	7.2	3.86	4.1	272	168				89	79.8	5566.7	14.5	3.86	4.1	272	166
90	84.8	5124.1	7	3.86	4.1	272	151			90	71.8	5767.5	167.5	3.86	4.1	272	173				90	78.1	5585.1	18.3	3.86	4.1	272	166
91	72	5292.8	168.7	3.86	4.1	272	156			91	70.1	5770.1	2.7	3.86	4.1	272	173				91	69.9	5591.1	6	3.86	4.1	272	166
92	82.9	5293.5	0.7	3.86	4.1	272	156			92	77.3	5969.9	199.8	3.86	4.1	272	179				92	83.6	5732.8	141.7	3.86	4.1	272	171
93	68.2	5293.5	0	3.86	4.1	272	156			93	82.9	5969.9	0	3.86	4.1	272	179				93	82.7	5768.7	35.9	3.86	4.1	272	172
94	81.4	5433.3	139.8	3.86	4.1	272	161			94	72.3	6165.1	195.2	3.86	4.1	272	185				94	76.6	5930.1	161.4	3.86	3.37	224	177
95	82.2	5437.8	4.6	3.86	4.1	272	161			95	75.4	6170.8	5.8	3.86	4.1	272	185				95	76.6	5954.2	24.1	3.86	4.1	272	177
96	80.2	5461.9	24.1	3.86	4.1	272	161			96	80.2	6179.3	8.4	3.86	4.1	272	185				96	73.3	5963.1	8.9	3.86	2.41	160	178
97	71.6	5654	192	3.86	4.1	272	167			97	67.7	6183.1	3.9	3.86	3.61	240	185				97	81.4	6135.4	172.3	3.86	4.1	272	183
98	78.8	5660.7	6.7	3.86	4.1	272	167			98	78.1	6355.7	172.5	3.86	4.1	272	191				98	79.8	6326	190.6	3.86	4.1	272	188
99	72.5	5848.9	188.2	3.86	4.1	272	173			99	73.7	6365.3	9.6	3.86	4.1	272	191				99	77.1	6338.3	12.3	3.86	4.1	272	189
100	75.9	5868.2	19.3	3.86	3.13	208	173			100	66.7	6366.7	1.4	3.86	4.1	272	191				100	75.9	6355.2	16.9	3.86	4.1	272	189
101	75.9	6048.4	180.2	3.86	4.1	272	179			101	78.1	6377.3	10.6	3.86	4.1	272	191				101	78.1	6386	30.8	3.86	4.1	272	190
102	73.3	6052.5	4.1	3.86	4.1	272	179			102	79.3	6569.6	192.3	3.86	4.1	272	197				102	82.9	6525.1	139	3.86	4.1	272	194
103	77.1	6087.5	34.9	3.86	4.1	272	180			103	75.2	6602.7	33	3.86	4.1	272	198				103	75.9	6527.7	2.7	3.86	4.1	272	194
104	80.2	6209.2	121.7	3.86	3.86	256	184			104	69.6	6615.7	13	3.86	3.37	224	198				104	85.5	6548.9	21.2	3.86	4.1	272	195
105	82.9	6213.5	4.3	3.86	4.1	272	184			105	76.1	6759.5	143.9	3.86	4.1	272	203				105	78.8	6573	24.1	3.86	4.1	272	196
106	72.8	6218.3	4.8	3.86	4.1	272	184			106	86.3	6764.8	5.3	3.86	4.1	272	203				106	83.6	6726	153	3.86	4.1	272	200
107	78.3	6224.8	6.5	3.86	4.1	272	184			107	78.1	6768.9	4.1	3.86	4.1	272	203				107	72.8	6734.9	8.9	3.86	4.1	272	201
108	87.7	6411.6	186.7	3.86	3.86	256	190			108	68.7	6789.2	20.2	3.86	4.1	272	204				108	78.3	6756.1	21.2	3.86	4.1	272	201
109	79.5	6413	1.4	3.86	4.1	272	190			109	78.8	6965.3	176.1	3.86	4.1	272	209				109	73.5	6927	170.8	3.86	4.1	272	206
110	79.8	6426	13	3.86	4.1	272	190			110	69.9	6972	6.7	3.86	4.1	272	209				110	85.3	6944.6	17.6	3.86	4.1	272	207
111	69.2	6635.7	209.6	3.86	4.1	272	196			111	80	6972.8	0.7	3.86	4.1	272	209				111	74	6948.2	3.6	3.86	4.1	272	207
112	74.9	6643.1	7.5	3.86	4.1	272	196			112	70.1	6976.6	3.9	3.86	4.1	272	209				112	82.9	6972	23.9	3.86	4.1	272	208
113	81.4	6810.1	167	3.86	4.1	272	201			113	81.9	7165.5	188.9	3.86	4.1	272	215				113	83.1	7131.1	159	3.86	4.1	272	212
114	76.9	6828	17.8	3.86	4.1	272	202			114	68.9	7171.8	6.3	3.86	4.1	272	215				114	77.8	7136.6	5.5	3.86	4.1	272	213
115	73.5	6832.3	4.3	3.86	4.1	272	202			115	77.8	7181	9.2	3.86	3.37	224	215				115	73.7	7151.3	14.7	3.86	4.1	272	213
116	81	6841.9	9.6	3.86	4.1	272	202			116	68.2	7344.3	163.4	3.86	4.1	272	220				116	69.9	7160.2	8.9	3.86	4.1	272	213
117	82.2	7026.5	184.6	3.86	4.1	272	208			117	78.6	7363.1	18.8	3.86	4.1	272	221				117	82.2	7327	166.7	3.86	4.1	272	218
118	74.2	7026.7	0.2	3.86	4.1	272	208			118	70.4	7553	189.9	3.86	4.1	272	227				118	77.3	7328.9	1.9	3.86	4.1	272	218
119	81.9	7039.8	13	3.86	4.1	272	208			119	86.5	7579	26	3.86	4.1	272	227				119	85.3	7350.1	21.2	3.86	4.1	272	219
120	73.5	7233.7	194	3.86	4.1	272	214			120	79.5	7579.3	0.2	3.86	4.1	272	227				120	85.1	7525.1	174.9	3.86	4.1	272	224
121	85.3	7235.7	1.9	3.86	4.1	272	214			121	74.9	7583.4	4.1	3.86	3.37	224	228				121	77.1	7533.5	8.4	3.86	4.1	272	224
122	79.5	7240.7	5.1	3.86	4.1	272	214			122	86	7584.1	0.7	3.86	4.1	272	228				122	85.1	7551.8	18.3	3.86	4.1	272	225
123	73	7245.3	4.6	3.86	4.1	272	214			123	70.6	7590.6	6.5	3.86	4.1	272	228				123	73.3	7576.4	24.6	3.86	4.1	272	226
124	84.3	7261.2	15.9	3.86	4.1	272	215			124	78.8	7774.9	184.3	3.86	4.1	272	233				124	80.2	7734.2	157.8	3.86	4.1	272	230
125	71.3	7433.7	172.5	3.86	4.1	272	220			125	72	7776.1	1.2	3.86	4.1	272	233				125	68.9	7740.2	6	3.86	4.1	272	231
126	80.5	7437.6	3.9	3.86	4.1	272	220			126	76.6	7778.6	2.4	3.86	4.1	272	233				126	73.7	7749.2	8.9	3.86	4.1	272	231
127	74.2	7626.5	188.9	3.86	4.1	272	226			127	75.4	7788	9.4	3.86	4.1	272	234				127	80.2	7765.1	15.9	3.86	4.1	272	231
128	78.1	7635.2	8.7	3.86	4.1	272	226			128	77.3	7979	191.1	3.86	3.37	224	239				128	82.2	7927.2	162.2	3.86	4.1	272	236
129	73.3	7668.2	33	3.86	4.1	272	227			129	78.1	8002.4	23.4	3.86	4.1	272	240				129	70.4	7947	19.8	3.86	4.1	272	237
130	83.6	7828.9	160.7	3.86	4.1	272	232			130	86.7	8182.2	179.8	3.86	3.86	256	246				130	74	8121.4	174.5	3.86	4.1	272	242
131	69.2	7834.2	5.3	3.86	4.1	272	232			131	87.2	8216.1	34	3.86	4.1	272	247				131	75.9	8128.7	7.2	3.86	4.1	272	242
132	84.8	7840.7	6.5	3.86	4.1	272	232			132	67.5	8228.2	12	3.86	4.1	272	247				132	83.9	8134.9	6.3	3.86	4.1	272	242
133	75.2	7848.2	7.5	3.86	4.1	272	232			133	78.3	8366.7	138.6	3.86	4.1	272	251				133	73.5	8142.2	7.2	3.86	4.1	272	243
134	72.3	8034.9	186.7	3.86	4.1	272	238			134	74.7	8375.7	8.9	3.86	4.1	272	251				134	77.1	8343.4	201.2	3.86	4.1	272	249
135	81	8037.1	2.2	3.86	4.1	272	238			135	69.2	8381.7	6	3.86	4.1	272	252				135	71.1	8348.4	5.1	3.86	4.1	272	249
136	86	8060.5	23.4	3.86	4.1	272	238			136	79.3	8382.9	1.2	3.86	4.1	272	252				136	77.6	8358.3	9.9	3.86	4.1	272	249
137	77.6	8233.3	172.8	3.86	4.1	272	244			137	84.8	8396.4	13.5	3.86	4.1	272	252				137	85.3	8365.8	7.5	3.86	4.1	272	249
138	87	8234.7	1.4	3.86	4.1	272	244			138	72.8	8573.7	177.3	3.86	4.1	272	257				138	78.8	8537.8	172	3.86	4.1	272	254
139	72.3	8241	6.3	3.86	4.1	272	244			139	77.6	8590.6	16.9	3.86	4.1	272	258				139	82.9	8539	1.2	3.86	3.61	240	254
140	86.3	8254.7	13.7	3.86	4.1	272	244			140	81.9	8761.9	171.3	3.86	4.1	272	263				140	71.8	8543.9	4.8	3.86	4.1	272	255
141	84.3	8441.4	186.7	3.86	4.1	272	250			141	85.8	8766.3	4.3	3.86	4.1	272	263				141	83.9	8729.6	185.8	3.86	4.1	272	260
142	79.5	8445.1	3.6	3.86	4.1	272	250			142	75.4	8783.1	16.9	3.86	4.1	272	264				142	75.4	8733.3	3.6	3.86	4.1	272	260
143	88.2	8451.6	6.5	3.86	4.1	272	250			143	86	8971.1	188	3.86	4.1	272	269				143	85.1	8750.8	17.6	3.86	4.1	272	261
144	70.4	8472.8	21.2	3.86	4.1	272	251			144	74.5	8971.3	0.2	3.86	4.1	272	269				144	81.2	8758.3	7.5	3.86	4.1	272	261
145	81.4	8640.2	167.5	3.86	4.1	272	256			145	82.9	8976.4	5.1	3.86	3.61	240	269				145	88.9	8932.5	174.2	3.86	4.1	272	266
146	82.7	8665.1	24.8	3.86	4.1	272	256			146	73	9163.4	187	3.86	4.1	272	275				146	80.2	8934.5	1.9	3.86	4.1	272	266
147	76.6	8835.2	170.1	3.86	4.1	272	261			147	71.1	9171.6	8.2	3.86	4.1	272	275				147	72.8	8937.6	3.1	3.86	4.1	272	266
148	69.4	8842.9	7.7	3.86	4.1	272	262			148	84.6	9189.6	18.1	3.86	4.1	272	276				148	81.2	9128.2	190.6	3.86	4.1	272	272
149	75.9	9036.9	194	3.86	4.1	272	267			149	78.3	9363.9	174.2	3.86	4.1	272	281				149	79.5	9148.4	20.2	3.86	4.1	272	273
150	89.2	9050.8	14	3.86	4.1	272	268			150	71.3	9368	4.1	3.86	4.1	272	281				150	87.5	9150.1	1.7	3.86	4.1	272	273
151	75.4	9060	9.2	3.86	4.1	272	268			151	83.1	9369.2	1.2	3.86	4.1	272	281				151	81	9161	10.8	3.86	4.1	272	273
152	74.5	9245.3	185.3	3.86	3.86	256	274			152	74.7	9391.3	22.2	3.86	4.1	272	282				152	85.3	9288	127	3.86	4.1	272	277
153	84.8	9245.1	0	3.86	3.61	240	274			153	85.8	9548.7	157.3	3.86	4.1	272	287				153	74.2	9301.9	14	3.86	4.1	272	277
154	81	9246	1	3.86	4.1	272	274			154	78.8	9581	32.3	3.86	4.1	272	288				154	80.7	9306	4.1	3.86	4.1	272	277
155	76.4	9448.2	202.2	3.86	4.1	272	280			155	74.7	9778.3	197.3	3.86	3.86	256	294				155	81.7	9314.9	8.9	3.86	4.1	272	278
156	86.3	9456.9	8.7	3.86	4.1	272	280			156	82.2	9781.9	3.6	3.86	4.1	272	294				156	74.2	9325.1	10.1	3.86	4.1	272	278
157	84.1	9462.7	5.8	3.86	4.1	272	280			157	78.1	9788	6	3.86	4.1	272	294				157	82.7	9476.6	151.6	3.86	4.1	272	282
158	81.2	9468.7	6	3.86	4.1	272	280			158	85.5	9794	6	3.86	4.1	272	294				158	72.5	9477.3	0.7	3.86	2.89	192	282
159	79	9651.3	182.7	3.86	4.1	272	286			159	73.7	9798.3	4.3	3.86	4.1	272	294				159	73	9574.7	97.3	3.86	4.1	272	285
160	87	9652.8	1.4	3.86	4.1	272	286			160	74.7	9966	167.7	3.86	4.1	272	299				160	82.7	9583.4	8.7	3.86	4.1	272	286
161	71.8	9657.8	5.1	3.86	4.1	272	286			161	81.7	9972.3	6.3	3.86	4.1	272	299				161	78.6	9735.9	152.5	3.86	4.1	272	290
162	83.4	9661.9	4.1	3.86	4.1	272	286			162	81.4	9980.7	8.4	3.86	4.1	272	300				162	71.8	9738.3	2.4	3.86	4.1	272	290
163	79.3	9669.6	7.7	3.86	4.1	272	286			163	70.4	9983.4	2.7	3.86	4.1	272	300				163	73	9754.5	16.1	3.86	4.1	272	291
164	70.1	9685.8	16.1	3.86	4.1	272	287			164	75.4	10011.1	27.7	3.86	3.86	256	301				164	75.9	9770.4	15.9	3.86	4.1	272	291
165	81.9	9842.9	157.1	3.86	4.1	272	291			165	83.6	10150.8	139.8	3.86	4.1	272	305				165	84.3	9924.6	154.2	3.86	4.1	272	296
166	70.1	9846.3	3.4	3.86	4.1	272	291			166	77.6	10166	15.2	3.86	4.1	272	305				166	72.5	9933.3	8.7	3.86	4.1	272	296
167	78.3	9861.9	15.7	3.86	4.1	272	292			167	73.7	10173	7	3.86	4.1	272	305				167	74.7	10134.5	201.2	3.86	4.1	272	302
168	71.3	9871.1	9.2	3.86	4.1	272	292			168	72	10361.9	188.9	3.86	4.1	272	311				168	76.9	10140.5	6	3.86	4.1	272	302
169	83.1	10047	175.9	3.86	4.1	272	297			169	78.3	10380	18.1	3.86	4.1	272	312				169	79	10325.1	184.6	3.86	4.1	272	308
170	87.2	10059	12	3.86	4.1	272	298			170	74.9	10381.9	1.9	3.86	4.1	272	312				170	73.7	10337.6	12.5	3.86	4.1	272	308
171	79.8	10072.3	13.3	3.86	4.1	272	298			171	72	10388.4	6.5	3.86	4.1	272	312				171	74	10535.4	197.8	3.86	4.1	272	314
172	82.7	10246.7	174.5	3.86	4.1	272	303			172	76.9	10392.8	4.3	3.86	4.1	272	312				172	85.3	10540.7	5.3	3.86	4.1	272	314
173	88.4	10259.5	12.8	3.86	4.1	272	304			173	80	10401.9	9.2	3.86	4.1	272	312				173	73.3	10546.7	6	3.86	4.1	272	314
174	75.4	10281.7	22.2	3.86	4.1	272	304			174	83.4	10439.5	37.6	3.86	3.86	256	313				174	91.1	10553.3	6.5	3.86	4.1	272	315
175	82.4	10448	166.3	3.86	4.1	272	309			175	76.6	10575.9	136.4	3.86	3.13	208	318				175	83.9	10556.9	3.6	3.86	4.1	272	315
176	87.2	10448	0	3.86	4.1	272	309			176	84.3	10576.4	0.5	3.86	3.86	256	318				176	81.4	10727.5	170.6	3.86	4.1	272	320
177	74	10461.7	13.7	3.86	4.1	272	310			177	78.8	10578.6	2.2	3.86	4.1	272	318				177	67.5	10748.9	21.4	3.86	4.1	272	320
178	71.1	10485.3	23.6	3.86	4.1	272	310			178	70.1	10580	1.4	3.86	4.1	272	318				178	73.7	10772.8	23.9	3.86	4.1	272	321
179	71.8	10656.1	170.8	3.86	4.1	272	315			179	68.4	10756.6	176.6	3.86	4.1	272	323				179	79.8	10930.1	157.3	3.86	4.1	272	326
180	81.9	10657.8	1.7	3.86	4.1	272	315			180	85.3	10770.4	13.7	3.86	4.1	272	323				180	72	10939.3	9.2	3.86	4.1	272	326
181	77.3	10662.7	4.8	3.86	4.1	272	316			181	78.6	10784.6	14.2	3.86	4.1	272	324				181	83.4	10941.2	1.9	3.86	4.1	272	326
182	86	10667.5	4.8	3.86	4.1	272	316			182	73.3	10955.4	170.8	3.86	4.1	272	329				182	78.8	10964.6	23.4	3.86	4.1	272	327
183	86	10856.6	189.2	3.86	4.1	272	321			183	83.4	10970.4	14.9	3.86	4.1	272	329				183	72.5	11157.8	193.3	3.86	4.1	272	333
184	75.7	10857.1	0.5	3.86	4.1	272	321			184	75.9	11144.8	174.5	3.86	4.1	272	335				184	81.7	11158.3	0.5	3.86	4.1	272	333
185	73.7	10866.7	9.6	3.86	4.1	272	322			185	70.4	11148.9	4.1	3.86	4.1	272	335				185	76.9	11174.5	16.1	3.86	4.1	272	333
186	83.4	11066.7	200	3.86	3.61	240	328			186	82.7	11156.4	7.5	3.86	4.1	272	335				186	73	11190.1	15.7	3.86	4.1	272	334
187	77.1	11274	207.2	3.86	4.1	272	334			187	80.2	11166	9.6	3.86	4.1	272	335				187	78.1	11323.4	133.3	3.86	4.1	272	338
188	75.7	11292.3	18.3	3.86	4.1	272	334			188	81	11342.4	176.4	3.86	4.1	272	341				188	74.9	11339.5	16.1	3.86	4.1	272	338
189	76.9	11299.3	7	3.86	3.61	240	334			189	73.5	11508	165.5	3.86	4.1	272	346				189	84.6	11341.4	1.9	3.86	4.1	272	338
190	80.2	11445.3	146	3.86	4.1	272	339			190	77.1	11531.1	23.1	3.86	4.1	272	346				190	81.4	11520.5	179	3.86	2.65	176	343
191	84.3	11454.7	9.4	3.86	4.1	272	339			191	88.7	11541.4	10.4	3.86	4.1	272	347				191	84.8	11543.4	22.9	3.86	4.1	272	344
192	87.7	11472	17.3	3.86	4.1	272	340			192	86.3	11557.6	16.1	3.86	4.1	272	347				192	75.2	11544.3	1	3.86	4.1	272	344
193	69.2	11656.9	184.8	3.86	4.1	272	345			193	73	11742.2	184.6	3.86	4.1	272	353				193	88.2	11728.7	184.3	3.86	4.1	272	350
194	87	11691.3	34.5	3.86	4.1	272	346			194	82.7	11742.2	0	3.86	4.1	272	353				194	82.2	11729.4	0.7	3.86	4.1	272	350
195	77.6	11870.1	178.8	3.86	4.1	272	351			195	78.1	11939.5	197.3	3.86	3.37	224	359				195	81.7	11740.2	10.8	3.86	4.1	272	350
196	78.8	11899.5	29.4	3.86	4.1	272	352			196	85.3	11941.4	1.9	3.86	4.1	272	359				196	75.2	11743.4	3.1	3.86	4.1	272	350
197	74.2	12061.2	161.7	3.86	4.1	272	357			197	72.3	12146.5	205.1	3.86	4.1	272	365				197	80	11754	10.6	3.86	4.1	272	350
198	84.6	12067.5	6.3	3.86	4.1	272	357			198	86.3	12335.4	188.9	3.86	2.89	192	370				198	83.4	11935.4	181.4	3.86	4.1	272	356
199	89.4	12074	6.5	3.86	4.1	272	357			199	85.5	12355.2	19.8	3.86	4.1	272	371				199	72.5	11936.1	0.7	3.86	4.1	272	356
200	77.1	12075.4	1.4	3.86	3.37	224	357			200	74.9	12358.1	2.9	3.86	4.1	272	371				200	75.2	11962.7	26.5	3.86	4.1	272	357
201	78.8	12093.3	17.8	3.86	4.1	272	358			201	76.1	12368.2	10.1	3.86	3.61	240	371				201	83.4	12113	150.4	3.86	4.1	272	361
202	87.2	12268.9	175.7	3.86	4.1	272	363			202	70.6	12737.8	369.6	3.86	4.1	272	383				202	86.5	12130.1	17.1	3.86	4.1	272	362
203	70.8	12275.9	7	3.86	4.1	272	363			203	74.9	12744.8	7	3.86	4.1	272	383				203	81.7	12139.8	9.6	3.86	4.1	272	362
204	79.5	12277.8	1.9	3.86	3.13	208	363			204	80.5	12746	1.2	3.86	4.1	272	383				204	88	12156.1	16.4	3.86	4.1	272	362
205	76.6	12475.7	197.8	3.86	4.1	272	369			205	66	12926.3	180.2	3.86	4.1	272	388				205	86.3	12323.1	167	3.86	4.1	272	367
206	71.1	12634.7	159	3.86	4.1	272	374			206	82.4	12937.8	11.6	3.86	4.1	272	389				206	80.2	12340.7	17.6	3.86	4.1	272	368
207	88.4	12638.3	3.6	3.86	4.1	272	374			207	74.2	12946.7	8.9	3.86	4.1	272	389				207	85.3	12357.1	16.4	3.86	4.1	272	368
208	76.6	12639	0.7	3.86	4.1	272	374			208	76.1	13145.3	198.6	3.86	4.1	272	395				208	79.3	12377.1	20	3.86	4.1	272	369
209	74	12655.4	16.4	3.86	4.1	272	375			209	75.7	13154.2	8.9	3.86	4.1	272	395				209	85.5	12529.4	152.3	3.86	4.1	272	374
210	74.5	12662.2	6.7	3.86	4.1	272	375			210	73	13162.9	8.7	3.86	4.1	272	395				210	80	12546.3	16.9	3.86	4.1	272	374
211	77.6	12681	18.8	3.86	4.1	272	375			211	77.1	13338.8	175.9	3.86	4.1	272	401				211	78.6	12747.5	201.2	3.86	4.1	272	380
212	77.6	12827.5	146.5	3.86	4.1	272	380			212	80.5	13342.7	3.9	3.86	4.1	272	401				212	75.4	12755.9	8.4	3.86	4.1	272	380
213	74	12846.3	18.8	3.86	4.1	272	380			213	73.5	13358.8	16.1	3.86	4.1	272	401				213	77.6	12814.7	58.8	3.86	4.1	272	382
214	69.6	12851.3	5.1	3.86	3.37	224	380			214	81	13364.3	5.5	3.86	4.1	272	401				214	78.1	12941.4	126.7	3.86	4.1	272	386
215	79.3	13025.8	174.5	3.86	4.1	272	386			215	68	13382.7	18.3	3.86	4.1	272	402				215	78.8	12970.1	28.7	3.86	4.1	272	387
216	87.7	13033.7	8	3.86	4.1	272	386			216	67.5	13543.6	161	3.86	4.1	272	407				216	73.3	12977.1	7	3.86	4.1	272	387
217	87.5	13043.6	9.9	3.86	4.1	272	386			217	76.1	13548	4.3	3.86	4.1	272	407				217	83.1	13141.2	164.1	3.86	4.1	272	392
218	72.5	13226.7	183.1	3.86	4.1	272	392			218	71.8	13551.1	3.1	3.86	4.1	272	407				218	79.3	13147.5	6.3	3.86	4.1	272	392
219	74.2	13234.9	8.2	3.86	4.1	272	392			219	68.7	13574.9	23.9	3.86	4.1	272	408				219	81	13158.8	11.3	3.86	4.1	272	392
220	85.3	13251.8	16.9	3.86	4.1	272	392			220	81.9	13781.2	206.3	3.86	4.1	272	414				220	89.2	13168.7	9.9	3.86	4.1	272	393
221	78.8	13262.7	10.8	3.86	4.1	272	393			221	68	13928.4	147.2	3.86	4.1	272	418				221	77.8	13353	184.3	3.86	4.1	272	398
222	72.8	13439	176.4	3.86	4.1	272	398			222	73.5	13952	23.6	3.86	4.1	272	419				222	74.5	13391.8	38.8	3.86	4.1	272	399
223	82.4	13446.7	7.7	3.86	4.1	272	398			223	84.6	13952.3	0.2	3.86	4.1	272	419				223	83.4	13543.4	151.6	3.86	4.1	272	404
224	71.3	13643.1	196.4	3.86	4.1	272	404			224	74.2	13957.1	4.8	3.86	4.1	272	419				224	75.4	13547.5	4.1	3.86	4.1	272	404
225	81.2	13653	9.9	3.86	4.1	272	404			225	81.4	14145.3	188.2	3.86	4.1	272	425				225	72.5	13583.9	36.4	3.86	4.1	272	405
226	87.2	13654.5	1.4	3.86	4.1	272	404			226	67.7	14148.7	3.4	3.86	4.1	272	425				226	82.7	13740.7	156.9	3.86	4.1	272	410
227	81	13666.3	11.8	3.86	4.1	272	405			227	67.5	14177.1	28.4	3.86	4.1	272	426				227	79.8	13753.5	12.8	3.86	4.1	272	410
228	74	13673.3	7	3.86	4.1	272	405			228	79	14336.4	159.3	3.86	4.1	272	431				228	74.7	13776.1	22.7	3.86	4.1	272	411
229	83.6	13689.4	16.1	3.86	4.1	272	405			229	82.2	14344.6	8.2	3.86	4.1	272	431				229	86	13803.4	27.2	3.86	4.1	272	412
230	88	13843.6	154.2	3.86	4.1	272	410			230	72.3	14351.3	6.7	3.86	4.1	272	431				230	84.6	13929.2	125.8	3.86	4.1	272	415
231	73.3	13852.8	9.2	3.86	4.1	272	410			231	76.9	14536.9	185.5	3.86	4.1	272	437				231	74.5	13935.4	6.3	3.86	3.86	256	416
232	81.7	13857.6	4.8	3.86	4.1	272	410			232	73.3	14537.8	1	3.86	4.1	272	437				232	81.2	14133.3	197.8	3.86	2.17	144	421
233	71.3	13868	10.4	3.86	4.1	272	411			233	85.3	14562.9	25.1	3.86	3.61	240	437				233	73.7	14144.1	10.8	3.86	4.1	272	422
234	80.7	13888.7	20.7	3.86	4.1	272	411			234	81.2	14577.8	14.9	3.86	4.1	272	438				234	88.7	14146.5	2.4	3.86	4.1	272	422
235	79	13897.1	8.4	3.86	3.37	224	411			235	75.4	14732.5	154.7	3.86	3.13	208	443				235	80.7	14331.3	184.8	3.86	4.1	272	427
236	77.1	13903.9	6.7	3.86	4.1	272	412			236	76.1	14740.2	7.7	3.86	4.1	272	443				236	85.1	14341.9	10.6	3.86	4.1	272	428
237	74	14051.8	148	3.86	4.1	272	416			237	66.3	14741	0.7	3.86	4.1	272	443				237	77.3	14351.1	9.2	3.86	4.1	272	428
238	86.7	14054.2	2.4	3.86	4.1	272	416			238	67.5	14759.8	18.8	3.86	4.1	272	443				238	77.6	14533.3	182.2	3.86	4.1	272	433
239	78.6	14059	4.8	3.86	4.1	272	416			239	85.1	14762.4	2.7	3.86	3.86	256	443				239	79	14554.7	21.4	3.86	4.1	272	434
240	83.6	14062.9	3.9	3.86	4.1	272	416			240	74.5	14959.3	196.9	3.86	4.1	272	449				240	86	14731.1	176.4	3.86	4.1	272	439
241	88.2	14245.5	182.7	3.86	4.1	272	422			241	86	14970.1	10.8	3.86	4.1	272	450				241	76.6	14731.3	0.2	3.86	4.1	272	439
242	88.9	14249.9	4.3	3.86	4.1	272	422			242	74.5	14993	22.9	3.86	4.1	272	450				242	79.5	14748.7	17.3	3.86	4.1	272	440
243	83.4	14256.1	6.3	3.86	4.1	272	422			243	73	14999	6	3.86	3.86	256	451				243	77.6	14758.8	10.1	3.86	4.1	272	440
244	72	14444.8	188.7	3.86	4.1	272	428			244	73	15143.4	144.3	3.86	4.1	272	455				244	79.8	14768	9.2	3.86	4.1	272	440
245	69.9	14536.4	91.6	3.86	4.1	272	430			245	85.3	15153.3	9.9	3.86	4.1	272	455				245	75.7	14986	218.1	3.86	4.1	272	447
246	87	14659.3	122.9	3.86	4.1	272	434			246	78.3	15166.3	13	3.86	4.1	272	456				246	89.4	14993.3	7.2	3.86	4.1	272	447
247	88.4	14662.9	3.6	3.86	4.1	272	434			247	67.5	15168	1.7	3.86	4.1	272	456				247	79.8	14994	0.7	3.86	4.1	272	447
248	80.7	14852.5	189.6	3.86	4.1	272	440			248	74.9	15343.9	175.9	3.86	4.1	272	461				248	79	15010.1	16.1	3.86	4.1	272	448
249	82.2	14864.1	11.6	3.86	4.1	272	440			249	87	15351.1	7.2	3.86	4.1	272	461				249	72	15025.3	15.2	3.86	4.1	272	448
250	73.3	14883.6	19.5	3.86	4.1	272	441			250	70.6	15351.8	0.7	3.86	4.1	272	461				250	72.8	15134.7	109.4	3.86	4.1	272	451
251	77.3	15057.1	173.5	3.86	4.1	272	446			251	85.3	15358.1	6.3	3.86	4.1	272	461				251	81.4	15149.2	14.5	3.86	4.1	272	452
252	74.9	15072	14.9	3.86	4.1	272	446			252	79	15376.9	18.8	3.86	4.1	272	462				252	88.4	15152.5	3.4	3.86	4.1	272	452
253	84.3	15075.2	3.1	3.86	4.1	272	446			253	72	15544.8	168	3.86	4.1	272	467				253	69.6	15157.6	5.1	3.86	4.1	272	452
254	78.1	15081.4	6.3	3.86	3.86	256	447			254	72	15559.8	14.9	3.86	4.1	272	467				254	81.4	15343.4	185.8	3.86	4.1	272	458
255	87.2	15086	4.6	3.86	4.1	272	447			255	78.1	15722.4	162.7	3.86	4.1	272	472				255	75.9	15369.6	26.3	3.86	4.1	272	458
256	78.8	15103.6	17.6	3.86	4.1	272	447			256	69.6	15726	3.6	3.86	4.1	272	472				256	74.5	15543.9	174.2	3.86	4.1	272	464
257	70.1	15111.1	7.5	3.86	4.1	272	447			257	75.4	15737.1	11.1	3.86	4.1	272	473				257	72.5	15561.9	18.1	3.86	4.1	272	464
258	83.9	15251.6	140.5	3.86	4.1	272	452			258	84.6	15952.8	215.7	3.86	4.1	272	479				258	74.5	15739.3	177.3	3.86	4.1	272	469
259	83.1	15260.2	8.7	3.86	4.1	272	452			259	69.2	15955.2	2.4	3.86	4.1	272	479				259	75.4	15748.4	9.2	3.86	4.1	272	470
260	83.9	15448.9	188.7	3.86	3.37	224	457			260	81	15956.1	1	3.86	4.1	272	479				260	73	15758.8	10.4	3.86	4.1	272	470
261	72	15507.5	58.6	3.86	4.1	272	459			261	87	15965.3	9.2	3.86	4.1	272	480				261	82.4	15934	175.2	3.86	4.1	272	475
262	78.8	15664.6	157.1	3.86	4.1	272	464			262	66.7	15975.4	10.1	3.86	4.1	272	480				262	76.1	15940.2	6.3	3.86	4.1	272	475
263	90.1	15672.3	7.7	3.86	4.1	272	464			263	76.1	15990.6	15.2	3.86	4.1	272	480				263	75.7	15947	6.7	3.86	4.1	272	476
264	80.2	15673.5	1.2	3.86	4.1	272	464			264	72.3	16099.5	108.9	3.86	4.1	272	484				264	74.2	16141.4	194.5	3.86	4.1	272	481
265	73.3	15684.1	10.6	3.86	4.1	272	464			265	83.9	16159	59.5	3.86	3.86	256	485				265	81	16142.2	0.7	3.86	3.86	256	481
266	88.9	15857.1	173	3.86	3.61	240	470			266	81.9	16353.3	194.2	3.86	4.1	272	491				266	76.4	16347.5	205.3	3.86	4.1	272	488
267	70.8	15861	3.9	3.86	4.1	272	470			267	68.2	16358.1	4.8	3.86	4.1	272	491				267	76.4	16362.9	15.4	3.86	4.1	272	488
268	77.1	15870.4	9.4	3.86	4.1	272	470			268	75.7	16375.4	17.3	3.86	4.1	272	492				268	83.6	16364.3	1.4	3.86	4.1	272	488
269	73.7	15884.6	14.2	3.86	4.1	272	470			269	67.2	16540.5	165.1	3.86	4.1	272	497				269	82.7	16370.8	6.5	3.86	4.1	272	488
270	77.8	16059.8	175.2	3.86	3.86	256	476			270	77.6	16553	12.5	3.86	4.1	272	497				270	75.9	16371.6	0.7	3.86	4.1	272	488
271	84.1	16061.2	1.4	3.86	4.1	272	476			271	83.1	16558.1	5.1	3.86	3.61	240	497				271	85.1	16374.7	3.1	3.86	4.1	272	488
272	79	16066.3	5.1	3.86	4.1	272	476			272	66.7	16565.5	7.5	3.86	4.1	272	498				272	84.8	16537.1	162.4	3.86	4.1	272	493
273	87	16071.6	5.3	3.86	4.1	272	476			273	71.3	16750.8	185.3	3.86	4.1	272	503				273	75.4	16543.4	6.3	3.86	4.1	272	493
274	79	16266.7	195.2	3.86	4.1	272	482			274	80.5	16752.3	1.4	3.86	4.1	272	503				274	73.5	16559.8	16.4	3.86	4.1	272	494
275	83.6	16280.7	14	3.86	4.1	272	482			275	76.1	16940.7	188.4	3.86	4.1	272	509				275	78.6	16563.6	3.9	3.86	4.1	272	494
276	88.4	16454	173.3	3.86	4.1	272	487			276	70.4	16943.6	2.9	3.86	4.1	272	509				276	74.2	16772.5	208.9	3.86	4.1	272	500
277	71.8	16467	13	3.86	4.1	272	488			277	84.6	16945.1	1.4	3.86	4.1	272	509				277	75.9	16777.6	5.1	3.86	4.1	272	500
278	70.1	16474.5	7.5	3.86	4.1	272	488			278	78.6	16954	8.9	3.86	4.1	272	509				278	79	16941	163.4	3.86	4.1	272	505
279	76.1	16491.6	17.1	3.86	4.1	272	488			279	75.2	17135.7	181.7	3.86	4.1	272	515				279	85.1	16944.8	3.9	3.86	4.1	272	505
280	73.3	16514.9	23.4	3.86	4.1	272	489			280	78.6	17348.7	213	3.86	4.1	272	521				280	75.2	16956.4	11.6	3.86	4.1	272	506
281	79.5	16662.7	147.7	3.86	4.1	272	493			281	69.4	17351.3	2.7	3.86	4.1	272	521				281	87.7	16963.4	7	3.86	4.1	272	506
282	86.3	16662.7	0	3.86	4.1	272	493			282	71.3	17376.6	25.3	3.86	4.1	272	522				282	85.1	16969.9	6.5	3.86	4.1	272	506
283	70.6	16677.8	15.2	3.86	4.1	272	494			283	72.8	17522.2	145.5	3.86	4.1	272	526				283	84.6	17139	169.2	3.86	4.1	272	511
284	79	16839.8	161.9	3.86	4.1	272	499			284	68.4	17522.4	0.2	3.86	3.86	256	526				284	72.8	17141.4	2.4	3.86	4.1	272	511
285	84.1	16851.8	12	3.86	4.1	272	499			285	80.2	17522.4	0	3.86	3.61	240	526				285	78.1	17146.3	4.8	3.86	4.1	272	511
286	79	16852.5	0.7	3.86	4.1	272	499			286	78.1	17661.4	139	3.86	4.1	272	531				286	75.2	17335.2	188.9	3.86	4.1	272	517
287	85.8	16865.3	12.8	3.86	4.1	272	499			287	67.7	17672	10.6	3.86	4.1	272	531				287	82.7	17340	4.8	3.86	4.1	272	517
288	69.4	16876.9	11.6	3.86	4.1	272	500			288	75.2	17689.2	17.1	3.86	2.65	176	531				288	85.1	17346.3	6.3	3.86	4.1	272	517
289	86	17038.8	161.9	3.86	4.1	272	505			289	72.3	17883.9	194.7	3.86	4.1	272	537				289	69.4	17364.1	17.8	3.86	4.1	272	518
290	72.8	17042.2	3.4	3.86	4.1	272	505			290	71.6	17888.2	4.3	3.86	3.86	256	537				290	76.9	17539	174.9	3.86	4.1	272	523
291	78.6	17065.1	22.9	3.86	4.1	272	505			291	85.5	17894.2	6	3.86	4.1	272	538				291	87.5	17547.7	8.7	3.86	4.1	272	523
292	78.6	17248.4	183.4	3.86	4.1	272	511			292	78.6	17901.9	7.7	3.86	4.1	272	538				292	73.3	17561.9	14.2	3.86	4.1	272	524
293	75.2	17267.2	18.8	3.86	4.1	272	511			293	72.8	18077.6	175.7	3.86	4.1	272	543				293	81.4	17570.4	8.4	3.86	4.1	272	524
294	79	17269.6	2.4	3.86	4.1	272	511			294	78.3	18084.3	6.7	3.86	4.1	272	543				294	74.7	17586.3	15.9	3.86	4.1	272	525
295	85.3	17293	23.4	3.86	4.1	272	512			295	66.5	18092.3	8	3.86	4.1	272	544				295	82.9	17738.8	152.5	3.86	4.1	272	529
296	86	17435.2	142.2	3.86	4.1	272	516			296	74.2	18092.8	0.5	3.86	4.1	272	544				296	77.8	17747.7	8.9	3.86	4.1	272	529
297	79.5	17448	12.8	3.86	4.1	272	517			297	74.2	18281.7	188.9	3.86	4.1	272	549				297	83.6	17749.6	1.9	3.86	4.1	272	529
298	82.4	17456.4	8.4	3.86	4.1	272	517			298	82.9	18283.6	1.9	3.86	4.1	272	549				298	75.9	17931.1	181.4	3.86	4.1	272	535
299	72	17490.6	34.2	3.86	4.1	272	518			299	81.9	18317.3	33.7	3.86	4.1	272	550				299	82.4	17951.3	20.2	3.86	2.65	176	535
300	83.6	17635.2	144.6	3.86	4.1	272	522			300	83.4	18460.7	143.4	3.86	4.1	272	555				300	73.3	17961.9	10.6	3.86	4.1	272	536
301	76.6	17649.9	14.7	3.86	4.1	272	523			301	81.2	18474.9	14.2	3.86	4.1	272	555				301	75.4	17968.4	6.5	3.86	4.1	272	536
302	80.5	17652.8	2.9	3.86	4.1	272	523			302	68.4	18496.1	21.2	3.86	4.1	272	556				302	71.1	18142.4	174	3.86	4.1	272	541
303	71.8	17656.9	4.1	3.86	4.1	272	523			303	79.3	18683.1	187	3.86	4.1	272	561				303	81.4	18145.1	2.7	3.86	4.1	272	541
304	75.2	17674.7	17.8	3.86	4.1	272	523			304	85.3	18685.1	1.9	3.86	4.1	272	561				304	82.2	18163.6	18.6	3.86	4.1	272	542
305	76.1	17709.4	34.7	3.86	2.89	192	524			305	69.6	18691.3	6.3	3.86	4.1	272	562				305	81.4	18341	177.3	3.86	4.1	272	547
306	85.1	17848	138.6	3.86	4.1	272	529			306	69.2	18884.6	193.3	3.86	4.1	272	567				306	76.1	18348	7	3.86	4.1	272	547
307	75.4	17853	5.1	3.86	4.1	272	529			307	78.6	18885.5	1	3.86	4.1	272	567				307	70.1	18348.7	0.7	3.86	4.1	272	547
308	81.7	17855.9	2.9	3.86	4.1	272	529			308	80.2	18903.6	18.1	3.86	4.1	272	568				308	76.6	18544.6	195.9	3.86	4.1	272	553
309	72	17876.6	20.7	3.86	4.1	272	529			309	71.8	18912.3	8.7	3.86	4.1	272	568				309	80	18574.5	29.9	3.86	4.1	272	554
310	76.4	18054.9	178.3	3.86	4.1	272	535			310	82.7	19081.4	169.2	3.86	4.1	272	573				310	73	18735.4	161	3.86	4.1	272	559
311	84.6	18240.5	185.5	3.86	4.1	272	540			311	72.8	19097.6	16.1	3.86	4.1	272	574				311	82.7	18738.1	2.7	3.86	4.1	272	559
312	73.7	18457.6	217.1	3.86	4.1	272	547			312	79.5	19117.8	20.2	3.86	4.1	272	574				312	74.7	18769.2	31.1	3.86	4.1	272	560
313	82.4	18459	1.4	3.86	4.1	272	547			313	83.4	19288.7	170.8	3.86	3.86	256	580				313	74	18798.6	29.4	3.86	4.1	272	561
314	76.4	18634.9	175.9	3.86	4.1	272	552			314	80.2	19292	3.4	3.86	4.1	272	580				314	74.5	18949.2	150.6	3.86	4.1	272	565
315	84.6	18657.1	22.2	3.86	3.37	224	553			315	81.9	19315.2	23.1	3.86	4.1	272	580				315	67.5	18954	4.8	3.86	4.1	272	565
316	78.8	18661.7	4.6	3.86	4.1	272	553			316	73.5	19484.3	169.2	3.86	3.86	256	585				316	78.6	18954.9	1	3.86	4.1	272	565
317	69.4	18670.8	9.2	3.86	4.1	272	553			317	77.1	19516.9	32.5	3.86	4.1	272	586				317	83.1	18984.1	29.2	3.86	4.1	272	566
318	76.4	18861	190.1	3.86	4.1	272	559			318	79.3	19687.2	170.4	3.86	2.89	192	592				318	75.7	19144.1	160	3.86	4.1	272	571
319	88.9	18864.3	3.4	3.86	4.1	272	559			319	74	19687.7	0.5	3.86	3.86	256	592				319	88.4	19150.1	6	3.86	4.1	272	571
320	74.7	18868.9	4.6	3.86	4.1	272	559			320	78.8	19696.4	8.7	3.86	4.1	272	592				320	74	19154.2	4.1	3.86	4.1	272	571
321	73.7	18875.9	7	3.86	4.1	272	559			321	72.8	19875.2	178.8	3.86	4.1	272	597				321	74.7	19347	192.8	3.86	4.1	272	577
322	82.2	19052	176.1	3.86	4.1	272	564			322	72.5	19879.8	4.6	3.86	4.1	272	597				322	84.8	19352	5.1	3.86	4.1	272	577
323	73.3	19076.9	24.8	3.86	4.1	272	565			323	77.1	19890.1	10.4	3.86	4.1	272	598				323	73.3	19387	34.9	3.86	4.1	272	578
324	74.5	19103.6	26.7	3.86	4.1	272	566			324	79	19895.9	5.8	3.86	4.1	272	598				324	77.6	19531.1	144.1	3.86	4.1	272	583
325	84.8	19108.4	4.8	3.86	4.1	272	566			325	77.8	20078.6	182.7	3.86	4.1	272	603				325	73	19541	9.9	3.86	4.1	272	583
326	71.3	19267.5	159	3.86	4.1	272	571			326	70.1	20082.2	3.6	3.86	4.1	272	603				326	82.9	19557.1	16.1	3.86	4.1	272	583
327	75.4	19271.8	4.3	3.86	4.1	272	571			327	83.4	20082.4	0.2	3.86	4.1	272	603				327	71.8	19741	183.9	3.86	4.1	272	589
328	80.7	19274.5	2.7	3.86	4.1	272	571			328	83.1	20091.8	9.4	3.86	4.1	272	604				328	84.1	19755.9	14.9	3.86	4.1	272	589
329	88.7	19279.5	5.1	3.86	4.1	272	571			329	77.6	20097.3	5.5	3.86	4.1	272	604				329	71.1	19757.6	1.7	3.86	4.1	272	589
330	80	19458.3	178.8	3.86	4.1	272	576			330	72.8	20107	9.6	3.86	4.1	272	604				330	79	19759.5	1.9	3.86	3.86	256	589
331	77.6	19468.2	9.9	3.86	4.1	272	577			331	74.9	20264.6	157.6	3.86	4.1	272	609				331	81.9	19940.5	181	3.86	4.1	272	595
332	88.7	19470.8	2.7	3.86	4.1	272	577			332	73.3	20298.3	33.7	3.86	4.1	272	610				332	77.8	19953.5	13	3.86	4.1	272	595
333	85.1	19678.6	207.7	3.86	4.1	272	583			333	69.4	20312.8	14.5	3.86	4.1	272	610				333	78.8	19959.5	6	3.86	4.1	272	595
334	70.8	19803.6	125.1	3.86	2.41	160	587			334	78.8	20478.3	165.5	3.86	4.1	272	615				334	73.3	20144.8	185.3	3.86	4.1	272	601
335	81	19805.1	1.4	3.86	4.1	272	587			335	76.6	20492.5	14.2	3.86	4.1	272	616				335	75.2	20150.8	6	3.86	4.1	272	601
336	84.8	19810.4	5.3	3.86	4.1	272	587			336	80.7	20503.6	11.1	3.86	4.1	272	616				336	83.1	20160.7	9.9	3.86	4.1	272	601
337	85.8	19954.2	143.9	3.86	4.1	272	591			337	81.4	20684.6	181	3.86	2.65	176	622				337	82.9	20350.1	189.4	3.86	4.1	272	607
338	83.1	19962.2	8	3.86	4.1	272	591			338	71.1	20726	41.4	3.86	4.1	272	623				338	72.8	20351.8	1.7	3.86	4.1	272	607
339	81.9	20160.5	198.3	3.86	4.1	272	597			339	70.8	20881.2	155.2	3.86	3.37	224	627				339	76.6	20371.3	19.5	3.86	4.1	272	608
340	88.9	20168.4	8	3.86	4.1	272	597			340	78.3	20881.2	0	3.86	3.13	208	627				340	83.1	20371.6	0.2	3.86	4.1	272	608
341	82.2	20379	210.6	3.86	4.1	272	604			341	83.4	20881.4	0.2	3.86	2.89	192	627				341	81.7	20543.6	172	3.86	4.1	272	613
342	76.6	20385.5	6.5	3.86	4.1	272	604			342	85.1	21047.5	166	3.86	3.37	224	632				342	78.6	20561.4	17.8	3.86	4.1	272	613
343	72	20385.5	0	3.86	4.1	272	604			343	71.1	21050.8	3.4	3.86	3.37	224	633				343	74	20611.8	50.4	3.86	4.1	272	615
344	82.9	20406.5	21	3.86	4.1	272	604			344	81	21251.1	200.2	3.86	4.1	272	639				344	74	20747.5	135.7	3.86	4.1	272	619
345	74.2	20572	165.5	3.86	4.1	272	609			345	79.8	21270.1	19	3.86	4.1	272	639				345	83.9	20750.6	3.1	3.86	4.1	272	619
346	77.6	20589.2	17.1	3.86	4.1	272	610			346	80	21294.7	24.6	3.86	4.1	272	640				346	71.8	20779	28.4	3.86	4.1	272	620
347	78.3	20608.4	19.3	3.86	4.1	272	610			347	83.6	21456.9	162.2	3.86	4.1	272	645				347	80.2	20946.5	167.5	3.86	4.1	272	625
348	75.9	20769.9	161.4	3.86	4.1	272	615			348	73.3	21457.6	0.7	3.86	4.1	272	645				348	78.6	20979.5	33	3.86	4.1	272	626
349	84.3	20771.8	1.9	3.86	4.1	272	615			349	78.1	21463.4	5.8	3.86	4.1	272	645				349	83.6	21156.4	176.9	3.86	4.1	272	631
350	78.8	20806.3	34.5	3.86	4.1	272	616			350	72.8	21464.1	0.7	3.86	4.1	272	645				350	71.8	21157.3	1	3.86	4.1	272	631
351	76.6	20974	167.7	3.86	4.1	272	621			351	79	21476.4	12.3	3.86	4.1	272	645				351	88	21163.6	6.3	3.86	4.1	272	631
352	84.8	20974.7	0.7	3.86	4.1	272	621			352	81.9	21649.2	172.8	3.86	2.89	192	651				352	75.7	21163.9	0.2	3.86	4.1	272	631
353	78.6	20986.7	12	3.86	4.1	272	622			353	72.3	21651.8	2.7	3.86	4.1	272	651				353	85.8	21358.3	194.5	3.86	4.1	272	637
354	80.5	21000.7	14	3.86	4.1	272	622			354	76.6	21654.5	2.7	3.86	4.1	272	651				354	75.9	21359	0.7	3.86	4.1	272	637
355	74.5	21180.2	179.5	3.86	4.1	272	627			355	83.6	21852	197.6	3.86	4.1	272	657				355	78.3	21373.3	14.2	3.86	4.1	272	638
356	74	21183.1	2.9	3.86	4.1	272	627			356	77.1	21853	1	3.86	4.1	272	657				356	90.8	21414.2	41	3.86	4.1	272	639
357	72.8	21189.2	6	3.86	4.1	272	628			357	84.3	21874.2	21.2	3.86	4.1	272	657				357	75.9	21545.5	131.3	3.86	4.1	272	643
358	74.2	21371.6	182.4	3.86	4.1	272	633			358	73.3	22015.4	141.2	3.86	3.86	256	662				358	80.7	21555.4	9.9	3.86	4.1	272	643
359	86.5	21377.1	5.5	3.86	4.1	272	633			359	77.3	22037.3	21.9	3.86	4.1	272	662				359	80.2	21565.3	9.9	3.86	4.1	272	643
360	79	21384.8	7.7	3.86	4.1	272	633			360	81.9	22055.9	18.6	3.86	4.1	272	663				360	76.1	21579.5	14.2	3.86	4.1	272	644
361	76.6	21391.8	7	3.86	4.1	272	634			361	77.3	22253.5	197.6	3.86	4.1	272	669				361	78.6	21740.7	161.2	3.86	4.1	272	649
362	82.2	21573.5	181.7	3.86	4.1	272	639			362	74.7	22260.7	7.2	3.86	4.1	272	669				362	81.7	21756.9	16.1	3.86	4.1	272	649
363	76.1	21599.8	26.3	3.86	4.1	272	640			363	85.8	22266	5.3	3.86	4.1	272	669				363	70.1	21760.2	3.4	3.86	4.1	272	649
364	84.1	21772.5	172.8	3.86	4.1	272	645			364	76.9	22267.5	1.4	3.86	4.1	272	669				364	83.9	21948	187.7	3.86	4.1	272	655
365	74.9	21782.9	10.4	3.86	4.1	272	645			365	76.6	22457.6	190.1	3.86	4.1	272	675				365	91.1	21957.1	9.2	3.86	4.1	272	655
366	70.6	21798.8	15.9	3.86	4.1	272	646			366	71.1	22460.7	3.1	3.86	4.1	272	675				366	85.5	21958.1	1	3.86	4.1	272	655
367	78.3	21818.6	19.8	3.86	4.1	272	646			367	78.1	22471.3	10.6	3.86	4.1	272	675				367	80.7	21965.8	7.7	3.86	4.1	272	655
368	83.1	21979.5	161	3.86	4.1	272	651			368	76.1	22500	28.7	3.86	4.1	272	676				368	71.8	21966.5	0.7	3.86	4.1	272	655
369	77.1	21984.1	4.6	3.86	4.1	272	651			369	71.1	22650.4	150.4	3.86	4.1	272	681				369	72.3	22147.7	181.2	3.86	4.1	272	661
370	69.2	21991.8	7.7	3.86	4.1	272	651			370	82.7	22655.9	5.5	3.86	4.1	272	681				370	86.7	22153	5.3	3.86	4.1	272	661
371	82.2	22000.5	8.7	3.86	4.1	272	652			371	78.3	22658.3	2.4	3.86	4.1	272	681				371	77.3	22154	1	3.86	4.1	272	661
372	73.3	22183.4	182.9	3.86	4.1	272	657			372	74.9	22674.9	16.6	3.86	4.1	272	681				372	76.9	22168	14	3.86	4.1	272	661
373	73.7	22205.1	21.7	3.86	4.1	272	658			373	74	22850.8	175.9	3.86	4.1	272	687				373	82.9	22346.7	178.8	3.86	4.1	272	667
374	72.5	22402.7	197.6	3.86	4.1	272	664			374	84.3	22856.9	6	3.86	4.1	272	687				374	76.4	22354.2	7.5	3.86	4.1	272	667
375	75.4	22412.5	9.9	3.86	4.1	272	664			375	68.7	22864.8	8	3.86	4.1	272	687				375	77.6	22551.6	197.3	3.86	4.1	272	673
376	84.3	22581.9	169.4	3.86	4.1	272	669			376	72	22873.5	8.7	3.86	4.1	272	687				376	84.3	22554	2.4	3.86	4.1	272	673
377	82.2	22595.4	13.5	3.86	4.1	272	669			377	86.3	22873.7	0.2	3.86	4.1	272	687				377	80	22560.7	6.7	3.86	4.1	272	673
378	72.5	22597.6	2.2	3.86	4.1	272	669			378	83.1	23066	192.3	3.86	4.1	272	693				378	86.7	22563.9	3.1	3.86	4.1	272	673
379	81.2	22780.7	183.1	3.86	4.1	272	675			379	83.1	23070.6	4.6	3.86	4.1	272	693				379	85.8	22571.3	7.5	3.86	4.1	272	673
380	88.7	22799.8	19	3.86	4.1	272	675			380	73.3	23253.7	183.1	3.86	4.1	272	699				380	74.7	22573.5	2.2	3.86	2.89	192	673
381	76.1	22802.9	3.1	3.86	3.61	240	675			381	79.3	23257.6	3.9	3.86	4.1	272	699				381	82.9	22758.3	184.8	3.86	4.1	272	679
382	81.9	22817.6	14.7	3.86	4.1	272	676			382	86.5	23259.3	1.7	3.86	4.1	272	699				382	72.3	22768.2	9.9	3.86	4.1	272	679
383	77.6	22993.3	175.7	3.86	4.1	272	681			383	74.7	23260.7	1.4	3.86	4.1	272	699				383	77.1	22769.4	1.2	3.86	4.1	272	679
384	71.6	23021.4	28.2	3.86	4.1	272	682			384	83.1	23272.3	11.6	3.86	4.1	272	699				384	75.9	22773.3	3.9	3.86	4.1	272	679
385	71.6	23200.5	179	3.86	4.1	272	687			385	79.3	23450.1	177.8	3.86	4.1	272	705				385	82.4	22781.9	8.7	3.86	4.1	272	680
386	78.1	23200.7	0.2	3.86	4.1	272	687			386	83.6	23470.1	20	3.86	4.1	272	705				386	71.6	22951.6	169.6	3.86	4.1	272	685
387	88.4	23211.8	11.1	3.86	4.1	272	688			387	70.6	23479	8.9	3.86	4.1	272	706				387	71.1	22974.7	23.1	3.86	4.1	272	685
388	74.2	23214.7	2.9	3.86	4.1	272	688			388	81	23483.9	4.8	3.86	4.1	272	706				388	73.5	23164.6	189.9	3.86	4.1	272	691
389	71.6	23223.1	8.4	3.86	4.1	272	688			389	72.5	23645.8	161.9	3.86	4.1	272	711				389	75.9	23174.2	9.6	3.86	4.1	272	691
390	73.5	23347.2	124.1	3.86	4.1	272	692			390	69.9	23660	14.2	3.86	4.1	272	711				390	82.2	23193.7	19.5	3.86	4.1	272	692
391	82.2	23394.2	47	3.86	4.1	272	693			391	85.5	23665.5	5.5	3.86	4.1	272	711				391	77.6	23341.4	147.7	3.86	4.1	272	696
392	74.2	23403.9	9.6	3.86	4.1	272	693			392	74.9	23684.8	19.3	3.86	4.1	272	712				392	69.4	23348.4	7	3.86	4.1	272	697
393	74.9	23409.6	5.8	3.86	4.1	272	693			393	70.4	23686	1.2	3.86	4.1	272	712				393	83.1	23357.1	8.7	3.86	4.1	272	697
394	80.2	23606.7	197.1	3.86	4.1	272	699			394	69.4	23847	161	3.86	4.1	272	717				394	70.8	23369.9	12.8	3.86	4.1	272	697
395	72.8	23609.4	2.7	3.86	4.1	272	699			395	74	23853.7	6.7	3.86	4.1	272	717				395	79	23558.3	188.4	3.86	4.1	272	703
396	71.1	23619.5	10.1	3.86	4.1	272	700			396	78.8	23858.8	5.1	3.86	4.1	272	717				396	78.3	23598.6	40.2	3.86	4.1	272	704
397	72.3	23639.8	20.2	3.86	4.1	272	700			397	74.2	24034.2	175.4	3.86	4.1	272	722				397	71.3	23642.7	44.1	3.86	4.1	272	705
398	77.1	23794.7	154.9	3.86	4.1	272	705			398	82.7	24058.1	23.9	3.86	4.1	272	723				398	81	23735.7	93	3.86	4.1	272	708
399	75.2	23807.5	12.8	3.86	4.1	272	705			399	77.6	24069.2	11.1	3.86	4.1	272	723				399	80.7	23758.1	22.4	3.86	4.1	272	709
400	81.9	23998.6	191.1	3.86	4.1	272	711			400	70.1	24209.6	140.5	3.86	3.13	208	728				400	72	23771.3	13.3	3.86	4.1	272	709
401	71.1	24003.1	4.6	3.86	4.1	272	711			401	65.1	24209.6	0	3.86	2.89	192	728				401	80.5	23778.8	7.5	3.86	3.61	240	709
402	70.6	24007.7	4.6	3.86	4.1	272	711			402	75.4	24209.6	0	3.86	2.89	192	728				402	74.7	23952.5	173.7	3.86	4.1	272	715
403	79.3	24015.4	7.7	3.86	4.1	272	711			403	74.9	24215.2	5.5	3.86	4.1	272	728				403	81.2	23952.8	0.2	3.86	4.1	272	715
404	85.3	24200.2	184.8	3.86	4.1	272	717			404	85.3	24328.4	113.3	3.86	4.1	272	731				404	74	23985.8	33	3.86	4.1	272	716
405	80.2	24204.1	3.9	3.86	4.1	272	717			405	73.7	24328.4	0	3.86	4.1	272	731				405	81.7	24163.1	177.3	3.86	4.1	272	721
406	72.5	24206.7	2.7	3.86	4.1	272	717			406	77.8	24333.5	5.1	3.86	4.1	272	731				406	75.7	24177.8	14.7	3.86	4.1	272	721
407	88.7	24214.7	8	3.86	4.1	272	717			407	82.7	24338.6	5.1	3.86	4.1	272	731				407	73.5	24209.4	31.6	3.86	4.1	272	722
408	83.9	24387.2	172.5	3.86	4.1	272	722			408	83.6	24529.6	191.1	3.86	4.1	272	737				408	72.3	24342.7	133.3	3.86	4.1	272	726
409	81	24401	13.7	3.86	4.1	272	723			409	75.4	24529.6	0	3.86	4.1	272	737				409	79.5	24346	3.4	3.86	4.1	272	726
410	75.4	24410.6	9.6	3.86	4.1	272	723			410	78.1	24726.3	196.6	3.86	4.1	272	743				410	83.4	24348.4	2.4	3.86	3.37	224	726
411	78.3	24412.8	2.2	3.86	4.1	272	723			411	84.6	24728.9	2.7	3.86	4.1	272	743				411	73.5	24367.2	18.8	3.86	4.1	272	727
412	69.9	24414.2	1.4	3.86	4.1	272	723			412	76.1	24751.6	22.7	3.86	4.1	272	744				412	79.8	24538.8	171.6	3.86	4.1	272	732
413	76.6	24607.2	193	3.86	4.1	272	729			413	80.2	24763.9	12.3	3.86	4.1	272	744				413	84.3	24558.3	19.5	3.86	4.1	272	733
414	83.4	24608.7	1.4	3.86	4.1	272	729			414	85.3	24934.5	170.6	3.86	4.1	272	749				414	68	24563.1	4.8	3.86	4.1	272	733
415	78.6	24620.7	12	3.86	4.1	272	729			415	82.9	24935.7	1.2	3.86	4.1	272	749				415	75.9	24569.4	6.3	3.86	4.1	272	733
416	71.1	24628.9	8.2	3.86	4.1	272	730			416	75.4	24945.3	9.6	3.86	4.1	272	750				416	83.6	24742.4	173	3.86	4.1	272	738
417	87.2	24799.3	170.4	3.86	4.1	272	735			417	72.5	25118.3	173	3.86	4.1	272	755				417	86.3	24750.4	8	3.86	3.37	224	738
418	88.7	24812.5	13.3	3.86	4.1	272	735			418	84.8	25127.5	9.2	3.86	4.1	272	755				418	81.2	24772.3	21.9	3.86	4.1	272	739
419	68.2	24820.5	8	3.86	4.1	272	735			419	81.4	25130.6	3.1	3.86	4.1	272	755				419	70.8	24773	0.7	3.86	4.1	272	739
420	85.3	24966.5	146	3.86	4.1	272	740			420	82.9	25321	190.4	3.86	4.1	272	761				420	69.4	24956.1	183.1	3.86	4.1	272	745
421	75.9	24974.7	8.2	3.86	4.1	272	740			421	85.1	25326.3	5.3	3.86	4.1	272	761				421	81.7	24956.6	0.5	3.86	4.1	272	745
422	78.8	24979.5	4.8	3.86	4.1	272	740			422	78.1	25328	1.7	3.86	4.1	272	761				422	76.4	24958.1	1.4	3.86	4.1	272	745
423	71.1	24995.7	16.1	3.86	3.86	256	740			423	75.9	25332.5	4.6	3.86	4.1	272	761				423	76.4	24965.3	7.2	3.86	4.1	272	745
424	78.6	25004.1	8.4	3.86	4.1	272	741			424	86.7	25584.8	252.3	3.86	4.1	272	769				424	72	24970.6	5.3	3.86	4.1	272	745
425	73.5	25018.8	14.7	3.86	4.1	272	741			425	82.7	25722.9	138.1	3.86	4.1	272	773				425	81	25139.5	168.9	3.86	4.1	272	750
426	87.7	25090.4	71.6	3.86	4.1	272	743			426	84.8	25724.1	1.2	3.86	4.1	272	773				426	87	25150.4	10.8	3.86	4.1	272	750
427	82.2	25095.4	5.1	3.86	4.1	272	743			427	87.2	25729.9	5.8	3.86	4.1	272	773				427	75.4	25158.1	7.7	3.86	4.1	272	751
428	80	25104.3	8.9	3.86	4.1	272	744			428	75.4	25742.2	12.3	3.86	4.1	272	774				428	73.7	25169.4	11.3	3.86	4.1	272	751
429	77.6	25272.5	168.2	3.86	4.1	272	749			429	79	25758.8	16.6	3.86	4.1	272	774				429	78.3	25181.2	11.8	3.86	4.1	272	751
430	85.5	25277.3	4.8	3.86	4.1	272	749			430	74.7	25855.7	96.9	3.86	4.1	272	777				430	77.1	25195.4	14.2	3.86	4.1	272	752
431	75.2	25285.3	8	3.86	4.1	272	749			431	73.3	25863.6	8	3.86	4.1	272	777				431	78.1	25217.8	22.4	3.86	4.1	272	752
432	70.6	25477.8	192.5	3.86	4.1	272	755			432	75.2	26061.9	198.3	3.86	4.1	272	783				432	77.8	25356.9	139	3.86	4.1	272	757
433	88.9	25481.4	3.6	3.86	4.1	272	755			433	71.3	26062.2	0.2	3.86	4.1	272	783				433	84.1	25359.3	2.4	3.86	4.1	272	757
434	79.3	25488.4	7	3.86	4.1	272	755			434	72.8	26064.8	2.7	3.86	4.1	272	783				434	68.9	25360.2	1	3.86	4.1	272	757
435	78.3	25495.7	7.2	3.86	4.1	272	755			435	83.9	26073.3	8.4	3.86	4.1	272	784				435	83.4	25362.9	2.7	3.86	4.1	272	757
436	84.8	25666.3	170.6	3.86	4.1	272	760			436	75.9	26075.4	2.2	3.86	4.1	272	784				436	74.2	25364.8	1.9	3.86	4.1	272	757
437	82.2	25669.4	3.1	3.86	4.1	272	760			437	82.2	26087.5	12	3.86	4.1	272	784				437	85.3	25372	7.2	3.86	4.1	272	757
438	81.9	25692.8	23.4	3.86	4.1	272	761			438	72	26266.5	179	3.86	4.1	272	789				438	83.1	25375.9	3.9	3.86	4.1	272	757
439	78.1	25694.9	2.2	3.86	4.1	272	761			439	73.3	26279	12.5	3.86	4.1	272	790				439	77.6	25376.6	0.7	3.86	4.1	272	757
440	88	25877.8	182.9	3.86	4.1	272	767			440	74.5	26292	13	3.86	4.1	272	790				440	71.8	25393.3	16.6	3.86	4.1	272	758
441	71.6	25887.2	9.4	3.86	4.1	272	767			441	80.2	26458.6	166.5	3.86	4.1	272	795				441	74	25545.8	152.5	3.86	4.1	272	762
442	71.8	25894.2	7	3.86	4.1	272	767			442	71.6	26470.6	12	3.86	2.65	176	796				442	72	25553.3	7.5	3.86	4.1	272	762
443	80.5	25911.1	16.9	3.86	4.1	272	768			443	80.7	26471.3	0.7	3.86	3.86	256	796				443	89.2	25554	0.7	3.86	3.86	256	762
444	82.9	26086.7	175.7	3.86	4.1	272	773			444	82.2	26499.3	28	3.86	4.1	272	796				444	85.8	25738.1	184.1	3.86	4.1	272	768
445	71.6	26091.8	5.1	3.86	4.1	272	773			445	73	26741	241.7	3.86	4.1	272	804				445	79	25747.2	9.2	3.86	4.1	272	768
446	81.7	26097.8	6	3.86	4.1	272	773			446	75.9	26770.6	29.6	3.86	3.86	256	805				446	83.6	25935.9	188.7	3.86	4.1	272	774
447	77.8	26114.7	16.9	3.86	4.1	272	774			447	84.8	26774.2	3.6	3.86	4.1	272	805				447	75.2	25951.1	15.2	3.86	4.1	272	774
448	87.7	26117.3	2.7	3.86	4.1	272	774			448	79	26962.9	188.7	3.86	4.1	272	810				448	85.5	25953.5	2.4	3.86	4.1	272	774
449	70.4	26243.4	126	3.86	4.1	272	777			449	82.2	26969.4	6.5	3.86	2.41	160	811				449	78.3	25964.8	11.3	3.86	4.1	272	775
450	81.4	26244.1	0.7	3.86	3.37	224	777			450	88.2	26976.1	6.7	3.86	4.1	272	811				450	86.3	26135.7	170.8	3.86	4.1	272	780
451	76.9	26406.5	162.4	3.86	4.1	272	782			451	71.3	26978.6	2.4	3.86	4.1	272	811				451	68	26146.7	11.1	3.86	4.1	272	780
452	76.9	26412.3	5.8	3.86	4.1	272	782			452	87.5	26999.3	20.7	3.86	4.1	272	811				452	80.7	26149.9	3.1	3.86	4.1	272	780
453	85.3	26441	28.7	3.86	4.1	272	783			453	72	27110.1	110.8	3.86	4.1	272	815				453	78.1	26342.4	192.5	3.86	4.1	272	786
454	79	26614.9	174	3.86	3.86	256	788			454	79.3	27126.3	16.1	3.86	4.1	272	815				454	86	26348.2	5.8	3.86	4.1	272	786
455	82.7	26623.9	8.9	3.86	4.1	272	789			455	81.2	27132.8	6.5	3.86	3.13	208	815				455	81.2	26357.8	9.6	3.86	3.61	240	786
456	86.7	26826.7	202.9	3.86	4.1	272	795			456	80	27314	181.2	3.86	4.1	272	821				456	74	26546	188.2	3.86	4.1	272	792
457	78.1	26830.4	3.6	3.86	4.1	272	795			457	77.8	27331.1	17.1	3.86	4.1	272	821				457	76.1	26572.3	26.3	3.86	4.1	272	793
458	71.8	26830.4	0	3.86	4.1	272	795			458	82.9	27341.7	10.6	3.86	4.1	272	822				458	86.3	26588	15.7	3.86	4.1	272	793
459	81.7	26834.7	4.3	3.86	4.1	272	795			459	81	27486	144.3	3.86	4.1	272	826				459	85.5	26745.1	157.1	3.86	4.1	272	798
460	82.2	27023.1	188.4	3.86	3.13	208	801			460	83.9	27510.1	24.1	3.86	4.1	272	827				460	76.4	26760.5	15.4	3.86	2.17	144	798
461	89.2	27033	9.9	3.86	4.1	272	801			461	80	27515.4	5.3	3.86	4.1	272	827				461	85.8	26784.1	23.6	3.86	4.1	272	799
462	77.3	27048.4	15.4	3.86	4.1	272	801			462	72.3	27515.7	0.2	3.86	4.1	272	827				462	89.2	26948.9	164.8	3.86	4.1	272	804
463	68.4	27049.4	1	3.86	4.1	272	801			463	83.9	27678.3	162.7	3.86	4.1	272	832				463	87	26954.9	6	3.86	4.1	272	804
464	77.3	27222.7	173.3	3.86	2.65	176	806			464	77.1	27687.7	9.4	3.86	4.1	272	832				464	84.6	26992	37.1	3.86	4.1	272	805
465	76.9	27261.4	38.8	3.86	4.1	272	808			465	79.8	27706.5	18.8	3.86	4.1	272	833				465	81.7	27139.3	147.2	3.86	4.1	272	810
466	87	27428.9	167.5	3.86	4.1	272	813			466	82.7	27859.5	153	3.86	4.1	272	837				466	86.3	27145.1	5.8	3.86	4.1	272	810
467	73.7	27429.2	0.2	3.86	4.1	272	813			467	72.3	27863.4	3.9	3.86	4.1	272	837				467	79	27158.6	13.5	3.86	4.1	272	810
468	81.9	27437.1	8	3.86	4.1	272	813			468	74.5	27863.9	0.5	3.86	4.1	272	837				468	86	27361	202.4	3.86	4.1	272	816
469	69.6	27444.3	7.2	3.86	4.1	272	813			469	78.8	27864.1	0.2	3.86	3.61	240	837				469	81.9	27428.4	67.5	3.86	4.1	272	818
470	79	27464.6	20.2	3.86	4.1	272	814			470	85.3	28011.6	147.5	3.86	4.1	272	842				470	72.8	27552	123.6	3.86	4.1	272	822
471	81.4	27621	156.4	3.86	4.1	272	818			471	82.2	28027	15.4	3.86	4.1	272	842				471	81.2	27555.7	3.6	3.86	4.1	272	822
472	78.1	27637.3	16.4	3.86	4.1	272	819			472	66.5	28042.9	15.9	3.86	4.1	272	843				472	81.4	27561	5.3	3.86	4.1	272	822
473	75.7	27647.5	10.1	3.86	4.1	272	819			473	80	28220.2	177.3	3.86	4.1	272	848				473	74.5	27747.7	186.7	3.86	4.1	272	828
474	81	27659.5	12	3.86	4.1	272	819			474	76.4	28226.7	6.5	3.86	4.1	272	848				474	84.6	27751.8	4.1	3.86	4.1	272	828
475	75.4	27834.9	175.4	3.86	4.1	272	825			475	70.1	28228.7	1.9	3.86	4.1	272	848				475	77.1	27761.7	9.9	3.86	4.1	272	828
476	81.7	27838.3	3.4	3.86	4.1	272	825			476	77.8	28243.9	15.2	3.86	4.1	272	849				476	85.5	27772.5	10.8	3.86	4.1	272	829
477	77.1	27848.9	10.6	3.86	4.1	272	825			477	79.5	28405.5	161.7	3.86	4.1	272	854				477	82.2	27942.2	169.6	3.86	4.1	272	834
478	83.9	28031.3	182.4	3.86	4.1	272	830			478	69.6	28415.9	10.4	3.86	4.1	272	854				478	83.1	27963.6	21.4	3.86	4.1	272	834
479	83.4	28045.1	13.7	3.86	4.1	272	831			479	83.6	28441	25.1	3.86	4.1	272	855				479	75.7	27982.9	19.3	3.86	4.1	272	835
480	72	28056.9	11.8	3.86	4.1	272	831			480	81.4	28445.3	4.3	3.86	4.1	272	855				480	79	28172.5	189.6	3.86	4.1	272	841
481	71.1	28080.7	23.9	3.86	4.1	272	832			481	72.3	28449.6	4.3	3.86	4.1	272	855				481	81.2	28200.2	27.7	3.86	3.13	208	841
482	79.5	28222.9	142.2	3.86	4.1	272	836			482	79	28451.3	1.7	3.86	4.1	272	855				482	72.3	28207	6.7	3.86	4.1	272	842
483	75.7	28246.5	23.6	3.86	4.1	272	837			483	66.5	28457.3	6	3.86	4.1	272	855				483	79.5	28233.7	26.7	3.86	3.37	224	842
484	78.1	28277.1	30.6	3.86	4.1	272	838			484	71.1	28608.7	151.3	3.86	4.1	272	860				484	74.7	28257.8	24.1	3.86	4.1	272	843
485	80	28428	150.8	3.86	4.1	272	842			485	74.2	28609.9	1.2	3.86	4.1	272	860				485	75.4	28552.5	294.7	3.86	4.1	272	852
486	77.8	28442.4	14.5	3.86	4.1	272	843			486	75.9	28615.7	5.8	3.86	4.1	272	860				486	82.9	28554.9	2.4	3.86	4.1	272	852
487	79.5	28627.2	184.8	3.86	4.1	272	848			487	76.6	28652	36.4	3.86	4.1	272	861				487	81.2	28559.3	4.3	3.86	4.1	272	852
488	85.8	28629.9	2.7	3.86	4.1	272	848			488	76.4	28795.2	143.1	3.86	3.86	256	865				488	89.9	28561.4	2.2	3.86	4.1	272	852
489	75.7	28634	4.1	3.86	4.1	272	848			489	72.3	28798.6	3.4	3.86	2.89	192	866				489	81.7	28579.3	17.8	3.86	4.1	272	853
490	72.5	28652	18.1	3.86	4.1	272	849			490	75.7	28805.5	7	3.86	4.1	272	866				490	88.7	28586	6.7	3.86	4.1	272	853
491	80.2	28652.8	0.7	3.86	4.1	272	849			491	70.8	28817.1	11.6	3.86	4.1	272	866				491	79.5	28752.5	166.5	3.86	4.1	272	858
492	74.9	28682.2	29.4	3.86	4.1	272	850			492	78.6	28975.2	158.1	3.86	4.1	272	871				492	72.3	28754.2	1.7	3.86	4.1	272	858
493	70.6	28703.9	21.7	3.86	4.1	272	850			493	80.2	28998.3	23.1	3.86	3.61	240	872				493	73	28767	12.8	3.86	4.1	272	858
494	75.9	28845.5	141.7	3.86	4.1	272	855			494	67.2	29008	9.6	3.86	4.1	272	872				494	81.2	28948.7	181.7	3.86	4.1	272	864
495	81.2	28847.2	1.7	3.86	4.1	272	855			495	69.2	29016.6	8.7	3.86	4.1	272	872				495	78.6	28960.2	11.6	3.86	4.1	272	864
496	81.9	28863.6	16.4	3.86	4.1	272	855			496	79.5	29098.8	82.2	3.86	4.1	272	875				496	73.7	28974.7	14.5	3.86	4.1	272	865
497	70.6	29058.8	195.2	3.86	4.1	272	861			497	82.4	29273.3	174.5	3.86	4.1	272	880				497	84.3	29160	185.3	3.86	4.1	272	870
498	73.5	29134.2	75.4	3.86	4.1	272	863			498	72	29273.7	0.5	3.86	4.1	272	880				498	82.7	29167.5	7.5	3.86	4.1	272	870
499	75.2	29236.9	102.7	3.86	4.1	272	866			499	83.4	29281.2	7.5	3.86	4.1	272	880				499	88	29175.4	8	3.86	4.1	272	871
500	73.3	29260	23.1	3.86	4.1	272	867			500	82.9	29294	12.8	3.86	3.61	240	880				500	84.6	29356.9	181.4	3.86	4.1	272	876
501	71.1	29448.7	188.7	3.86	3.86	256	872			501	75.7	29306.3	12.3	3.86	4.1	272	881				501	81.7	29357.1	0.2	3.86	4.1	272	876
502	87.5	29453	4.3	3.86	4.1	272	873			502	76.9	29312	5.8	3.86	4.1	272	881				502	79.8	29361.2	4.1	3.86	4.1	272	876
503	72.5	29453.7	0.7	3.86	4.1	272	873			503	74.7	29466	154	3.86	4.1	272	886				503	81.7	29546.3	185.1	3.86	4.1	272	882
504	79.5	29455.9	2.2	3.86	4.1	272	873			504	77.1	29483.6	17.6	3.86	4.1	272	886				504	72.5	29573.5	27.2	3.86	3.13	208	882
505	86.5	29461.2	5.3	3.86	4.1	272	873			505	84.3	29689.6	206	3.86	4.1	272	892				505	70.1	29596.4	22.9	3.86	4.1	272	883
506	74.2	29641	179.8	3.86	4.1	272	878			506	68.4	29692	2.4	3.86	4.1	272	892				506	85.3	29754.7	158.3	3.86	4.1	272	888
507	82.4	29644.6	3.6	3.86	4.1	272	878			507	72.3	29858.6	166.5	3.86	4.1	272	897				507	69.6	29765.5	10.8	3.86	4.1	272	888
508	74.5	29827.2	182.7	3.86	4.1	272	884			508	81.4	29872.3	13.7	3.86	4.1	272	898				508	80.5	29792.5	27	3.86	4.1	272	889
509	85.1	29835.4	8.2	3.86	4.1	272	884			509	79.5	29885.5	13.3	3.86	4.1	272	898				509	76.6	29954.9	162.4	3.86	4.1	272	894
510	83.9	29845.8	10.4	3.86	4.1	272	884			510	68.7	30077.3	191.8	3.86	4.1	272	904				510	83.1	29988.2	33.3	3.86	4.1	272	895
511	73	29847.5	1.7	3.86	4.1	272	884			511	80.2	30110.4	33	3.86	4.1	272	905				511	80.2	29996.6	8.4	3.86	4.1	272	895
512	82.4	29865.5	18.1	3.86	4.1	272	885			512	71.1	30274.5	164.1	3.86	4.1	272	910				512	87.2	30015.2	18.6	3.86	4.1	272	896
513	80.2	30044.1	178.6	3.86	4.1	272	890			513	69.9	30281.9	7.5	3.86	4.1	272	910				513	87	30164.6	149.4	3.86	4.1	272	900
514	74.7	30044.8	0.7	3.86	4.1	272	890			514	73.5	30472	190.1	3.86	4.1	272	916				514	80.7	30174.9	10.4	3.86	4.1	272	900
515	77.8	30065.3	20.5	3.86	4.1	272	891			515	70.8	30477.8	5.8	3.86	4.1	272	916				515	71.3	30184.3	9.4	3.86	4.1	272	901
516	84.8	30171.3	106	3.86	4.1	272	894			516	80.5	30479.5	1.7	3.86	4.1	272	916				516	74.5	30191.3	7	3.86	4.1	272	901
517	82.2	30188.4	17.1	3.86	4.1	272	894			517	79.5	30484.1	4.6	3.86	4.1	272	916				517	80	30358.6	167.2	3.86	4.1	272	906
518	84.6	30200	11.6	3.86	4.1	272	895			518	70.1	30487.5	3.4	3.86	4.1	272	916				518	83.1	30369.6	11.1	3.86	4.1	272	906
519	73	30392.3	192.3	3.86	4.1	272	900			519	70.4	30504.6	17.1	3.86	4.1	272	917				519	73.5	30370.1	0.5	3.86	4.1	272	906
520	66.5	30393.3	1	3.86	3.86	256	900			520	78.1	30660.2	155.7	3.86	2.17	144	922				520	76.4	30396.1	26	3.86	4.1	272	907
521	82.7	30578.8	185.5	3.86	4.1	272	906			521	81.4	30662.7	2.4	3.86	4.1	272	922				521	82.7	30557.8	161.7	3.86	4.1	272	912
522	77.8	30586	7.2	3.86	4.1	272	906			522	69.9	30673.7	11.1	3.86	4.1	272	922				522	78.3	30562.9	5.1	3.86	4.1	272	912
523	87.2	30594.2	8.2	3.86	4.1	272	906			523	83.1	30798.6	124.8	3.86	4.1	272	926				523	71.6	30564.6	1.7	3.86	4.1	272	912
524	76.4	30608.2	14	3.86	4.1	272	907			524	67.7	30818.1	19.5	3.86	4.1	272	926				524	70.6	30577.3	12.8	3.86	4.1	272	912
525	74.2	30629.4	21.2	3.86	3.61	240	907			525	83.1	30833.3	15.2	3.86	4.1	272	927				525	79.8	30578.1	0.7	3.86	3.86	256	912
526	75.9	30797.6	168.2	3.86	4.1	272	912			526	70.4	31005.8	172.5	3.86	4.1	272	932				526	82.2	30764.6	186.5	3.86	4.1	272	918
527	81.9	30803.9	6.3	3.86	4.1	272	913			527	81.2	31007.2	1.4	3.86	4.1	272	932				527	76.4	30775.9	11.3	3.86	4.1	272	918
528	75.4	30899.5	95.7	3.86	3.13	208	915			528	83.9	31007.2	0	3.86	4.1	272	932				528	73.7	30954	178.1	3.86	4.1	272	924
529	83.9	30899.8	0.2	3.86	2.65	176	915			529	72.8	31198.1	190.8	3.86	4.1	272	938				529	75.4	30968.9	14.9	3.86	4.1	272	924
530	88.9	31047.7	148	3.86	4.1	272	920			530	81.4	31202.7	4.6	3.86	4.1	272	938				530	78.6	30989.2	20.2	3.86	4.1	272	925
531	86.5	31078.1	30.4	3.86	4.1	272	921			531	74	31214.2	11.6	3.86	4.1	272	938				531	72.8	30994.7	5.5	3.86	4.1	272	925
532	86.7	31095.9	17.8	3.86	4.1	272	921			532	79.5	31399.8	185.5	3.86	4.1	272	944				532	79.8	30999.5	4.8	3.86	4.1	272	925
533	78.6	31109.2	13.3	3.86	4.1	272	922			533	73.3	31401.7	1.9	3.86	4.1	272	944				533	87	31003.4	3.9	3.86	4.1	272	925
534	72.8	31241.7	132.5	3.86	4.1	272	926			534	86	31575.2	173.5	3.86	4.1	272	949				534	74	31013.5	10.1	3.86	3.86	256	925
535	74	31260.2	18.6	3.86	4.1	272	926			535	67	31581	5.8	3.86	4.1	272	949				535	76.9	31156.1	142.7	3.86	4.1	272	930
536	80.7	31419	158.8	3.86	4.1	272	931			536	75.2	31596.9	15.9	3.86	4.1	272	950				536	85.8	31166	9.9	3.86	4.1	272	930
537	85.8	31432.3	13.3	3.86	4.1	272	931			537	85.5	31601.4	4.6	3.86	4.1	272	950				537	79	31172	6	3.86	4.1	272	930
538	83.9	31439	6.7	3.86	3.61	240	931			538	82.7	31791.6	190.1	3.86	3.37	224	956				538	73.3	31344.6	172.5	3.86	4.1	272	935
539	73	31439	0	3.86	3.61	240	931			539	74.2	31799.3	7.7	3.86	4.1	272	956				539	75.7	31359.3	14.7	3.86	4.1	272	936
540	77.1	31615.7	176.6	3.86	4.1	272	937			540	80.2	31800.2	1	3.86	4.1	272	956				540	76.4	31366.5	7.2	3.86	4.1	272	936
541	74.5	31620	4.3	3.86	4.1	272	937			541	68.4	31839.5	39.3	3.86	4.1	272	957				541	78.8	31376.9	10.4	3.86	4.1	272	936
542	84.6	31621	1	3.86	4.1	272	937			542	71.8	31843.4	3.9	3.86	4.1	272	957				542	76.6	31552.8	175.9	3.86	2.89	192	942
543	82.2	31816.1	195.2	3.86	4.1	272	943			543	79	32000.2	156.9	3.86	4.1	272	962				543	76.6	31566.5	13.7	3.86	4.1	272	942
544	83.6	31838.1	21.9	3.86	4.1	272	943			544	76.1	32010.8	10.6	3.86	4.1	272	962				544	77.6	31575.7	9.2	3.86	4.1	272	942
545	78.1	32025.8	187.7	3.86	4.1	272	949			545	66.7	32054.2	43.4	3.86	3.37	224	963				545	83.6	31767.2	191.6	3.86	4.1	272	948
546	86	32033.3	7.5	3.86	4.1	272	949			546	82.2	32190.1	135.9	3.86	2.41	160	968				546	74.7	31771.6	4.3	3.86	4.1	272	948
547	78.6	32039	5.8	3.86	4.1	272	949			547	77.6	32200.5	10.4	3.86	4.1	272	968				547	71.6	31778.8	7.2	3.86	4.1	272	948
548	82.7	32039.3	0.2	3.86	4.1	272	949			548	68.4	32210.6	10.1	3.86	4.1	272	968				548	78.3	31779	0.2	3.86	4.1	272	948
549	87.7	32041.7	2.4	3.86	4.1	272	949			549	79.5	32217.6	7	3.86	4.1	272	968				549	82.2	31961.7	182.7	3.86	4.1	272	954
550	74.5	32051.6	9.9	3.86	4.1	272	950			550	70.4	32404.6	187	3.86	4.1	272	974				550	71.8	31968.7	7	3.86	4.1	272	954
551	68.2	32053	1.4	3.86	4.1	272	950			551	75.9	32423.4	18.8	3.86	3.37	224	975				551	74	31972.5	3.9	3.86	4.1	272	954
552	81.7	32234.5	181.4	3.86	4.1	272	955			552	74.9	32449.4	26	3.86	4.1	272	975				552	77.8	31994.5	21.9	3.86	4.1	272	955
553	70.8	32242.2	7.7	3.86	4.1	272	955			553	69.9	32602.9	153.5	3.86	4.1	272	980				553	73.5	32164.6	170.1	3.86	4.1	272	960
554	79	32421.9	179.8	3.86	4.1	272	961			554	79.8	32607.2	4.3	3.86	4.1	272	980				554	78.3	32351.6	187	3.86	4.1	272	965
555	88.4	32425.1	3.1	3.86	4.1	272	961			555	83.1	32809.2	201.9	3.86	4.1	272	986				555	72.8	32359.8	8.2	3.86	4.1	272	966
556	75.7	32432	7	3.86	4.1	272	961			556	68.4	32814.5	5.3	3.86	4.1	272	986				556	83.6	32363.6	3.9	3.86	4.1	272	966
557	86	32623.4	191.3	3.86	3.61	240	967			557	66.7	32819	4.6	3.86	3.13	208	986				557	74.7	32379.8	16.1	3.86	4.1	272	966
558	79	32629.2	5.8	3.86	4.1	272	967			558	75.7	32968.7	149.6	3.86	4.1	272	991				558	71.1	32583.9	204.1	3.86	4.1	272	972
559	75.9	32631.6	2.4	3.86	4.1	272	967			559	73	32981.9	13.3	3.86	4.1	272	991				559	76.6	32598.1	14.2	3.86	4.1	272	973
560	79	32641.7	10.1	3.86	4.1	272	967			560	78.8	33001	19	3.86	4.1	272	992				560	83.4	32736.1	138.1	3.86	4.1	272	977
561	76.6	32651.6	9.9	3.86	4.1	272	967			561	83.6	33008.4	7.5	3.86	4.1	272	992				561	78.3	32766	29.9	3.86	4.1	272	978
562	82.2	32826.7	175.2	3.86	4.1	272	973			562	82.9	33202.4	194	3.86	4.1	272	998				562	85.3	32950.1	184.1	3.86	4.1	272	983
563	88.7	32834.9	8.2	3.86	4.1	272	973			563	81.4	33215.2	12.8	3.86	4.1	272	998				563	87.2	32968	17.8	3.86	4.1	272	984
564	81.7	32847.7	12.8	3.86	4.1	272	973			564	78.8	33394.5	179.3	3.86	4.1	272	1004				564	69.9	32985.3	17.3	3.86	4.1	272	984
565	76.6	32853.5	5.8	3.86	4.1	272	973			565	77.1	33402.7	8.2	3.86	4.1	272	1004				565	69.2	33160.5	175.2	3.86	2.89	192	990
566	83.6	33023.4	169.9	3.86	4.1	272	978			566	82.4	33423.1	20.5	3.86	4.1	272	1005				566	73.5	33162.2	1.7	3.86	4.1	272	990
567	80.7	33041	17.6	3.86	4.1	272	979			567	76.4	33587.7	164.6	3.86	4.1	272	1010				567	82.4	33168.2	6	3.86	4.1	272	990
568	70.6	33055.9	14.9	3.86	4.1	272	979			568	81.9	33595.2	7.5	3.86	4.1	272	1010				568	78.1	33188	19.8	3.86	4.1	272	990
569	78.1	33064.6	8.7	3.86	4.1	272	980			569	71.3	33608.7	13.5	3.86	4.1	272	1010				569	73.5	33356.4	168.4	3.86	4.1	272	995
570	81.4	33207.5	142.9	3.86	4.1	272	984			570	79.8	33795.4	186.7	3.86	4.1	272	1016				570	83.1	33372	15.7	3.86	4.1	272	996
571	75.9	33213.5	6	3.86	4.1	272	984			571	70.6	33795.9	0.5	3.86	4.1	272	1016				571	71.6	33379.5	7.5	3.86	4.1	272	996
572	81.7	33404.8	191.3	3.86	4.1	272	990			572	76.1	33801.4	5.5	3.86	4.1	272	1016				572	81.4	33381.2	1.7	3.86	4.1	272	996
573	88.4	33411.6	6.7	3.86	4.1	272	990			573	70.6	33820	18.6	3.86	3.61	240	1017				573	75.9	33544.3	163.1	3.86	4.1	272	1001
574	73.5	33414.7	3.1	3.86	4.1	272	990			574	84.1	33820	0	3.86	3.61	240	1017				574	84.6	33545.5	1.2	3.86	4.1	272	1001
575	78.8	33420.7	6	3.86	4.1	272	990			575	76.1	33825.3	5.3	3.86	4.1	272	1017				575	82.2	33565.1	19.5	3.86	4.1	272	1002
576	81.4	33595.2	174.5	3.86	4.1	272	995			576	75.4	33999.3	174	3.86	4.1	272	1022				576	80.2	33758.1	193	3.86	4.1	272	1007
577	88.2	33603.6	8.4	3.86	4.1	272	996			577	87.7	34008.7	9.4	3.86	4.1	272	1022				577	80	33767	8.9	3.86	4.1	272	1008
578	75.2	33609.4	5.8	3.86	4.1	272	996			578	78.1	34009.6	1	3.86	4.1	272	1022				578	88	33787.2	20.2	3.86	4.1	272	1008
579	80.7	33811.8	202.4	3.86	4.1	272	1002			579	83.4	34010.1	0.5	3.86	4.1	272	1022				579	74.5	33798.8	11.6	3.86	4.1	272	1009
580	69.9	33813.3	1.4	3.86	4.1	272	1002			580	71.1	34022.4	12.3	3.86	4.1	272	1023				580	77.8	33818.8	20	3.86	4.1	272	1009
581	82.9	33816.1	2.9	3.86	4.1	272	1002			581	82.7	34034.2	11.8	3.86	4.1	272	1023				581	74	33827.2	8.4	3.86	3.37	224	1009
582	85.8	33997.8	181.7	3.86	4.1	272	1007			582	86.7	34044.8	10.6	3.86	4.1	272	1023				582	67.7	33964.8	137.6	3.86	3.86	256	1014
583	81.4	34010.6	12.8	3.86	4.1	272	1008			583	75.7	34049.6	4.8	3.86	2.65	176	1023				583	72.5	33976.9	12	3.86	4.1	272	1014
584	86.3	34023.4	12.8	3.86	4.1	272	1008			584	88	34175.7	126	3.86	4.1	272	1027				584	80.2	33979.5	2.7	3.86	4.1	272	1014
585	86.3	34048.4	25.1	3.86	4.1	272	1009			585	86.5	34186.7	11.1	3.86	4.1	272	1028				585	84.8	34156.4	176.9	3.86	4.1	272	1019
586	82.7	34214.7	166.3	3.86	4.1	272	1014			586	68	34358.3	171.6	3.86	4.1	272	1033				586	73.5	34160.5	4.1	3.86	4.1	272	1019
587	74.2	34224.3	9.6	3.86	4.1	272	1014			587	72	34358.6	0.2	3.86	4.1	272	1033				587	82.4	34176.1	15.7	3.86	4.1	272	1020
588	83.6	34230.4	6	3.86	4.1	272	1014			588	84.3	34363.4	4.8	3.86	4.1	272	1033				588	81.2	34362.2	186	3.86	4.1	272	1025
589	78.6	34233.5	3.1	3.86	4.1	272	1014			589	79.5	34364.6	1.2	3.86	4.1	272	1033				589	83.9	34371.8	9.6	3.86	4.1	272	1026
590	82.4	34395.7	162.2	3.86	4.1	272	1019			590	71.8	34577.8	213.3	3.86	4.1	272	1039				590	76.9	34393.5	21.7	3.86	4.1	272	1026
591	75.2	34415.9	20.2	3.86	4.1	272	1020			591	84.8	34589.9	12	3.86	4.1	272	1040				591	80.2	34404.6	11.1	3.86	4.1	272	1027
592	89.4	34425.5	9.6	3.86	4.1	272	1020			592	74.9	34608.2	18.3	3.86	4.1	272	1040				592	88.4	34563.4	158.8	3.86	4.1	272	1031
593	86.7	34615.7	190.1	3.86	4.1	272	1026			593	80.7	34781.2	173	3.86	2.89	192	1045				593	74.2	34576.6	13.3	3.86	4.1	272	1032
594	81.7	34623.1	7.5	3.86	4.1	272	1026			594	86.7	34781.2	0	3.86	2.89	192	1045				594	72.5	34583.6	7	3.86	4.1	272	1032
595	77.3	34820.2	197.1	3.86	4.1	272	1032			595	82.9	34884.1	102.9	3.86	3.61	240	1049				595	74	34760.7	177.1	3.86	4.1	272	1037
596	84.3	34822.2	1.9	3.86	4.1	272	1032			596	87	34895.4	11.3	3.86	4.1	272	1049				596	73.3	34810.4	49.6	3.86	4.1	272	1039
597	76.6	34836.9	14.7	3.86	4.1	272	1032			597	74.5	34897.6	2.2	3.86	4.1	272	1049				597	77.8	34955.9	145.5	3.86	4.1	272	1043
598	70.6	34841.2	4.3	3.86	4.1	272	1032			598	82.9	34910.4	12.8	3.86	4.1	272	1049				598	82.4	34962.9	7	3.86	4.1	272	1043
599	73.3	34871.8	30.6	3.86	4.1	272	1033			599	81.2	34921	10.6	3.86	4.1	272	1050				599	88.7	34966.5	3.6	3.86	2.41	160	1043
600	80	35020.7	148.9	3.86	4.1	272	1038			600	69.6	34928.2	7.2	3.86	4.1	272	1050				600	79	34975.7	9.2	3.86	4.1	272	1044
601	86.5	35028	7.2	3.86	4.1	272	1038			601	67.5	35019.5	91.3	3.86	4.1	272	1053				601	81.4	35158.3	182.7	3.86	4.1	272	1049
602	86	35224.1	196.1	3.86	4.1	272	1044			602	73.7	35068	48.4	3.86	4.1	272	1054				602	84.8	35162.9	4.6	3.86	4.1	272	1049
603	78.6	35225.8	1.7	3.86	4.1	272	1044			603	71.6	35283.4	215.4	3.86	3.86	256	1061				603	81.9	35187.5	24.6	3.86	4.1	272	1050
604	73.3	35235.2	9.4	3.86	4.1	272	1044			604	75.2	35286.5	3.1	3.86	4.1	272	1061				604	81.9	35362.7	175.2	3.86	4.1	272	1055
605	81	35240.2	5.1	3.86	4.1	272	1044			605	73.7	35291.6	5.1	3.86	4.1	272	1061				605	70.6	35363.4	0.7	3.86	4.1	272	1055
606	87.2	35410.1	169.9	3.86	4.1	272	1049			606	67.7	35321.9	30.4	3.86	4.1	272	1062				606	76.6	35385.5	22.2	3.86	4.1	272	1056
607	83.4	35423.6	13.5	3.86	3.86	256	1050			607	72	35474	152	3.86	4.1	272	1066				607	82.7	35553.5	168	3.86	4.1	272	1061
608	74.5	35426.5	2.9	3.86	4.1	272	1050			608	76.1	35475.7	1.7	3.86	4.1	272	1066				608	81.2	35567	13.5	3.86	4.1	272	1061
609	73.7	35441.4	14.9	3.86	4.1	272	1050			609	76.1	35479.3	3.6	3.86	3.13	208	1066				609	69.4	35568	1	3.86	4.1	272	1061
610	85.1	35451.8	10.4	3.86	4.1	272	1050			610	76.4	35654.5	175.2	3.86	4.1	272	1072				610	86.5	35764.6	196.6	3.86	4.1	272	1067
611	72.8	35596.9	145.1	3.86	4.1	272	1055			611	82.7	35684.1	29.6	3.86	4.1	272	1073				611	78.6	35777.6	13	3.86	4.1	272	1068
612	79.3	35611.6	14.7	3.86	4.1	272	1055			612	73.5	35688.7	4.6	3.86	4.1	272	1073				612	81	35800.2	22.7	3.86	4.1	272	1068
613	71.6	35621.2	9.6	3.86	4.1	272	1055			613	83.4	35704.6	15.9	3.86	4.1	272	1073				613	79.3	35953.3	153	3.86	4.1	272	1073
614	81.7	35630.1	8.9	3.86	4.1	272	1056			614	73	35841.4	136.9	3.86	4.1	272	1077				614	79.5	35962.7	9.4	3.86	4.1	272	1073
615	89.6	35631.8	1.7	3.86	4.1	272	1056			615	76.4	35856.6	15.2	3.86	4.1	272	1078				615	77.6	35969.9	7.2	3.86	4.1	272	1073
616	82.2	35660	28.2	3.86	4.1	272	1057			616	73.7	36037.8	181.2	3.86	4.1	272	1083				616	75.9	35992.5	22.7	3.86	4.1	272	1074
617	74.7	35670.4	10.4	3.86	4.1	272	1057			617	70.1	36071.8	34	3.86	4.1	272	1084				617	85.8	35993.7	1.2	3.86	4.1	272	1074
618	85.3	35811.6	141.2	3.86	4.1	272	1061			618	77.3	36235.4	163.6	3.86	4.1	272	1089				618	68.2	35997.3	3.6	3.86	4.1	272	1074
619	76.6	35816.9	5.3	3.86	4.1	272	1061			619	68	36239.8	4.3	3.86	4.1	272	1089				619	83.4	35999.8	2.4	3.86	4.1	272	1074
620	81	35835.2	18.3	3.86	4.1	272	1062			620	73.5	36258.8	19	3.86	4.1	272	1090				620	85.3	36010.4	10.6	3.86	4.1	272	1075
621	71.6	35878.8	43.6	3.86	4.1	272	1063			621	69.2	36266	7.2	3.86	4.1	272	1090				621	77.6	36011.6	1.2	3.86	4.1	272	1075
622	82.7	36025.1	146.3	3.86	4.1	272	1067			622	76.9	36437.3	171.3	3.86	4.1	272	1095				622	76.1	36185.3	173.7	3.86	4.1	272	1080
623	71.3	36032.3	7.2	3.86	4.1	272	1068			623	85.1	36440.5	3.1	3.86	4.1	272	1095				623	84.8	36189.2	3.9	3.86	4.1	272	1080
624	71.3	36046	13.7	3.86	4.1	272	1068			624	69.6	36442.7	2.2	3.86	4.1	272	1095				624	76.1	36193.7	4.6	3.86	4.1	272	1080
625	83.9	36219.5	173.5	3.86	4.1	272	1073			625	74.9	36443.6	1	3.86	3.37	224	1095				625	70.1	36200.2	6.5	3.86	4.1	272	1080
626	73.7	36228	8.4	3.86	4.1	272	1073			626	81.7	36462.2	18.6	3.86	4.1	272	1096				626	87.2	36356.4	156.1	3.86	4.1	272	1085
627	73	36271.8	43.9	3.86	4.1	272	1075			627	77.1	36467.5	5.3	3.86	4.1	272	1096				627	85.1	36362.2	5.8	3.86	4.1	272	1085
628	78.1	36428	156.1	3.86	4.1	272	1079			628	70.4	36649.2	181.7	3.86	4.1	272	1102				628	75.4	36386	23.9	3.86	4.1	272	1086
629	85.3	36428.9	1	3.86	4.1	272	1079			629	74.2	36650.8	1.7	3.86	4.1	272	1102				629	71.3	36571.8	185.8	3.86	4.1	272	1091
630	80	36438.6	9.6	3.86	4.1	272	1080			630	82.2	36653.7	2.9	3.86	4.1	272	1102				630	73	36661.4	89.6	3.86	4.1	272	1094
631	69.9	36449.4	10.8	3.86	4.1	272	1080			631	78.6	36660	6.3	3.86	4.1	272	1102				631	74.7	36766.7	105.3	3.86	4.1	272	1097
632	82.2	36458.6	9.2	3.86	4.1	272	1080			632	68.7	36666	6	3.86	4.1	272	1102				632	78.8	36961.4	194.7	3.86	4.1	272	1103
633	79.3	36637.3	178.8	3.86	2.65	176	1086			633	68.9	36836.6	170.6	3.86	4.1	272	1107				633	69.9	36961.9	0.5	3.86	4.1	272	1103
634	69.4	36645.3	8	3.86	4.1	272	1086			634	82.4	36863.6	27	3.86	4.1	272	1108				634	91.1	36963.9	1.9	3.86	4.1	272	1103
635	74.7	36649.2	3.9	3.86	4.1	272	1086			635	76.6	36871.3	7.7	3.86	4.1	272	1108				635	82.2	36965.5	1.7	3.86	4.1	272	1103
636	84.1	36652.8	3.6	3.86	4.1	272	1086			636	81.9	37023.9	152.5	3.86	4.1	272	1113				636	83.4	37155.9	190.4	3.86	4.1	272	1109
637	75.7	36834.2	181.4	3.86	4.1	272	1091			637	74.5	37033.3	9.4	3.86	4.1	272	1113				637	80.5	37157.6	1.7	3.86	4.1	272	1109
638	83.4	36835.9	1.7	3.86	4.1	272	1091			638	75.7	37037.3	4.1	3.86	4.1	272	1113				638	76.9	37171.3	13.7	3.86	4.1	272	1109
639	77.1	36849.4	13.5	3.86	4.1	272	1092			639	73.7	37069.9	32.5	3.86	4.1	272	1114				639	82.2	37354.9	183.6	3.86	4.1	272	1115
640	74	37028.7	179.3	3.86	4.1	272	1097			640	67	37245.3	175.4	3.86	4.1	272	1120				640	78.3	37371.8	16.9	3.86	4.1	272	1115
641	79.3	37034.9	6.3	3.86	4.1	272	1097			641	82.9	37245.3	0	3.86	3.86	256	1120				641	73.5	37401.7	29.9	3.86	4.1	272	1116
642	73.5	37047.5	12.5	3.86	4.1	272	1098			642	81	37254	8.7	3.86	4.1	272	1120				642	82.9	37566.5	164.8	3.86	4.1	272	1121
643	70.8	37232.3	184.8	3.86	4.1	272	1103			643	74.9	37254.9	1	3.86	4.1	272	1120				643	86.3	37570.6	4.1	3.86	4.1	272	1121
644	80.2	37440.2	208	3.86	4.1	272	1109			644	81.9	37266	11.1	3.86	4.1	272	1120				644	69.9	37578.1	7.5	3.86	4.1	272	1121
645	76.4	37442.9	2.7	3.86	4.1	272	1109			645	86	37474	208	3.86	4.1	272	1126				645	78.3	37596.9	18.8	3.86	4.1	272	1122
646	78.6	37452.3	9.4	3.86	4.1	272	1110			646	83.1	37500.7	26.7	3.86	4.1	272	1127				646	83.4	37773.7	176.9	3.86	4.1	272	1127
647	78.8	37468.9	16.6	3.86	4.1	272	1110			647	87.5	37524.8	24.1	3.86	4.1	272	1128				647	75.9	37778.3	4.6	3.86	4.1	272	1127
648	78.6	37646.3	177.3	3.86	3.61	240	1115			648	84.3	37626	101.2	3.86	4.1	272	1131				648	81.2	37960.5	182.2	3.86	4.1	272	1133
649	84.6	37649.6	3.4	3.86	2.89	192	1116			649	76.9	37639.8	13.7	3.86	4.1	272	1131				649	71.1	37966.7	6.3	3.86	4.1	272	1133
650	81.7	37656.9	7.2	3.86	4.1	272	1116			650	77.8	37656.1	16.4	3.86	4.1	272	1132				650	84.1	37976.9	10.1	3.86	4.1	272	1133
651	86.7	37835.9	179	3.86	4.1	272	1121			651	84.1	37656.1	0	3.86	4.1	272	1132				651	78.1	37987.7	10.8	3.86	4.1	272	1134
652	82.4	37843.9	8	3.86	4.1	272	1121			652	85.8	37843.6	187.5	3.86	3.37	224	1138				652	85.5	38157.8	170.1	3.86	4.1	272	1139
653	76.9	37848	4.1	3.86	4.1	272	1121			653	79.8	37903.4	59.8	3.86	4.1	272	1139				653	68.4	38167.2	9.4	3.86	4.1	272	1139
654	69.2	38002.9	154.9	3.86	4.1	272	1126			654	87.2	38053	149.6	3.86	4.1	272	1144				654	87.2	38171.8	4.6	3.86	4.1	272	1139
655	78.8	38012.5	9.6	3.86	4.1	272	1126			655	77.3	38057.1	4.1	3.86	4.1	272	1144				655	81.2	38347.2	175.4	3.86	4.1	272	1144
656	88	38015.9	3.4	3.86	4.1	272	1126			656	81.7	38062.4	5.3	3.86	4.1	272	1144				656	82.4	38363.6	16.4	3.86	4.1	272	1145
657	70.4	38023.4	7.5	3.86	4.1	272	1127			657	76.9	38071.8	9.4	3.86	4.1	272	1144				657	68.9	38369.2	5.5	3.86	4.1	272	1145
658	83.9	38032.3	8.9	3.86	4.1	272	1127			658	85.5	38254.2	182.4	3.86	4.1	272	1150				658	87	38381.7	12.5	3.86	4.1	272	1145
659	85.5	38207	174.7	3.86	4.1	272	1132			659	79.5	38269.4	15.2	3.86	4.1	272	1150				659	81.4	38557.1	175.4	3.86	4.1	272	1151
660	71.1	38211.8	4.8	3.86	4.1	272	1132			660	82.2	38301.7	32.3	3.86	4.1	272	1151				660	72.3	38581.9	24.8	3.86	4.1	272	1151
661	71.8	38218.1	6.3	3.86	4.1	272	1132			661	75.4	38438.3	136.6	3.86	4.1	272	1155				661	79.8	38583.1	1.2	3.86	3.86	256	1151
662	76.1	38236.1	18.1	3.86	4.1	272	1133			662	80.7	38445.1	6.7	3.86	4.1	272	1156				662	77.6	38607.5	24.3	3.86	4.1	272	1152
663	77.6	38366	129.9	3.86	4.1	272	1137			663	86.7	38445.3	0.2	3.86	4.1	272	1156				663	81.7	38756.1	148.7	3.86	4.1	272	1157
664	78.1	38384.1	18.1	3.86	4.1	272	1137			664	79	38643.6	198.3	3.86	4.1	272	1162				664	75.7	38781.7	25.5	3.86	4.1	272	1157
665	81.2	38575.7	191.6	3.86	4.1	272	1143			665	87	38649.4	5.8	3.86	4.1	272	1162				665	87.5	38782.7	1	3.86	4.1	272	1157
666	74	38603.6	28	3.86	4.1	272	1144			666	76.6	38651.1	1.7	3.86	4.1	272	1162				666	83.4	38784.3	1.7	3.86	3.37	224	1157
667	80.7	38614.9	11.3	3.86	4.1	272	1144			667	68.9	38808	156.9	3.86	3.37	224	1167				667	88.7	38949.6	165.3	3.86	4.1	272	1162
668	75.9	38777.6	162.7	3.86	4.1	272	1149			668	83.6	38814.7	6.7	3.86	4.1	272	1167				668	76.1	38968	18.3	3.86	4.1	272	1163
669	86.5	38778.6	1	3.86	4.1	272	1149			669	75.7	38821.4	6.7	3.86	4.1	272	1167				669	81	39024.8	56.9	3.86	4.1	272	1165
670	78.6	38790.4	11.8	3.86	4.1	272	1149			670	79.5	38837.3	15.9	3.86	4.1	272	1167				670	72.8	39150.8	126	3.86	4.1	272	1168
671	82.9	38800.7	10.4	3.86	4.1	272	1150			671	72	38993.3	155.9	3.86	4.1	272	1172				671	74.7	39160.2	9.4	3.86	4.1	272	1169
672	84.8	38806.3	5.5	3.86	4.1	272	1150			672	75.7	39008.2	14.9	3.86	4.1	272	1173				672	85.3	39167.5	7.2	3.86	4.1	272	1169
673	71.8	38983.1	176.9	3.86	4.1	272	1155			673	85.8	39012.3	4.1	3.86	4.1	272	1173				673	81.7	39175.7	8.2	3.86	4.1	272	1169
674	78.6	38987.7	4.6	3.86	4.1	272	1155			674	82.4	39015.9	3.6	3.86	4.1	272	1173				674	84.6	39361.9	186.3	3.86	4.1	272	1175
675	78.3	39178.3	190.6	3.86	4.1	272	1161			675	84.1	39240	224.1	3.86	2.89	192	1180				675	69.9	39368.4	6.5	3.86	4.1	272	1175
676	89.2	39180	1.7	3.86	4.1	272	1161			676	68.2	39250.1	10.1	3.86	4.1	272	1180				676	77.8	39375.2	6.7	3.86	4.1	272	1175
677	70.1	39192.3	12.3	3.86	4.1	272	1161			677	75.2	39265.3	15.2	3.86	4.1	272	1180				677	70.8	39394.7	19.5	3.86	4.1	272	1176
678	84.6	39192.8	0.5	3.86	4.1	272	1161			678	77.1	39269.9	4.6	3.86	3.61	240	1180				678	74.7	39560	165.3	3.86	4.1	272	1181
679	74.2	39197.6	4.8	3.86	4.1	272	1161			679	83.4	39276.4	6.5	3.86	4.1	272	1181				679	85.1	39567.2	7.2	3.86	4.1	272	1181
680	77.1	39202.9	5.3	3.86	4.1	272	1162			680	79.8	39417.6	141.2	3.86	4.1	272	1185				680	75.9	39568.2	1	3.86	4.1	272	1181
681	76.6	39388.9	186	3.86	4.1	272	1167			681	68.9	39430.4	12.8	3.86	4.1	272	1185				681	87	39581.2	13	3.86	4.1	272	1181
682	82.9	39400	11.1	3.86	4.1	272	1167			682	68.9	39435.4	5.1	3.86	4.1	272	1185				682	69.2	39591.1	9.9	3.86	2.65	176	1182
683	75.7	39400.7	0.7	3.86	3.37	224	1167			683	80.7	39609.2	173.7	3.86	4.1	272	1191				683	75.9	39598.1	7	3.86	4.1	272	1182
684	72	39417.1	16.4	3.86	4.1	272	1168			684	72.5	39614.9	5.8	3.86	4.1	272	1191				684	74.7	39618.3	20.2	3.86	4.1	272	1182
685	79.5	39427.2	10.1	3.86	4.1	272	1168			685	85.5	39623.1	8.2	3.86	4.1	272	1191				685	71.6	39761	142.7	3.86	4.1	272	1187
686	82.2	39586.5	159.3	3.86	4.1	272	1173			686	80.5	39626	2.9	3.86	4.1	272	1191				686	78.1	39954.5	193.5	3.86	4.1	272	1192
687	79.8	39595.2	8.7	3.86	4.1	272	1173			687	76.6	39819.5	193.5	3.86	4.1	272	1197				687	87	39956.4	1.9	3.86	3.61	240	1192
688	85.3	39716.6	121.4	3.86	4.1	272	1177			688	81.7	39819.8	0.2	3.86	4.1	272	1197				688	80	39960.2	3.9	3.86	4.1	272	1193
689	75.4	39732.3	15.7	3.86	4.1	272	1177			689	70.6	39834	14.2	3.86	4.1	272	1197				689	74.7	39974.5	14.2	3.86	4.1	272	1193
690	84.1	39736.1	3.9	3.86	4.1	272	1177			690	79.3	39840.5	6.5	3.86	4.1	272	1198				690	82.2	40154.7	180.2	3.86	4.1	272	1198
691	93	39736.6	0.5	3.86	4.1	272	1177			691	80.7	40013.5	173	3.86	4.1	272	1203				691	80	40178.6	23.9	3.86	4.1	272	1199
692	79.3	39737.8	1.2	3.86	3.61	240	1177			692	79.3	40054.5	41	3.86	4.1	272	1204				692	81.9	40362.9	184.3	3.86	4.1	272	1205
693	73.3	39856.9	119	3.86	4.1	272	1181			693	87.7	40055.9	1.4	3.86	4.1	272	1204				693	80.5	40372.3	9.4	3.86	4.1	272	1205
694	82.2	39858.1	1.2	3.86	4.1	272	1181			694	78.6	40117.1	61.2	3.86	4.1	272	1206				694	86	40377.8	5.5	3.86	4.1	272	1205
695	77.6	39862.7	4.6	3.86	4.1	272	1181			695	71.3	40210.1	93	3.86	4.1	272	1209				695	86.3	40385.3	7.5	3.86	4.1	272	1205
696	72	39871.1	8.4	3.86	4.1	272	1181			696	72.8	40215.9	5.8	3.86	4.1	272	1209				696	74	40390.6	5.3	3.86	4.1	272	1205
697	81.4	40053.3	182.2	3.86	4.1	272	1187			697	81.2	40216.6	0.7	3.86	4.1	272	1209				697	82.2	40547.5	156.9	3.86	4.1	272	1210
698	84.8	40083.4	30.1	3.86	4.1	272	1188			698	80	40412.3	195.7	3.86	4.1	272	1215				698	77.1	40568	20.5	3.86	4.1	272	1211
699	84.8	40263.1	179.8	3.86	4.1	272	1193			699	68.2	40428.7	16.4	3.86	4.1	272	1215				699	86.7	40572.8	4.8	3.86	4.1	272	1211
700	86.5	40273.3	10.1	3.86	4.1	272	1193			700	83.4	40428.9	0.2	3.86	4.1	272	1215				700	89.2	40768.4	195.7	3.86	4.1	272	1217
701	83.4	40455.7	182.4	3.86	4.1	272	1199			701	77.6	40445.3	16.4	3.86	4.1	272	1216				701	78.6	40957.3	188.9	3.86	4.1	272	1222
702	75.7	40461.9	6.3	3.86	4.1	272	1199			702	71.6	40608.2	162.9	3.86	4.1	272	1221				702	81.2	40985.3	28	3.86	4.1	272	1223
703	78.3	40467.7	5.8	3.86	4.1	272	1199			703	67.5	40612.3	4.1	3.86	4.1	272	1221				703	78.8	41161	175.7	3.86	4.1	272	1228
704	83.6	40629.6	161.9	3.86	4.1	272	1204			704	81.4	40632.8	20.5	3.86	4.1	272	1221				704	82.9	41162.9	1.9	3.86	2.17	144	1228
705	75.9	40631.1	1.4	3.86	4.1	272	1204			705	74.9	40823.6	190.8	3.86	4.1	272	1227				705	75.4	41363.1	200.2	3.86	3.61	240	1234
706	86.5	40633.5	2.4	3.86	4.1	272	1204			706	81	40828.7	5.1	3.86	4.1	272	1227				706	79.8	41370.6	7.5	3.86	4.1	272	1235
707	72.3	40641.2	7.7	3.86	4.1	272	1204			707	76.6	40837.3	8.7	3.86	4.1	272	1228				707	76.6	41382.7	12	3.86	4.1	272	1235
708	80.5	40825.8	184.6	3.86	4.1	272	1210			708	81.2	41026.3	188.9	3.86	4.1	272	1233				708	75.7	41559.5	176.9	3.86	4.1	272	1240
709	74.2	40845.1	19.3	3.86	4.1	272	1210			709	70.1	41030.4	4.1	3.86	4.1	272	1233				709	77.6	41574.7	15.2	3.86	4.1	272	1241
710	68.9	40866.5	21.4	3.86	4.1	272	1211			710	75.7	41031.6	1.2	3.86	4.1	272	1233				710	77.6	41588.4	13.7	3.86	4.1	272	1241
711	81.4	41027.7	161.2	3.86	4.1	272	1216			711	80	41036.1	4.6	3.86	3.86	256	1234				711	82.4	41770.6	182.2	3.86	4.1	272	1247
712	75.7	41048.4	20.7	3.86	4.1	272	1216			712	74.7	41040.2	4.1	3.86	4.1	272	1234				712	74.2	41793.3	22.7	3.86	4.1	272	1247
713	71.8	41051.3	2.9	3.86	4.1	272	1216			713	81.2	41044.1	3.9	3.86	4.1	272	1234				713	76.6	41798.6	5.3	3.86	3.86	256	1247
714	76.4	41052.8	1.4	3.86	4.1	272	1216			714	82.2	41149.2	105.1	3.86	4.1	272	1237				714	81.2	41804.6	6	3.86	4.1	272	1248
715	86.3	41232	179.3	3.86	4.1	272	1222			715	86.3	41150.4	1.2	3.86	4.1	272	1237				715	78.1	41844.6	40	3.86	4.1	272	1249
716	81.4	41234.5	2.4	3.86	4.1	272	1222			716	70.6	41404.3	254	3.86	4.1	272	1245				716	74	41846	1.4	3.86	4.1	272	1249
717	71.8	41248.9	14.5	3.86	4.1	272	1222			717	81.2	41409.9	5.5	3.86	4.1	272	1245				717	72.5	41859.3	13.3	3.86	4.1	272	1249
718	79.8	41260	11.1	3.86	4.1	272	1223			718	70.8	41422.9	13	3.86	4.1	272	1245				718	73.5	41952	92.8	3.86	4.1	272	1252
719	75.2	41261.4	1.4	3.86	4.1	272	1223			719	77.3	41628.4	205.5	3.86	4.1	272	1251				719	80.7	41954.5	2.4	3.86	4.1	272	1252
720	70.8	41286	24.6	3.86	4.1	272	1223			720	78.6	41643.6	15.2	3.86	4.1	272	1252				720	78.3	42156.6	202.2	3.86	4.1	272	1258
721	76.9	41430.8	144.8	3.86	4.1	272	1228			721	84.3	41809.9	166.3	3.86	4.1	272	1257				721	74.2	42167.2	10.6	3.86	3.37	224	1258
722	77.6	41452.8	21.9	3.86	4.1	272	1228			722	75.4	41813	3.1	3.86	4.1	272	1257				722	86.3	42175.7	8.4	3.86	4.1	272	1259
723	72.8	41456.9	4.1	3.86	4.1	272	1228			723	77.6	41814.5	1.4	3.86	4.1	272	1257				723	77.3	42361.7	186	3.86	4.1	272	1264
724	84.3	41631.1	174.2	3.86	4.1	272	1234			724	85.8	42013.3	198.8	3.86	4.1	272	1263				724	74.7	42368.7	7	3.86	2.41	160	1264
725	74.9	41640.5	9.4	3.86	4.1	272	1234			725	85.1	42023.1	9.9	3.86	4.1	272	1263				725	81.2	42372.8	4.1	3.86	4.1	272	1265
726	84.3	41649.6	9.2	3.86	4.1	272	1234			726	72.5	42050.8	27.7	3.86	4.1	272	1264				726	89.2	42375.7	2.9	3.86	4.1	272	1265
727	77.8	41836.6	187	3.86	4.1	272	1240			727	78.1	42052.5	1.7	3.86	4.1	272	1264				727	87	42563.4	187.7	3.86	4.1	272	1270
728	70.4	41838.1	1.4	3.86	4.1	272	1240			728	74.7	42210.8	158.3	3.86	4.1	272	1269				728	80.7	42567	3.6	3.86	4.1	272	1270
729	83.6	41838.6	0.5	3.86	4.1	272	1240			729	81.9	42212.8	1.9	3.86	4.1	272	1269				729	80.7	42576.6	9.6	3.86	4.1	272	1271
730	84.1	41851.8	13.3	3.86	4.1	272	1240			730	75.4	42217.8	5.1	3.86	4.1	272	1269				730	84.8	42585.8	9.2	3.86	4.1	272	1271
731	72	41851.8	0	3.86	4.1	272	1240			731	78.3	42226.3	8.4	3.86	4.1	272	1269				731	81.7	42592.3	6.5	3.86	4.1	272	1271
732	81.9	42042.4	190.6	3.86	4.1	272	1246			732	75.4	42232.8	6.5	3.86	3.13	208	1270				732	88	42602.4	10.1	3.86	3.61	240	1271
733	73.3	42049.4	7	3.86	4.1	272	1246			733	85.8	42402.4	169.6	3.86	4.1	272	1275				733	80.2	42761.2	158.8	3.86	4.1	272	1276
734	85.8	42232.5	183.1	3.86	4.1	272	1251			734	72	42404.1	1.7	3.86	4.1	272	1275				734	75.2	42767.2	6	3.86	4.1	272	1276
735	73.3	42243.1	10.6	3.86	4.1	272	1252			735	75.4	42419.3	15.2	3.86	4.1	272	1275				735	90.1	42779.3	12	3.86	4.1	272	1277
736	82.4	42262.9	19.8	3.86	4.1	272	1252			736	87.7	42432.5	13.3	3.86	3.37	224	1276				736	71.3	42792.8	13.5	3.86	4.1	272	1277
737	71.8	42280	17.1	3.86	4.1	272	1253			737	70.8	42454	21.4	3.86	4.1	272	1276				737	72.8	42802.4	9.6	3.86	4.1	272	1277
738	86.3	42445.5	165.5	3.86	4.1	272	1258			738	77.3	42616.9	162.9	3.86	4.1	272	1281				738	79	42979.3	176.9	3.86	4.1	272	1283
739	84.6	42448.7	3.1	3.86	4.1	272	1258			739	71.6	42632.3	15.4	3.86	4.1	272	1282				739	77.3	43002.7	23.4	3.86	4.1	272	1283
740	83.1	42643.6	194.9	3.86	4.1	272	1264			740	71.8	42816.6	184.3	3.86	4.1	272	1287				740	75.9	43021.9	19.3	3.86	4.1	272	1284
741	82.9	42653.7	10.1	3.86	4.1	272	1264			741	80	42820.2	3.6	3.86	4.1	272	1287				741	77.6	43045.5	23.6	3.86	4.1	272	1285
742	74	42654.7	1	3.86	4.1	272	1264			742	72.3	42839.5	19.3	3.86	4.1	272	1288				742	69.9	43049.2	3.6	3.86	4.1	272	1285
743	89.4	42664.8	10.1	3.86	4.1	272	1264			743	73.3	43009.4	169.9	3.86	4.1	272	1293				743	77.8	43167.5	118.3	3.86	4.1	272	1288
744	74.5	42845.5	180.7	3.86	4.1	272	1270			744	81	43027.2	17.8	3.86	4.1	272	1293				744	75.2	43176.4	8.9	3.86	4.1	272	1289
745	69.6	42860.7	15.2	3.86	4.1	272	1270			745	72.8	43027.5	0.2	3.86	3.61	240	1293				745	80	43191.1	14.7	3.86	4.1	272	1289
746	77.6	42861.4	0.7	3.86	4.1	272	1270			746	75.7	43037.3	9.9	3.86	4.1	272	1294				746	80.7	43368.2	177.1	3.86	4.1	272	1294
747	73.5	42882.9	21.4	3.86	4.1	272	1271			747	85.3	43042.2	4.8	3.86	4.1	272	1294				747	74.2	43370.8	2.7	3.86	4.1	272	1294
748	80	42883.1	0.2	3.86	4.1	272	1271			748	65.1	43050.4	8.2	3.86	4.1	272	1294				748	80.5	43380.5	9.6	3.86	4.1	272	1295
749	72.5	43036.6	153.5	3.86	4.1	272	1275			749	68.2	43208	157.6	3.86	4.1	272	1299				749	85.1	43392	11.6	3.86	4.1	272	1295
750	77.6	43042.4	5.8	3.86	4.1	272	1275			750	75.2	43227	19	3.86	3.86	256	1299				750	77.1	43567.7	175.7	3.86	4.1	272	1300
751	83.1	43051.3	8.9	3.86	4.1	272	1276			751	72.5	43412.5	185.5	3.86	4.1	272	1305				751	85.5	43572	4.3	3.86	4.1	272	1300
752	90.4	43053.7	2.4	3.86	4.1	272	1276			752	75.4	43418.8	6.3	3.86	4.1	272	1305				752	79	43585.3	13.3	3.86	4.1	272	1301
753	82.4	43244.8	191.1	3.86	4.1	272	1281			753	80.2	43425.1	6.3	3.86	4.1	272	1305				753	73.5	43779.3	194	3.86	4.1	272	1307
754	71.8	43253.3	8.4	3.86	4.1	272	1282			754	82.4	43439.3	14.2	3.86	4.1	272	1306				754	79.8	43783.1	3.9	3.86	4.1	272	1307
755	71.6	43457.6	204.3	3.86	4.1	272	1288			755	75.9	43449.4	10.1	3.86	4.1	272	1306				755	77.8	43962.4	179.3	3.86	4.1	272	1312
756	73	43466.7	9.2	3.86	4.1	272	1288			756	72.5	43459.8	10.4	3.86	3.61	240	1306				756	87.2	43970.4	8	3.86	4.1	272	1312
757	71.1	43481	14.2	3.86	4.1	272	1288			757	84.3	43623.6	163.9	3.86	4.1	272	1311				757	83.9	43981.7	11.3	3.86	4.1	272	1313
758	82.2	43488	7	3.86	4.1	272	1289			758	66.7	43626	2.4	3.86	3.61	240	1311				758	87.5	44161.2	179.5	3.86	4.1	272	1318
759	73.5	43636.9	148.9	3.86	4.1	272	1293			759	68.2	43643.1	17.1	3.86	4.1	272	1312				759	86.5	44169.4	8.2	3.86	4.1	272	1318
760	85.3	43641.2	4.3	3.86	4.1	272	1293			760	82.7	43648.7	5.5	3.86	4.1	272	1312				760	76.6	44177.1	7.7	3.86	2.65	176	1318
761	72	43667.2	26	3.86	4.1	272	1294			761	83.1	43659.3	10.6	3.86	3.86	256	1312				761	74.9	44186.7	9.6	3.86	4.1	272	1319
762	83.1	43675.4	8.2	3.86	4.1	272	1294			762	77.6	43811.1	151.8	3.86	4.1	272	1317				762	75.4	44194.2	7.5	3.86	4.1	272	1319
763	85.8	43859.8	184.3	3.86	4.1	272	1300			763	81.7	43817.3	6.3	3.86	4.1	272	1317				763	75.4	44201.2	7	3.86	4.1	272	1319
764	74	43862.4	2.7	3.86	4.1	272	1300			764	77.1	43847.2	29.9	3.86	4.1	272	1318				764	85.1	44205.3	4.1	3.86	4.1	272	1319
765	73	43881.7	19.3	3.86	4.1	272	1300			765	75.9	43852	4.8	3.86	4.1	272	1318				765	84.3	44367.7	162.4	3.86	4.1	272	1324
766	71.1	44052.8	171.1	3.86	4.1	272	1305			766	74.9	44001	148.9	3.86	4.1	272	1323				766	73	44371.6	3.9	3.86	4.1	272	1324
767	88.4	44075.2	22.4	3.86	4.1	272	1306			767	74.2	44011.8	10.8	3.86	4.1	272	1323				767	84.1	44386.3	14.7	3.86	4.1	272	1325
768	83.9	44076.9	1.7	3.86	4.1	272	1306			768	81	44013.5	1.7	3.86	4.1	272	1323				768	86	44559.8	173.5	3.86	4.1	272	1330
769	73.7	44254.5	177.6	3.86	4.1	272	1311			769	73.3	44214	200.5	3.86	4.1	272	1329				769	76.9	44573.5	13.7	3.86	4.1	272	1330
770	80.5	44268.7	14.2	3.86	4.1	272	1312			770	73	44219.3	5.3	3.86	4.1	272	1329				770	86.5	44573.7	0.2	3.86	4.1	272	1330
771	81.7	44452.5	183.9	3.86	4.1	272	1317			771	76.6	44220.5	1.2	3.86	4.1	272	1329				771	77.6	44583.4	9.6	3.86	4.1	272	1331
772	72.3	44454.9	2.4	3.86	4.1	272	1317			772	83.9	44235.4	14.9	3.86	4.1	272	1330				772	80.2	44597.3	14	3.86	4.1	272	1331
773	81.9	44466.3	11.3	3.86	4.1	272	1318			773	78.3	44428	192.5	3.86	3.86	256	1336				773	84.8	44764.1	166.7	3.86	4.1	272	1336
774	77.3	44471.8	5.5	3.86	4.1	272	1318			774	68.7	44428.2	0.2	3.86	4.1	272	1336				774	76.6	44779.3	15.2	3.86	4.1	272	1336
775	70.6	44473.3	1.4	3.86	4.1	272	1318			775	79	44431.3	3.1	3.86	4.1	272	1336				775	85.8	44974.2	194.9	3.86	4.1	272	1342
776	81.7	44658.1	184.8	3.86	4.1	272	1323			776	70.6	44605.3	174	3.86	4.1	272	1341				776	79.5	44974.7	0.5	3.86	4.1	272	1342
777	70.6	44663.4	5.3	3.86	3.13	208	1323			777	75.7	44609.2	3.9	3.86	4.1	272	1341				777	80	44991.8	17.1	3.86	4.1	272	1343
778	77.6	44670.1	6.7	3.86	4.1	272	1324			778	83.4	44621.4	12.3	3.86	4.1	272	1341				778	83.4	45018.6	26.7	3.86	4.1	272	1344
779	80.2	44687.7	17.6	3.86	4.1	272	1324			779	78.8	44644.3	22.9	3.86	4.1	272	1342				779	80.5	45173.3	154.7	3.86	4.1	272	1348
780	82.7	44854.9	167.2	3.86	4.1	272	1329			780	79.8	44819.5	175.2	3.86	4.1	272	1347				780	71.6	45187	13.7	3.86	4.1	272	1349
781	84.1	44870.8	15.9	3.86	4.1	272	1330			781	76.9	44826.5	7	3.86	2.89	192	1348				781	75.7	45205.1	18.1	3.86	4.1	272	1349
782	74	44871.1	0.2	3.86	4.1	272	1330			782	79.5	44844.1	17.6	3.86	4.1	272	1348				782	76.4	45223.4	18.3	3.86	4.1	272	1350
783	90.4	44872.8	1.7	3.86	4.1	272	1330			783	68	44996.1	152	3.86	4.1	272	1353				783	78.8	45358.6	135.2	3.86	4.1	272	1354
784	71.3	44877.8	5.1	3.86	4.1	272	1330			784	75.7	45022.7	26.5	3.86	3.61	240	1353				784	81	45363.9	5.3	3.86	4.1	272	1354
785	77.3	45063.9	186	3.86	4.1	272	1335			785	67.7	45035.7	13	3.86	4.1	272	1354				785	68.4	45364.3	0.5	3.86	4.1	272	1354
786	80.5	45077.1	13.3	3.86	4.1	272	1336			786	79.5	45214	178.3	3.86	4.1	272	1359				786	74.9	45374.9	10.6	3.86	4.1	272	1354
787	72.8	45078.6	1.4	3.86	4.1	272	1336			787	70.8	45219.8	5.8	3.86	4.1	272	1359				787	83.6	45567.5	192.5	3.86	4.1	272	1360
788	70.6	45108.4	29.9	3.86	4.1	272	1337			788	80	45229.4	9.6	3.86	4.1	272	1360				788	74.5	45569.4	1.9	3.86	4.1	272	1360
789	81	45261.4	153	3.86	4.1	272	1341			789	80	45231.8	2.4	3.86	4.1	272	1360				789	72.3	45588.9	19.5	3.86	4.1	272	1361
790	73.7	45276.9	15.4	3.86	4.1	272	1342			790	79.3	45241.7	9.9	3.86	4.1	272	1360				790	89.9	45761.4	172.5	3.86	4.1	272	1366
791	77.3	45281.2	4.3	3.86	4.1	272	1342			791	70.6	45408.4	166.7	3.86	4.1	272	1365				791	78.8	45762.2	0.7	3.86	4.1	272	1366
792	75.9	45462.4	181.2	3.86	4.1	272	1347			792	80.5	45411.3	2.9	3.86	4.1	272	1365				792	72.8	45778.1	15.9	3.86	4.1	272	1366
793	80.5	45472.8	10.4	3.86	3.61	240	1347			793	78.3	45435.4	24.1	3.86	4.1	272	1366				793	87.2	45782.9	4.8	3.86	4.1	272	1366
794	77.3	45483.6	10.8	3.86	4.1	272	1348			794	70.8	45451.1	15.7	3.86	4.1	272	1366				794	71.8	45790.1	7.2	3.86	4.1	272	1367
795	80.2	45491.3	7.7	3.86	4.1	272	1348			795	81.9	45619.8	168.7	3.86	4.1	272	1371				795	75.7	45966.5	176.4	3.86	4.1	272	1372
796	71.8	45667.7	176.4	3.86	4.1	272	1353			796	79.8	45629.2	9.4	3.86	4.1	272	1372				796	80.5	46011.3	44.8	3.86	4.1	272	1373
797	86.5	45670.4	2.7	3.86	4.1	272	1353			797	79	45640.2	11.1	3.86	4.1	272	1372				797	80.7	46024.8	13.5	3.86	4.1	272	1374
798	73.3	45674	3.6	3.86	4.1	272	1353			798	78.6	45820.5	180.2	3.86	4.1	272	1377				798	74.5	46173.5	148.7	3.86	4.1	272	1378
799	89.6	45708.9	34.9	3.86	3.86	256	1354			799	84.3	45830.4	9.9	3.86	4.1	272	1378				799	77.8	46182.9	9.4	3.86	4.1	272	1378
800	85.3	45856.6	147.7	3.86	4.1	272	1359			800	73.5	46018.8	188.4	3.86	4.1	272	1383				800	73.7	46242.9	60	3.86	4.1	272	1380
801	83.1	45862.7	6	3.86	4.1	272	1359			801	68	46046	27.2	3.86	4.1	272	1384				801	84.1	46369.6	126.7	3.86	4.1	272	1384
802	74.2	45888.7	26	3.86	4.1	272	1360			802	71.3	46046.5	0.5	3.86	4.1	272	1384				802	75.7	46385.3	15.7	3.86	4.1	272	1384
803	78.8	45890.4	1.7	3.86	4.1	272	1360			803	77.3	46211.1	164.6	3.86	4.1	272	1389				803	81.4	46393.3	8	3.86	4.1	272	1385
804	84.1	46063.6	173.3	3.86	4.1	272	1365			804	76.4	46219.3	8.2	3.86	4.1	272	1389				804	78.1	46393.5	0.2	3.86	4.1	272	1385
805	78.3	46074	10.4	3.86	4.1	272	1365			805	70.6	46422.2	202.9	3.86	2.17	144	1396				805	72.8	46410.8	17.3	3.86	4.1	272	1385
806	82.9	46270.1	196.1	3.86	4.1	272	1371			806	73	46426.3	4.1	3.86	4.1	272	1396				806	82.7	46574.5	163.6	3.86	4.1	272	1390
807	74	46276.4	6.3	3.86	4.1	272	1371			807	74.9	46451.1	24.8	3.86	4.1	272	1396				807	89.2	46576.9	2.4	3.86	4.1	272	1390
808	79	46276.6	0.2	3.86	4.1	272	1371			808	73.5	46478.1	27	3.86	4.1	272	1397				808	86.7	46586.3	9.4	3.86	4.1	272	1390
809	69.4	46477.3	200.7	3.86	4.1	272	1377			809	82.4	46616.9	138.8	3.86	4.1	272	1401				809	71.8	46594	7.7	3.86	4.1	272	1391
810	73.3	46481.7	4.3	3.86	4.1	272	1377			810	79	46628.7	11.8	3.86	4.1	272	1402				810	75.4	46776.6	182.7	3.86	4.1	272	1396
811	80.7	46494.2	12.5	3.86	4.1	272	1378			811	68.4	46775.7	147	3.86	4.1	272	1406				811	84.1	46972	195.4	3.86	4.1	272	1402
812	74	46677.3	183.1	3.86	4.1	272	1383			812	78.8	46785.1	9.4	3.86	3.86	256	1406				812	70.1	46972.8	0.7	3.86	4.1	272	1402
813	74.7	46680.2	2.9	3.86	4.1	272	1383			813	84.6	47028	242.9	3.86	4.1	272	1414				813	85.8	46997.3	24.6	3.86	4.1	272	1403
814	79.8	46708.9	28.7	3.86	4.1	272	1384			814	75.7	47034.5	6.5	3.86	4.1	272	1414				814	81	46997.6	0.2	3.86	4.1	272	1403
815	85.1	46875.9	167	3.86	4.1	272	1389			815	71.1	47067.5	33	3.86	4.1	272	1415				815	74.7	47001.4	3.9	3.86	4.1	272	1403
816	74.5	46877.8	1.9	3.86	4.1	272	1389			816	68.4	47206.7	139.3	3.86	4.1	272	1419				816	81.7	47166.5	165.1	3.86	4.1	272	1408
817	78.8	46894.5	16.6	3.86	4.1	272	1390			817	85.8	47217.1	10.4	3.86	4.1	272	1419				817	78.3	47179.8	13.3	3.86	4.1	272	1408
818	83.9	46895.7	1.2	3.86	4.1	272	1390			818	76.9	47228.2	11.1	3.86	4.1	272	1420				818	70.4	47181.2	1.4	3.86	4.1	272	1408
819	81.7	47073.7	178.1	3.86	4.1	272	1395			819	74.2	47421.2	193	3.86	4.1	272	1426				819	83.6	47184.3	3.1	3.86	4.1	272	1408
820	83.4	47082.2	8.4	3.86	4.1	272	1395			820	80.2	47429.4	8.2	3.86	4.1	272	1426				820	75.2	47366.5	182.2	3.86	4.1	272	1414
821	68.9	47088.4	6.3	3.86	4.1	272	1395			821	83.6	47637.3	208	3.86	4.1	272	1432				821	82.2	47374.2	7.7	3.86	4.1	272	1414
822	83.1	47276.6	188.2	3.86	4.1	272	1401			822	76.4	47637.3	0	3.86	4.1	272	1432				822	77.8	47568.4	194.2	3.86	4.1	272	1420
823	75.4	47279.3	2.7	3.86	4.1	272	1401			823	80.5	47637.6	0.2	3.86	4.1	272	1432				823	83.4	47573.3	4.8	3.86	4.1	272	1420
824	86.3	47279.5	0.2	3.86	4.1	272	1401			824	79.8	47645.3	7.7	3.86	4.1	272	1432				824	69.4	47631.3	58.1	3.86	4.1	272	1422
825	85.1	47481.4	201.9	3.86	4.1	272	1407			825	68.9	47646	0.7	3.86	4.1	272	1432				825	77.6	47642.7	11.3	3.86	4.1	272	1422
826	81.2	47482.2	0.7	3.86	4.1	272	1407			826	70.8	47825.3	179.3	3.86	4.1	272	1438				826	83.9	47777.3	134.7	3.86	4.1	272	1426
827	77.1	47502.4	20.2	3.86	4.1	272	1408			827	83.4	47838.6	13.3	3.86	4.1	272	1438				827	84.6	47782.7	5.3	3.86	4.1	272	1426
828	81.7	47504.6	2.2	3.86	4.1	272	1408			828	81.4	47868	29.4	3.86	4.1	272	1439				828	83.4	47787.7	5.1	3.86	4.1	272	1426
829	82.2	47686.3	181.7	3.86	4.1	272	1413			829	72.8	48032	164.1	3.86	4.1	272	1444				829	76.4	47803.4	15.7	3.86	4.1	272	1427
830	81	47694.7	8.4	3.86	4.1	272	1413			830	77.3	48056.1	24.1	3.86	4.1	272	1445				830	81.7	47970.6	167.2	3.86	4.1	272	1432
831	73.5	47696.1	1.4	3.86	4.1	272	1413			831	84.1	48070.1	14	3.86	4.1	272	1445				831	80.5	47991.1	20.5	3.86	4.1	272	1432
832	85.3	47704.3	8.2	3.86	4.1	272	1414			832	76.9	48220	149.9	3.86	4.1	272	1450				832	71.3	47994.9	3.9	3.86	3.61	240	1432
833	84.8	47877.3	173	3.86	4.1	272	1419			833	79.5	48236.6	16.6	3.86	4.1	272	1450				833	83.4	48162.2	167.2	3.86	4.1	272	1437
834	80.5	47879.5	2.2	3.86	4.1	272	1419			834	84.3	48242.4	5.8	3.86	4.1	272	1450				834	76.1	48175.9	13.7	3.86	4.1	272	1438
835	81.4	47907	27.5	3.86	4.1	272	1420			835	82.9	48258.8	16.4	3.86	4.1	272	1451				835	79.3	48181.7	5.8	3.86	4.1	272	1438
836	86	47917.3	10.4	3.86	4.1	272	1420			836	87.5	48417.3	158.6	3.86	2.17	144	1456				836	79.3	48194.2	12.5	3.86	4.1	272	1438
837	81.2	48077.6	160.2	3.86	4.1	272	1425			837	77.6	48428.2	10.8	3.86	4.1	272	1456				837	77.1	48371.6	177.3	3.86	4.1	272	1444
838	74.2	48089.2	11.6	3.86	4.1	272	1425			838	82.2	48435.7	7.5	3.86	4.1	272	1456				838	86.7	48373.7	2.2	3.86	4.1	272	1444
839	70.6	48098.3	9.2	3.86	4.1	272	1425			839	85.3	48436.4	0.7	3.86	4.1	272	1456				839	86	48392.5	18.8	3.86	4.1	272	1444
840	86	48305.8	207.5	3.86	4.1	272	1431			840	76.1	48437.1	0.7	3.86	4.1	272	1456				840	77.8	48395.9	3.4	3.86	4.1	272	1444
841	88.9	48314	8.2	3.86	4.1	272	1432			841	82.9	48456.4	19.3	3.86	4.1	272	1457				841	84.3	48572.8	176.9	3.86	4.1	272	1450
842	72.3	48326	12	3.86	4.1	272	1432			842	72.3	48622.2	165.8	3.86	4.1	272	1462				842	75.2	48626.7	54	3.86	4.1	272	1451
843	78.1	48333.3	7.2	3.86	4.1	272	1432			843	82.7	48630.1	8	3.86	4.1	272	1462				843	80.2	48771.6	144.8	3.86	4.1	272	1456
844	87.2	48488	154.7	3.86	4.1	272	1437			844	75.7	48635.2	5.1	3.86	4.1	272	1462				844	88.2	48773.5	1.9	3.86	4.1	272	1456
845	84.6	48493.3	5.3	3.86	4.1	272	1437			845	72.5	48850.8	215.7	3.86	4.1	272	1469				845	84.8	48780.2	6.7	3.86	4.1	272	1456
846	79	48513	19.8	3.86	4.1	272	1438			846	73.3	48856.6	5.8	3.86	4.1	272	1469				846	71.1	48789.4	9.2	3.86	4.1	272	1456
847	86.3	48513.7	0.7	3.86	4.1	272	1438			847	71.1	49032	175.4	3.86	4.1	272	1474				847	80.5	48975.9	186.5	3.86	4.1	272	1462
848	82.4	48515.9	2.2	3.86	4.1	272	1438			848	84.3	49036.9	4.8	3.86	4.1	272	1474				848	82.4	48985.5	9.6	3.86	4.1	272	1462
849	82.7	48522.2	6.3	3.86	4.1	272	1438			849	71.6	49234.9	198.1	3.86	4.1	272	1480				849	74.5	49000	14.5	3.86	3.13	208	1462
850	81.4	48691.1	168.9	3.86	4.1	272	1443			850	74.9	49237.1	2.2	3.86	4.1	272	1480				850	81	49173.7	173.7	3.86	4.1	272	1468
851	83.1	48894	202.9	3.86	4.1	272	1449			851	80	49241.7	4.6	3.86	4.1	272	1480				851	78.8	49191.3	17.6	3.86	4.1	272	1468
852	73	48895.2	1.2	3.86	4.1	272	1449			852	77.3	49426.5	184.8	3.86	4.1	272	1486				852	73.3	49196.4	5.1	3.86	4.1	272	1468
853	82.2	48899.3	4.1	3.86	4.1	272	1449			853	71.1	49427.5	1	3.86	4.1	272	1486				853	73.5	49207.7	11.3	3.86	4.1	272	1469
854	86.5	48910.4	11.1	3.86	4.1	272	1449			854	68.9	49595.7	168.2	3.86	4.1	272	1491				854	80	49374.2	166.5	3.86	4.1	272	1474
855	74	48911.8	1.4	3.86	4.1	272	1449			855	78.8	49629.2	33.5	3.86	4.1	272	1492				855	76.9	49385.8	11.6	3.86	4.1	272	1474
856	82.2	48912	0.2	3.86	4.1	272	1449														856	85.8	49393.3	7.5	3.86	4.1	272	1474
857	79.3	48928.7	16.6	3.86	4.1	272	1450														857	76.4	49399	5.8	3.86	4.1	272	1474
858	85.8	49082.4	153.7	3.86	3.86	256	1454														858	75.7	49568.7	169.6	3.86	4.1	272	1479
859	80.5	49097.6	15.2	3.86	4.1	272	1455														859	73.7	49644.1	75.4	3.86	4.1	272	1482
860	87.5	49294.2	196.6	3.86	4.1	272	1461														860	82.4	49764.6	120.5	3.86	4.1	272	1485
861	81.4	49295.9	1.7	3.86	4.1	272	1461														861	82.4	49779.5	14.9	3.86	4.1	272	1486
862	76.4	49298.1	2.2	3.86	4.1	272	1461														862	82.2	49789.6	10.1	3.86	4.1	272	1486
863	78.3	49315.7	17.6	3.86	4.1	272	1461														863	79.3	49800.2	10.6	3.86	4.1	272	1486
864	89.4	49319	3.4	3.86	2.65	176	1461														864	69.4	49997.3	197.1	3.86	4.1	272	1492
865	76.9	49492.8	173.7	3.86	4.1	272	1467														865	87.2	50004.6	7.2	3.86	3.61	240	1492
866	85.1	49496.4	3.6	3.86	4.1	272	1467														866	88.2	50023.4	18.8	3.86	4.1	272	1493
867	82.7	49507	10.6	3.86	4.1	272	1467
868	75.9	49510.1	3.1	3.86	4.1	272	1467
seed throwing angle	miss-seeding rate	percent of pass	replay rate	Average hole diameter	Qualified rate of hole diameter	Average hole distance	Coefficient of variation of hole distance
26	4	82	14	30.4	86.8	202.7	11.2
	3.2	80	16.8	25.5	90.4	198.6	9.4
	4	79.6	16.4	25.2	94	200	15.4
average	3.73333	80.5333	15.7333	27.0333	90.4	200.433	12

## Sheet: 31
number	X(mm)	Y(mm)	seed distance(mm)	wide(mm)	hight(mm)	Seed area	The frame			number	X(mm)	Y(mm)	seed distance(mm)	wide(mm)	hight(mm)	Seed area	The frame			number	X(mm)	Y(mm)	seed distance(mm)	wide(mm)	hight(mm)	Seed area	The frame			number	X(mm)	Y(mm)	seed distance(mm)	wide(mm)	hight(mm)	Seed area	The frame			number	X(mm)	Y(mm)	seed distance(mm)	wide(mm)	hight(mm)	Seed area	The frame
0	73.3	16.4	0	3.86	4.1	272	0			0	74.5	627.5	0	3.86	4.1	272	18			0	69.4	117.6	0	3.86	4.1	272	3			0	71.6	2076.1	0	3.86	4.1	272	62			0	69.6	125.3	0	3.86	4.1	272	3
1	80	53.7	37.3	3.86	4.1	272	1			1	82.2	655.7	28.2	3.86	4.1	272	19			1	84.3	119.5	1.9	3.86	4.1	272	3			1	83.1	2081.7	5.5	3.86	4.1	272	62			1	80.5	126.7	1.4	3.86	4.1	272	3
2	88.2	197.6	143.9	3.86	4.1	272	5			2	75.4	655.7	0	3.86	4.1	272	19			2	75.4	124.6	5.1	3.86	4.1	272	3			2	83.4	2088.9	7.2	3.86	4.1	272	62			2	75.4	142.9	16.1	3.86	4.1	272	4
3	74.5	199.3	1.7	3.86	3.37	224	5			3	81.7	667.2	11.6	3.86	4.1	272	19			3	78.1	129.6	5.1	3.86	4.1	272	3			3	80.5	2286.7	197.8	3.86	4.1	272	68			3	84.1	347	204.1	3.86	4.1	272	10
4	80.5	204.6	5.3	3.86	4.1	272	6			4	83.4	828	160.7	3.86	4.1	272	24			4	85.8	314.2	184.6	3.86	4.1	272	9			4	81.2	2496.4	209.6	3.86	4.1	272	75			4	69.4	393	46	3.86	4.1	272	11
5	76.1	214	9.4	3.86	4.1	272	6			5	79.5	849.4	21.4	3.86	4.1	272	25			5	77.1	322.4	8.2	3.86	4.1	272	9			5	85.3	2507	10.6	3.86	4.1	272	75			5	73	522.2	129.2	3.86	4.1	272	15
6	88.2	385.3	171.3	3.86	4.1	272	11			6	72.5	857.1	7.7	3.86	4.1	272	25			6	79.8	482.9	160.5	3.86	4.1	272	14			6	85.5	2691.6	184.6	3.86	3.86	256	80			6	82.9	525.5	3.4	3.86	4.1	272	15
7	72.5	399.3	14	3.86	4.1	272	11			7	76.9	857.1	0	3.86	4.1	272	25			7	86.5	507	24.1	3.86	4.1	272	15			7	73.7	2695.2	3.6	3.86	3.37	224	81			7	81	539.5	14	3.86	4.1	272	16
8	76.1	406	6.7	3.86	4.1	272	12			8	75.4	1039.5	182.4	3.86	4.1	272	30			8	73	732.5	225.5	3.86	4.1	272	22			8	82.9	2890.1	194.9	3.86	4.1	272	86			8	88.2	551.3	11.8	3.86	4.1	272	16
9	71.1	594.2	188.2	3.86	4.1	272	17			9	75.9	1048.7	9.2	3.86	4.1	272	31			9	68.9	737.3	4.8	3.86	4.1	272	22			9	80	2891.3	1.2	3.86	3.37	224	86			9	83.9	717.1	165.8	3.86	4.1	272	21
10	84.1	605.8	11.6	3.86	4.1	272	18			10	77.3	1084.6	35.9	3.86	4.1	272	32			10	78.6	739.3	1.9	3.86	4.1	272	22			10	72.3	2891.3	0	3.86	3.13	208	86			10	85.1	733	15.9	3.86	2.89	192	22
11	87	624.1	18.3	3.86	4.1	272	18			11	72	1103.1	18.6	3.86	4.1	272	32			11	87.2	741.4	2.2	3.86	4.1	272	22			11	79.3	2902.9	11.6	3.86	4.1	272	87			11	75.9	748	14.9	3.86	4.1	272	22
12	75.2	633.7	9.6	3.86	4.1	272	18			12	79.8	1234.7	131.6	3.86	4.1	272	36			12	74.7	920.5	179	3.86	4.1	272	27			12	86.5	3088	185.1	3.86	4.1	272	92			12	79	924.8	176.9	3.86	4.1	272	27
13	74	784.6	150.8	3.86	4.1	272	23			13	73.5	1244.1	9.4	3.86	4.1	272	36			13	68.9	920.5	0	3.86	4.1	272	27			13	79.5	3090.8	2.9	3.86	3.37	224	92			13	78.3	939.8	14.9	3.86	4.1	272	28
14	76.1	798.3	13.7	3.86	4.1	272	23			14	87.2	1244.1	0	3.86	4.1	272	36			14	69.9	943.1	22.7	3.86	4.1	272	28			14	83.6	3105.5	14.7	3.86	4.1	272	93			14	76.4	1127.5	187.7	3.86	4.1	272	33
15	69.6	828.2	29.9	3.86	4.1	272	24			15	78.1	1261	16.9	3.86	4.1	272	37			15	83.4	1116.4	173.3	3.86	4.1	272	33			15	82.2	3117.8	12.3	3.86	4.1	272	93			15	78.8	1128	0.5	3.86	4.1	272	33
16	74	992	163.9	3.86	4.1	272	29			16	74.5	1440.7	179.8	3.86	4.1	272	42			16	82.4	1120.5	4.1	3.86	3.61	240	33			16	71.8	3285.5	167.7	3.86	4.1	272	98			16	76.4	1129.2	1.2	3.86	2.89	192	33
17	76.6	997.3	5.3	3.86	4.1	272	29			17	82.2	1441.2	0.5	3.86	4.1	272	42			17	80	1314.9	194.5	3.86	4.1	272	39			17	76.4	3288.4	2.9	3.86	4.1	272	98			17	81.7	1315.7	186.5	3.86	4.1	272	39
18	85.8	1000	2.7	3.86	4.1	272	29			18	77.1	1448.4	7.2	3.86	4.1	272	42			18	78.1	1317.1	2.2	3.86	4.1	272	39			18	81.7	3290.6	2.2	3.86	2.89	192	98			18	73.5	1324.1	8.4	3.86	4.1	272	39
19	83.9	1011.1	11.1	3.86	4.1	272	30			19	70.4	1459.8	11.3	3.86	4.1	272	43			19	83.9	1322.4	5.3	3.86	3.86	256	40			19	75.9	3473	182.4	3.86	4.1	272	104			19	84.6	1351.6	27.5	3.86	4.1	272	40
20	72.8	1197.8	186.7	3.86	4.1	272	35			20	79	1629.4	169.6	3.86	4.1	272	48			20	84.6	1341.7	19.3	3.86	4.1	272	40			20	82.9	3487	14	3.86	4.1	272	104			20	73	1518.6	167	3.86	4.1	272	45
21	83.6	1201.9	4.1	3.86	4.1	272	35			21	83.6	1639.3	9.9	3.86	4.1	272	48			21	69.6	1493	151.3	3.86	4.1	272	45			21	71.8	3499	12	3.86	4.1	272	105			21	77.1	1527.7	9.2	3.86	3.61	240	45
22	72.5	1214.9	13	3.86	4.1	272	36			22	76.9	1664.1	24.8	3.86	4.1	272	49			22	82.4	1499.8	6.7	3.86	4.1	272	45			22	77.3	3686.5	187.5	3.86	4.1	272	110			22	85.5	1533.7	6	3.86	4.1	272	46
23	83.4	1225.1	10.1	3.86	4.1	272	36			23	70.6	1835.9	171.8	3.86	4.1	272	54			23	73.3	1500.2	0.5	3.86	4.1	272	45			23	82.2	3686.5	0	3.86	4.1	272	110			23	63.4	1699	165.3	3.86	4.1	272	51
24	72	1402.7	177.6	3.86	4.1	272	41			24	83.4	1837.6	1.7	3.86	4.1	272	54			24	86	1529.2	28.9	3.86	4.1	272	46			24	72	3711.3	24.8	3.86	4.1	272	111			24	80.2	1718.6	19.5	3.86	4.1	272	51
25	80.5	1403.1	0.5	3.86	4.1	272	41			25	76.6	1845.5	8	3.86	4.1	272	54			25	78.8	1701.9	172.8	3.86	4.1	272	51			25	76.4	3715.2	3.9	3.86	4.1	272	111			25	78.3	1723.9	5.3	3.86	4.1	272	51
26	82.4	1578.1	174.9	3.86	4.1	272	47			26	80.5	1848.2	2.7	3.86	4.1	272	54			26	80.2	1713.7	11.8	3.86	4.1	272	51			26	79.3	3888.2	173	3.86	4.1	272	116			26	81.7	1755.4	31.6	3.86	4.1	272	52
27	83.6	1588.9	10.8	3.86	4.1	272	47			27	77.8	2042.9	194.7	3.86	4.1	272	60			27	86.7	1719	5.3	3.86	4.1	272	52			27	75.7	3899.5	11.3	3.86	4.1	272	117			27	75.7	1923.4	168	3.86	4.1	272	57
28	72.5	1589.4	0.5	3.86	4.1	272	47			28	75.4	2054.5	11.6	3.86	4.1	272	60			28	84.1	1732.8	13.7	3.86	4.1	272	52			28	85.3	3918.3	18.8	3.86	4.1	272	117			28	71.6	1927	3.6	3.86	3.37	224	57
29	71.3	1606	16.6	3.86	3.13	208	47			29	76.6	2070.1	15.7	3.86	4.1	272	61			29	69.9	1733	0.2	3.86	4.1	272	52			29	69.9	4078.3	160	3.86	4.1	272	122			29	79.3	1932.5	5.5	3.86	4.1	272	58
30	80.7	1794.7	188.7	3.86	4.1	272	53			30	79.3	2087	16.9	3.86	4.1	272	61			30	85.1	1922.2	189.2	3.86	4.1	272	58			30	73.7	4082.7	4.3	3.86	4.1	272	122			30	81	2096.6	164.1	3.86	3.37	224	63
31	76.6	1848.4	53.7	3.86	4.1	272	55			31	73	2251.1	164.1	3.86	4.1	272	66			31	83.4	2103.4	181.2	3.86	4.1	272	63			31	87	4088.2	5.5	3.86	3.86	256	122			31	78.8	2101.2	4.6	3.86	4.1	272	63
32	70.8	1974	125.5	3.86	4.1	272	58			32	67.5	2268	16.9	3.86	4.1	272	67			32	81.2	2106.7	3.4	3.86	4.1	272	63			32	77.1	4088.7	0.5	3.86	2.89	192	122			32	77.3	2104.6	3.4	3.86	4.1	272	63
33	70.4	1987.7	13.7	3.86	4.1	272	59			33	73.3	2271.3	3.4	3.86	4.1	272	67			33	69.9	2108.4	1.7	3.86	4.1	272	63			33	70.4	4099.8	11.1	3.86	4.1	272	123			33	81.4	2121	16.4	3.86	4.1	272	63
34	79.5	2002.9	15.2	3.86	4.1	272	59			34	76.9	2438.1	166.7	3.86	4.1	272	72			34	88.9	2110.4	1.9	3.86	4.1	272	63			34	74.7	4276.4	176.6	3.86	4.1	272	128			34	83.9	2289.2	168.2	3.86	4.1	272	68
35	73.7	2006	3.1	3.86	4.1	272	59			35	74.5	2443.9	5.8	3.86	4.1	272	72			35	72.3	2120.2	9.9	3.86	4.1	272	64			35	82.4	4291.6	15.2	3.86	3.86	256	129			35	73	2292.3	3.1	3.86	4.1	272	68
36	84.3	2011.6	5.5	3.86	4.1	272	60			36	81.4	2635.4	191.6	3.86	4.1	272	78			36	72.3	2279.5	159.3	3.86	3.37	224	69			36	81.7	4484.3	192.8	3.86	4.1	272	134			36	80.2	2297.3	5.1	3.86	4.1	272	69
37	85.8	2019.5	8	3.86	4.1	272	60			37	77.1	2640.7	5.3	3.86	4.1	272	78			37	75.2	2291.1	11.6	3.86	4.1	272	69			37	86.3	4500.2	15.9	3.86	4.1	272	135			37	72.3	2485.3	188	3.86	4.1	272	74
38	72.3	2024.3	4.8	3.86	4.1	272	60			38	72	2646.7	6	3.86	4.1	272	78			38	85.8	2298.8	7.7	3.86	4.1	272	69			38	87	4528.7	28.4	3.86	4.1	272	136			38	69.9	2490.1	4.8	3.86	4.1	272	74
39	75.4	2036.1	11.8	3.86	4.1	272	60			39	81.9	2650.1	3.4	3.86	4.1	272	78			39	86.3	2317.3	18.6	3.86	4.1	272	70			39	85.5	4682.2	153.5	3.86	4.1	272	140			39	69.4	2522.2	32	3.86	4.1	272	75
40	87	2199.3	163.1	3.86	4.1	272	65			40	82.7	2663.1	13	3.86	3.86	256	78			40	85.3	2486.3	168.9	3.86	4.1	272	75			40	73.3	4693.5	11.3	3.86	4.1	272	141			40	80.5	2689.6	167.5	3.86	4.1	272	80
41	73.3	2240.7	41.4	3.86	4.1	272	66			41	72.5	2860.2	197.1	3.86	4.1	272	84			41	76.1	2498.8	12.5	3.86	4.1	272	75			41	77.6	4694.2	0.7	3.86	4.1	272	141			41	80.7	2691.8	2.2	3.86	3.13	208	80
42	73	2401.4	160.7	3.86	4.1	272	71			42	92.5	2874.2	14	3.86	4.1	272	85			42	82.9	2502.4	3.6	3.86	4.1	272	75			42	83.6	4705.5	11.3	3.86	4.1	272	141			42	71.8	2698.8	7	3.86	4.1	272	81
43	74.5	2424.6	23.1	3.86	4.1	272	72			43	84.3	2879	4.8	3.86	4.1	272	85			43	74.5	2503.9	1.4	3.86	4.1	272	75			43	83.6	4880.5	174.9	3.86	4.1	272	146			43	82.7	2887.2	188.4	3.86	4.1	272	86
44	76.4	2560.2	135.7	3.86	4.1	272	76			44	83.9	3038.1	159	3.86	4.1	272	90			44	82.9	2512.5	8.7	3.86	4.1	272	76			44	85.8	4884.3	3.9	3.86	4.1	272	146			44	83.4	2899.3	12	3.86	4.1	272	87
45	74.5	2601	40.7	3.86	4.1	272	77			45	81.9	3044.1	6	3.86	4.1	272	90			45	71.3	2672.3	159.8	3.86	3.37	224	80			45	79.3	5089.2	204.8	3.86	2.89	192	153			45	75.7	3086	186.7	3.86	4.1	272	92
46	85.8	2609.4	8.4	3.86	4.1	272	77			46	74	3247.5	203.4	3.86	4.1	272	96			46	84.1	2688.4	16.1	3.86	4.1	272	81			46	73.7	5089.4	0.2	3.86	3.61	240	153			46	81.7	3086.5	0.5	3.86	4.1	272	92
47	85.5	2635.7	26.3	3.86	4.1	272	78			47	83.4	3253	5.5	3.86	4.1	272	96			47	81	2689.9	1.4	3.86	4.1	272	81			47	82.4	5098.8	9.4	3.86	4.1	272	153			47	83.4	3301.4	214.9	3.86	4.1	272	99
48	80.7	2794.9	159.3	3.86	4.1	272	83			48	84.8	3258.6	5.5	3.86	4.1	272	96			48	72.5	2700.5	10.6	3.86	4.1	272	81			48	82.2	5110.8	12	3.86	4.1	272	153			48	84.1	3305.1	3.6	3.86	4.1	272	99
49	76.1	2801.7	6.7	3.86	4.1	272	83			49	71.3	3454.7	196.1	3.86	4.1	272	102			49	76.4	2887.7	187.2	3.86	4.1	272	87			49	75.9	5271.6	160.7	3.86	4.1	272	158			49	78.1	3306	1	3.86	4.1	272	99
50	90.4	2803.1	1.4	3.86	4.1	272	83			50	77.1	3655.7	201	3.86	4.1	272	108			50	82.9	2894	6.3	3.86	4.1	272	87			50	83.1	5280.5	8.9	3.86	4.1	272	158			50	86.3	3310.1	4.1	3.86	4.1	272	99
51	80.7	2811.8	8.7	3.86	3.37	224	83			51	85.1	3665.1	9.4	3.86	4.1	272	108			51	75.9	2988.7	94.7	3.86	4.1	272	90			51	77.3	5283.4	2.9	3.86	4.1	272	158			51	75.7	3313.3	3.1	3.86	4.1	272	99
52	81	2993.5	181.7	3.86	4.1	272	89			52	73.7	3681.4	16.4	3.86	4.1	272	109			52	81.4	3015.9	27.2	3.86	4.1	272	91			52	79.8	5300.2	16.9	3.86	4.1	272	159			52	72	3486.3	173	3.86	4.1	272	104
53	75.4	2999.5	6	3.86	4.1	272	89			53	70.8	3686.3	4.8	3.86	4.1	272	109			53	76.1	3018.3	2.4	3.86	4.1	272	91			53	80	5306.5	6.3	3.86	4.1	272	159			53	74	3496.1	9.9	3.86	4.1	272	105
54	81.7	3004.1	4.6	3.86	4.1	272	89			54	76.1	3696.1	9.9	3.86	4.1	272	109			54	70.1	3185.3	167	3.86	4.1	272	96			54	87.2	5308.4	1.9	3.86	4.1	272	159			54	78.8	3496.4	0.2	3.86	4.1	272	105
55	77.8	3201.4	197.3	3.86	4.1	272	95			55	72	3853.7	157.6	3.86	4.1	272	114			55	81.7	3200.5	15.2	3.86	3.13	208	96			55	83.4	5476.4	168	3.86	4.1	272	164			55	85.8	3692.8	196.4	3.86	3.37	224	111
56	85.8	3217.8	16.4	3.86	4.1	272	96			56	77.6	3861.4	7.7	3.86	4.1	272	114			56	75.9	3379	178.6	3.86	4.1	272	102			56	77.8	5485.1	8.7	3.86	3.13	208	164			56	76.4	3695.4	2.7	3.86	4.1	272	111
57	75.9	3224.6	6.7	3.86	4.1	272	96			57	83.9	3862.7	1.2	3.86	4.1	272	114			57	68.4	3394.7	15.7	3.86	4.1	272	102			57	80.2	5678.8	193.7	3.86	4.1	272	170			57	79.8	3696.9	1.4	3.86	4.1	272	111
58	87.5	3270.6	46	3.86	4.1	272	97			58	80	3874	11.3	3.86	4.1	272	114			58	83.9	3567.2	172.5	3.86	4.1	272	108			58	77.1	5680.5	1.7	3.86	4.1	272	170			58	75.2	3721.7	24.8	3.86	4.1	272	111
59	79.5	3394.9	124.3	3.86	4.1	272	101			59	79.5	4065.8	191.8	3.86	4.1	272	120			59	79.8	3578.6	11.3	3.86	4.1	272	108			59	84.6	5703.1	22.7	3.86	4.1	272	171			59	86	3876.9	155.2	3.86	4.1	272	116
60	82.2	3399	4.1	3.86	4.1	272	101			60	88	4069.2	3.4	3.86	4.1	272	120			60	68	3589.4	10.8	3.86	4.1	272	108			60	79.8	5884.1	181	3.86	3.37	224	176			60	82.2	3880.2	3.4	3.86	4.1	272	116
61	75.7	3406.5	7.5	3.86	4.1	272	101			61	75.2	4075.2	6	3.86	4.1	272	120			61	77.3	3592	2.7	3.86	4.1	272	108			61	75.7	5898.3	14.2	3.86	4.1	272	177			61	81.2	3893.7	13.5	3.86	4.1	272	117
62	78.1	3568	161.4	3.86	4.1	272	106			62	77.8	4078.6	3.4	3.86	4.1	272	120			62	74.7	3770.1	178.1	3.86	4.1	272	114			62	79.3	5900	1.7	3.86	4.1	272	177			62	78.8	4093.3	199.5	3.86	4.1	272	123
63	80	3596.4	28.4	3.86	4.1	272	107			63	74	4086	7.5	3.86	4.1	272	121			63	72.8	3788	17.8	3.86	4.1	272	114			63	82.7	6081.9	181.9	3.86	4.1	272	182			63	80.2	4101.4	8.2	3.86	4.1	272	123
64	73.5	3597.1	0.7	3.86	4.1	272	107			64	75.2	4252.3	166.3	3.86	3.37	224	126			64	78.8	3970.8	182.9	3.86	4.1	272	120			64	82.4	6091.8	9.9	3.86	4.1	272	183			64	73.3	4103.1	1.7	3.86	4.1	272	123
65	77.3	3791.8	194.7	3.86	4.1	272	113			65	83.1	4282.7	30.4	3.86	3.37	224	126			65	83.6	3982.9	12	3.86	4.1	272	120			65	75.4	6283.1	191.3	3.86	3.13	208	188			65	76.9	4111.3	8.2	3.86	4.1	272	123
66	85.8	3793.7	1.9	3.86	4.1	272	113			66	88	4462.7	180	3.86	4.1	272	132			66	85.5	4131.6	148.7	3.86	4.1	272	125			66	81.7	6286.5	3.4	3.86	3.61	240	189			66	81.9	4119	7.7	3.86	4.1	272	123
67	78.6	3811.6	17.8	3.86	4.1	272	113			67	78.8	4462.7	0	3.86	4.1	272	132			67	78.6	4136.4	4.8	3.86	4.1	272	125			67	81.2	6303.1	16.6	3.86	4.1	272	189			67	75.7	4139.5	20.5	3.86	4.1	272	124
68	84.1	3815.7	4.1	3.86	4.1	272	113			68	73	4464.3	1.7	3.86	4.1	272	132			68	70.8	4139.3	2.9	3.86	4.1	272	125			68	77.8	6328.7	25.5	3.86	4.1	272	190			68	86	4158.6	19	3.86	4.1	272	125
69	81.9	3989.6	174	3.86	4.1	272	119			69	72.3	4488	23.6	3.86	2.65	176	133			69	82.2	4154.2	14.9	3.86	4.1	272	125			69	77.8	6494.2	165.5	3.86	4.1	272	195			69	74.7	4158.8	0.2	3.86	4.1	272	125
70	71.1	4001.9	12.3	3.86	4.1	272	119			70	80.2	4651.3	163.4	3.86	4.1	272	137			70	77.1	4320.7	166.5	3.86	4.1	272	130			70	73	6496.6	2.4	3.86	4.1	272	195			70	68.4	4303.1	144.3	3.86	4.1	272	129
71	82.4	4004.3	2.4	3.86	4.1	272	119			71	75.2	4660	8.7	3.86	4.1	272	138			71	84.8	4337.8	17.1	3.86	4.1	272	131			71	78.3	6498.3	1.7	3.86	4.1	272	195			71	80	4318.1	14.9	3.86	4.1	272	129
72	87.2	4198.1	193.7	3.86	4.1	272	125			72	82.7	4667.7	7.7	3.86	4.1	272	138			72	80	4345.1	7.2	3.86	4.1	272	131			72	64.3	6666.7	168.4	3.86	4.1	272	200			72	79	4324.3	6.3	3.86	3.13	208	130
73	73.5	4202.7	4.6	3.86	4.1	272	125			73	74	4670.1	2.4	3.86	4.1	272	138			73	66.7	4525.1	180	3.86	4.1	272	137			73	72.3	6681.2	14.5	3.86	4.1	272	200			73	76.9	4499.8	175.4	3.86	4.1	272	135
74	71.3	4380.2	177.6	3.86	4.1	272	130			74	77.8	4861.2	191.1	3.86	4.1	272	144			74	79.5	4530.6	5.5	3.86	4.1	272	137			74	74.7	6693	11.8	3.86	4.1	272	201			74	83.6	4500	0.2	3.86	4.1	272	135
75	76.9	4384.3	4.1	3.86	4.1	272	130			75	83.6	4861.9	0.7	3.86	4.1	272	144			75	68.4	4576.1	45.5	3.86	4.1	272	138			75	82.9	6888.7	195.7	3.86	4.1	272	207			75	79.5	4683.1	183.1	3.86	4.1	272	140
76	73.3	4413.7	29.4	3.86	4.1	272	131			76	68.9	4862.2	0.2	3.86	4.1	272	144			76	70.4	4722.2	146	3.86	2.89	192	143			76	74.5	6893.5	4.8	3.86	4.1	272	207			76	80.2	4690.6	7.5	3.86	4.1	272	141
77	80.5	4599.3	185.5	3.86	4.1	272	137			77	73.7	4898.3	36.1	3.86	4.1	272	145			77	77.3	4730.6	8.4	3.86	4.1	272	143			77	76.6	6896.9	3.4	3.86	4.1	272	207			77	76.1	4692.8	2.2	3.86	4.1	272	141
78	75.9	4605.8	6.5	3.86	4.1	272	137			78	86.7	5071.1	172.8	3.86	4.1	272	150			78	78.8	4751.8	21.2	3.86	3.86	256	143			78	88.2	6901.2	4.3	3.86	4.1	272	207			78	80	4709.6	16.9	3.86	4.1	272	141
79	68.4	4606	0.2	3.86	4.1	272	137			79	72.3	5071.6	0.5	3.86	4.1	272	150			79	74.2	4915.2	163.4	3.86	4.1	272	148			79	74	7096.6	195.4	3.86	4.1	272	213			79	71.8	4898.1	188.4	3.86	4.1	272	147
80	83.1	4606.7	0.7	3.86	4.1	272	137			80	75.2	5075.9	4.3	3.86	4.1	272	150			80	82.4	4928	12.8	3.86	4.1	272	149			80	83.9	7097.6	1	3.86	4.1	272	213			80	77.3	4917.3	19.3	3.86	4.1	272	147
81	88.7	4794	187.2	3.86	4.1	272	143			81	85.3	5257.3	181.4	3.86	4.1	272	155			81	80	4933.5	5.5	3.86	4.1	272	149			81	71.1	7102.4	4.8	3.86	4.1	272	213			81	73	4926	8.7	3.86	4.1	272	148
82	80.5	4801	7	3.86	4.1	272	143			82	85.8	5264.8	7.5	3.86	4.1	272	156			82	72	4948.4	14.9	3.86	4.1	272	149			82	75.4	7104.3	1.9	3.86	4.1	272	213			82	87	5097.1	171.1	3.86	4.1	272	153
83	87	4987	186	3.86	4.1	272	148			83	79.8	5280.2	15.4	3.86	4.1	272	156			83	75.7	5120.5	172	3.86	4.1	272	155			83	85.3	7118.6	14.2	3.86	4.1	272	214			83	81.4	5100.5	3.4	3.86	4.1	272	153
84	79.5	4996.6	9.6	3.86	4.1	272	149			84	81	5433	152.8	3.86	3.61	240	161			84	83.6	5123.4	2.9	3.86	4.1	272	155			84	79.5	7142.7	24.1	3.86	4.1	272	214			84	75.2	5135.9	35.4	3.86	4.1	272	154
85	76.9	5004.3	7.7	3.86	4.1	272	149			85	69.6	5436.9	3.9	3.86	4.1	272	161			85	72.8	5136.9	13.5	3.86	4.1	272	155			85	82.4	7147.5	4.8	3.86	3.61	240	214			85	83.1	5284.3	148.4	3.86	4.1	272	158
86	69.9	5032	27.7	3.86	4.1	272	150			86	70.6	5452.5	15.7	3.86	4.1	272	161			86	79	5179.3	42.4	3.86	4.1	272	156			86	82.7	7321.7	174.2	3.86	4.1	272	220			86	80	5284.3	0	3.86	4.1	272	158
87	80.7	5189.4	157.3	3.86	4.1	272	154			87	70.6	5461	8.4	3.86	4.1	272	161			87	83.4	5312.8	133.5	3.86	4.1	272	160			87	86.7	7322.9	1.2	3.86	4.1	272	220			87	80.2	5286	1.7	3.86	2.41	160	158
88	77.3	5197.8	8.4	3.86	4.1	272	155			88	68.4	5619	158.1	3.86	4.1	272	166			88	82.7	5334.7	21.9	3.86	4.1	272	161			88	76.1	7326	3.1	3.86	4.1	272	220			88	80.5	5494	208	3.86	4.1	272	165
89	82.9	5208.9	11.1	3.86	4.1	272	155			89	77.6	5630.6	11.6	3.86	4.1	272	166			89	69.9	5510.8	176.1	3.86	4.1	272	166			89	73.5	7331.3	5.3	3.86	4.1	272	220			89	80.2	5514.5	20.5	3.86	4.1	272	165
90	71.6	5234	25.1	3.86	4.1	272	156			90	83.1	5640.7	10.1	3.86	4.1	272	167			90	81.7	5515.7	4.8	3.86	4.1	272	167			90	79	7352.5	21.2	3.86	4.1	272	221			90	79	5518.1	3.6	3.86	3.86	256	165
91	80	5386.5	152.5	3.86	4.1	272	160			91	86.5	5655.2	14.5	3.86	4.1	272	167			91	73.7	5526	10.4	3.86	4.1	272	167			91	76.4	7486.7	134.2	3.86	4.1	272	225			91	64.8	5544.1	26	3.86	4.1	272	166
92	70.8	5387.7	1.2	3.86	4.1	272	160			92	82.9	5844.8	189.6	3.86	4.1	272	173			92	85.1	5703.6	177.6	3.86	4.1	272	172			92	70.6	7516.6	29.9	3.86	3.13	208	226			92	75.7	5690.4	146.3	3.86	4.1	272	171
93	88	5388.2	0.5	3.86	4.1	272	160			93	81.2	5848.2	3.4	3.86	4.1	272	173			93	71.6	5717.3	13.7	3.86	4.1	272	173			93	78.3	7524.1	7.5	3.86	4.1	272	226			93	79	5692.5	2.2	3.86	4.1	272	171
94	75.7	5399.5	11.3	3.86	4.1	272	161			94	81	6035.2	187	3.86	4.1	272	178			94	74.2	5727	9.6	3.86	4.1	272	173			94	71.6	7686.7	162.7	3.86	4.1	272	231			94	84.8	5713.7	21.2	3.86	4.1	272	171
95	76.1	5557.6	158.1	3.86	4.1	272	165			95	72.5	6051.3	16.1	3.86	4.1	272	179			95	74	5742.7	15.7	3.86	2.65	176	173			95	74.5	7688.2	1.4	3.86	4.1	272	231			95	71.6	5888	174.2	3.86	4.1	272	177
96	87.2	5561.7	4.1	3.86	3.61	240	166			96	78.6	6067.7	16.4	3.86	4.1	272	179			96	75.4	5906	163.4	3.86	4.1	272	178			96	79.3	7692.8	4.6	3.86	4.1	272	231			96	79.3	5896.1	8.2	3.86	4.1	272	177
97	84.1	5573.7	12	3.86	4.1	272	166			97	86.5	6244.6	176.9	3.86	4.1	272	185			97	80.7	5915.7	9.6	3.86	4.1	272	179			97	83.6	7697.3	4.6	3.86	4.1	272	231			97	75.7	5898.1	1.9	3.86	4.1	272	177
98	74.7	5590.4	16.6	3.86	4.1	272	166			98	74.5	6246	1.4	3.86	4.1	272	185			98	74.5	5933	17.3	3.86	4.1	272	179			98	79.5	7710.6	13.3	3.86	4.1	272	231			98	77.6	5911.3	13.3	3.86	4.1	272	177
99	83.1	5748.7	158.3	3.86	4.1	272	171			99	81	6253.3	7.2	3.86	4.1	272	185			99	81.4	6108.9	175.9	3.86	3.61	240	185			99	74.5	7887.5	176.9	3.86	4.1	272	237			99	85.5	5914	2.7	3.86	4.1	272	177
100	81.4	5766.3	17.6	3.86	4.1	272	172			100	73	6288.4	35.2	3.86	4.1	272	186			100	71.6	6114	5.1	3.86	4.1	272	185			100	78.8	7888	0.5	3.86	4.1	272	237			100	79	6095.9	181.9	3.86	4.1	272	183
101	74	5783.4	17.1	3.86	4.1	272	172			101	77.3	6289.6	1.2	3.86	4.1	272	186			101	84.1	6281.9	168	3.86	4.1	272	190			101	79.8	8085.1	197.1	3.86	4.1	272	243			101	88.9	6125.3	29.4	3.86	4.1	272	184
102	74.7	5958.1	174.7	3.86	4.1	272	177			102	78.8	6449.9	160.2	3.86	4.1	272	191			102	72.8	6302.7	20.7	3.86	4.1	272	190			102	84.1	8107.7	22.7	3.86	4.1	272	243			102	85.3	6130.8	5.5	3.86	4.1	272	184
103	82.7	5959.8	1.7	3.86	4.1	272	177			103	86	6449.9	0	3.86	4.1	272	191			103	81.4	6315.9	13.3	3.86	4.1	272	191			103	72.5	8108.4	0.7	3.86	4.1	272	243			103	81.2	6161	30.1	3.86	4.1	272	185
104	73.5	5983.6	23.9	3.86	4.1	272	178			104	69.4	6453.3	3.4	3.86	4.1	272	191			104	74.9	6500.5	184.6	3.86	4.1	272	196			104	86.7	8112	3.6	3.86	3.13	208	243			104	78.3	6294.7	133.7	3.86	4.1	272	189
105	73.3	6005.8	22.2	3.86	4.1	272	179			105	82.9	6455.2	1.9	3.86	4.1	272	191			105	68.7	6508	7.5	3.86	4.1	272	197			105	74.9	8287.5	175.4	3.86	4.1	272	249			105	79.5	6300.7	6	3.86	4.1	272	189
106	80.7	6166.3	160.5	3.86	4.1	272	184			106	81.4	6639.5	184.3	3.86	4.1	272	196			106	68.4	6683.9	175.9	3.86	4.1	272	202			106	83.9	8289.2	1.7	3.86	4.1	272	249			106	80	6310.4	9.6	3.86	4.1	272	189
107	83.9	6174	7.7	3.86	4.1	272	184			107	72.3	6667.7	28.2	3.86	4.1	272	197			107	81.7	6690.1	6.3	3.86	4.1	272	202			107	73.3	8471.8	182.7	3.86	4.1	272	254			107	75.9	6313.5	3.1	3.86	4.1	272	189
108	76.1	6176.1	2.2	3.86	4.1	272	184			108	75.4	6841	173.3	3.86	4.1	272	202			108	85.3	6713.3	23.1	3.86	4.1	272	203			108	83.4	8477.1	5.3	3.86	4.1	272	254			108	76.6	6498.1	184.6	3.86	4.1	272	195
109	79.8	6199.8	23.6	3.86	4.1	272	185			109	83.1	6843.9	2.9	3.86	4.1	272	202			109	73.5	6896.4	183.1	3.86	4.1	272	208			109	81.2	8697.8	220.7	3.86	4.1	272	261			109	75.7	6685.3	187.2	3.86	2.89	192	201
110	88	6354.5	154.7	3.86	4.1	272	189			110	73.5	6855.2	11.3	3.86	4.1	272	203			110	82.4	6902.9	6.5	3.86	4.1	272	209			110	75.9	8702.2	4.3	3.86	4.1	272	261			110	81.9	6688.4	3.1	3.86	4.1	272	201
111	91.6	6371.3	16.9	3.86	4.1	272	190			111	84.6	6858.8	3.6	3.86	4.1	272	203			111	78.8	7093	190.1	3.86	4.1	272	214			111	74.7	8887	184.8	3.86	4.1	272	267			111	72.8	6690.1	1.7	3.86	4.1	272	201
112	77.8	6376.9	5.5	3.86	4.1	272	190			112	74.2	6868	9.2	3.86	4.1	272	203			112	73	7110.4	17.3	3.86	4.1	272	215			112	78.1	8915.7	28.7	3.86	4.1	272	268			112	80.7	6890.1	200	3.86	4.1	272	207
113	83.4	6410.6	33.7	3.86	4.1	272	191			113	87.2	7047	179	3.86	4.1	272	208			113	73.5	7268.2	157.8	3.86	4.1	272	220			113	81.2	9102.7	187	3.86	4.1	272	273			113	83.6	6892.3	2.2	3.86	4.1	272	207
114	77.1	6550.8	140.2	3.86	4.1	272	195			114	77.3	7053.7	6.7	3.86	4.1	272	209			114	78.1	7279.8	11.6	3.86	4.1	272	220			114	83.6	9107.7	5.1	3.86	4.1	272	273			114	78.6	6906	13.7	3.86	4.1	272	207
115	78.1	6576.6	25.8	3.86	4.1	272	196			115	81.4	7059	5.3	3.86	4.1	272	209			115	75.4	7285.1	5.3	3.86	4.1	272	220			115	71.6	9108.4	0.7	3.86	4.1	272	273			115	77.8	7102.2	196.1	3.86	4.1	272	213
116	79.8	6612.3	35.7	3.86	4.1	272	197			116	73.7	7076.4	17.3	3.86	4.1	272	209			116	82.4	7300	14.9	3.86	4.1	272	221			116	78.3	9109.6	1.2	3.86	3.37	224	273			116	71.6	7111.1	8.9	3.86	4.1	272	213
117	84.8	6758.1	145.8	3.86	4.1	272	201			117	81.4	7231.6	155.2	3.86	4.1	272	214			117	70.4	7482.7	182.7	3.86	4.1	272	226			117	80	9279	169.4	3.86	2.89	192	279			117	83.1	7311.1	200	3.86	4.1	272	219
118	83.1	6785.1	27	3.86	4.1	272	202			118	81	7250.1	18.6	3.86	4.1	272	214			118	81.4	7487.5	4.8	3.86	4.1	272	226			118	79.3	9280.7	1.7	3.86	4.1	272	279			118	84.1	7321.2	10.1	3.86	4.1	272	220
119	83.9	6806.5	21.4	3.86	4.1	272	203			119	71.3	7448.2	198.1	3.86	4.1	272	220			119	75.2	7501.9	14.5	3.86	4.1	272	227			119	75.9	9284.1	3.4	3.86	4.1	272	279			119	77.6	7328	6.7	3.86	4.1	272	220
120	69.4	6812.8	6.3	3.86	4.1	272	203			120	72.5	7453.3	5.1	3.86	4.1	272	220			120	74.9	7508.9	7	3.86	4.1	272	227			120	87	9284.8	0.7	3.86	4.1	272	279			120	84.3	7331.6	3.6	3.86	4.1	272	220
121	86.5	6980.5	167.7	3.86	4.1	272	208			121	78.6	7499.8	46.5	3.86	4.1	272	222			121	78.6	7520.5	11.6	3.86	4.1	272	227			121	82.4	9300.7	15.9	3.86	4.1	272	279			121	88.4	7339	7.5	3.86	4.1	272	220
122	74.2	6994.2	13.7	3.86	4.1	272	208			122	78.8	7512.5	12.8	3.86	4.1	272	222			122	81.2	7522.9	2.4	3.86	4.1	272	227			122	83.4	9474.5	173.7	3.86	4.1	272	284			122	80.5	7488	148.9	3.86	4.1	272	225
123	78.8	7180.7	186.5	3.86	4.1	272	214			123	75.9	7651.8	139.3	3.86	4.1	272	226			123	69.4	7689.4	166.5	3.86	4.1	272	232			123	77.8	9478.8	4.3	3.86	3.61	240	285			123	81.2	7512.8	24.8	3.86	4.1	272	225
124	92	7185.3	4.6	3.86	4.1	272	214			124	82.4	7655.2	3.4	3.86	4.1	272	226			124	74.7	7696.4	7	3.86	4.1	272	233			124	87	9500.7	21.9	3.86	4.1	272	285			124	85.3	7700	187.2	3.86	4.1	272	231
125	76.9	7204.1	18.8	3.86	4.1	272	215			125	83.9	7848	192.8	3.86	4.1	272	232			125	76.1	7700.7	4.3	3.86	4.1	272	233			125	81.4	9682.4	181.7	3.86	4.1	272	291			125	84.1	7705.1	5.1	3.86	4.1	272	231
126	70.8	7220.2	16.1	3.86	4.1	272	215			126	75.9	7854.2	6.3	3.86	4.1	272	232			126	77.1	7879.3	178.6	3.86	4.1	272	238			126	78.3	9682.4	0	3.86	4.1	272	291			126	77.1	7705.3	0.2	3.86	4.1	272	231
127	72.8	7363.9	143.6	3.86	4.1	272	219			127	74.9	7867.2	13	3.86	4.1	272	233			127	81.9	7883.4	4.1	3.86	4.1	272	238			127	85.5	9882.2	199.8	3.86	4.1	272	297			127	81.4	7707.2	1.9	3.86	4.1	272	231
128	92	7364.1	0.2	3.86	4.1	272	219			128	79	8047.7	180.5	3.86	4.1	272	238			128	68.4	7895.7	12.3	3.86	4.1	272	239			128	71.3	9887	4.8	3.86	4.1	272	297			128	66	7874.5	167.2	3.86	4.1	272	236
129	83.6	7364.1	0	3.86	4.1	272	219			129	85.5	8060.2	12.5	3.86	4.1	272	238			129	80	7903.9	8.2	3.86	4.1	272	239			129	77.6	9898.1	11.1	3.86	4.1	272	297			129	76.9	7888.9	14.5	3.86	4.1	272	237
130	79.3	7366.7	2.7	3.86	3.61	240	219			130	75.4	8094.2	34	3.86	4.1	272	239			130	81.9	8058.1	154.2	3.86	4.1	272	244			130	79.8	10085.8	187.7	3.86	4.1	272	303			130	76.1	7901.4	12.5	3.86	4.1	272	237
131	88.4	7558.6	191.8	3.86	4.1	272	225			131	83.1	8247.2	153	3.86	4.1	272	244			131	78.1	8076.4	18.3	3.86	4.1	272	244			131	79.5	10096.6	10.8	3.86	4.1	272	303			131	65.1	7917.1	15.7	3.86	4.1	272	238
132	72.8	7577.1	18.6	3.86	4.1	272	226			132	73.5	8256.6	9.4	3.86	4.1	272	244			132	77.8	8276.4	200	3.86	4.1	272	250			132	76.6	10113.7	17.1	3.86	4.1	272	304			132	88.4	8098.6	181.4	3.86	4.1	272	243
133	75.2	7754.5	177.3	3.86	4.1	272	231			133	73.7	8267.7	11.1	3.86	4.1	272	245			133	81.2	8295.7	19.3	3.86	4.1	272	251			133	83.9	10283.4	169.6	3.86	4.1	272	309			133	79.5	8099.5	1	3.86	4.1	272	243
134	80.7	7762.7	8.2	3.86	4.1	272	231			134	79.8	8269.4	1.7	3.86	4.1	272	245			134	77.6	8298.6	2.9	3.86	4.1	272	251			134	74.9	10289.2	5.8	3.86	4.1	272	309			134	81.2	8302.9	203.4	3.86	4.1	272	249
135	77.3	7776.4	13.7	3.86	4.1	272	232			135	79.8	8455.9	186.5	3.86	4.1	272	250			135	71.1	8309.4	10.8	3.86	4.1	272	251			135	77.1	10311.1	21.9	3.86	4.1	272	310			135	73	8306	3.1	3.86	4.1	272	249
136	88.2	7780	3.6	3.86	4.1	272	232			136	84.1	8457.8	1.9	3.86	4.1	272	250			136	69.4	8475.4	166	3.86	4.1	272	256			136	73.5	10311.1	0	3.86	4.1	272	310			136	82.9	8308.2	2.2	3.86	4.1	272	249
137	86	7949.4	169.4	3.86	4.1	272	237			137	71.3	8462.2	4.3	3.86	4.1	272	250			137	75.9	8492	16.6	3.86	4.1	272	257			137	80.2	10323.4	12.3	3.86	4.1	272	310			137	74.7	8504.1	195.9	3.86	4.1	272	255
138	84.3	7977.8	28.4	3.86	4.1	272	238			138	73.3	8472.3	10.1	3.86	4.1	272	251			138	77.6	8498.3	6.3	3.86	4.1	272	257			138	77.3	10469.6	146.3	3.86	4.1	272	314			138	80.5	8504.6	0.5	3.86	4.1	272	255
139	77.6	7988.9	11.1	3.86	4.1	272	238			139	76.9	8667	194.7	3.86	4.1	272	256			139	71.1	8644.6	146.3	3.86	4.1	272	261			139	86.5	10488.9	19.3	3.86	4.1	272	315			139	85.5	8509.6	5.1	3.86	4.1	272	255
140	75.4	8160.7	171.8	3.86	4.1	272	243			140	82.4	8667.2	0.2	3.86	4.1	272	256			140	75.9	8663.1	18.6	3.86	4.1	272	262			140	72.3	10494	5.1	3.86	4.1	272	315			140	84.3	8516.6	7	3.86	4.1	272	256
141	80.5	8183.4	22.7	3.86	4.1	272	244			141	73.7	8677.3	10.1	3.86	4.1	272	257			141	84.1	8868	204.8	3.86	4.1	272	268			141	81	10506.5	12.5	3.86	2.65	176	315			141	78.6	8517.6	1	3.86	4.1	272	256
142	81.9	8210.4	27	3.86	4.1	272	245			142	88.7	8864.6	187.2	3.86	4.1	272	262			142	76.1	8882.2	14.2	3.86	4.1	272	269			142	82.7	10681	174.5	3.86	4.1	272	321			142	71.8	8685.8	168.2	3.86	4.1	272	261
143	83.4	8350.4	140	3.86	4.1	272	249			143	73.3	8866.3	1.7	3.86	4.1	272	262			143	81.7	8890.1	8	3.86	4.1	272	269			143	74.5	10683.6	2.7	3.86	4.1	272	321			143	75.2	8695.4	9.6	3.86	4.1	272	261
144	78.3	8355.4	5.1	3.86	4.1	272	249			144	70.6	8877.8	11.6	3.86	4.1	272	263			144	69.9	9068.4	178.3	3.86	4.1	272	274			144	82.9	10698.3	14.7	3.86	4.1	272	321			144	72.8	8892	196.6	3.86	4.1	272	267
145	75.7	8361.9	6.5	3.86	4.1	272	249			145	90.8	8884.1	6.3	3.86	4.1	272	263			145	83.4	9089.4	21	3.86	4.1	272	275			145	75.4	10722.9	24.6	3.86	4.1	272	322			145	77.6	8904.8	12.8	3.86	4.1	272	267
146	81.9	8370.8	8.9	3.86	4.1	272	249			146	84.1	8885.5	1.4	3.86	4.1	272	263			146	75.4	9092	2.7	3.86	4.1	272	275			146	80	10882.7	159.8	3.86	4.1	272	327			146	78.3	8909.9	5.1	3.86	3.61	240	267
147	83.4	8387	16.1	3.86	4.1	272	250			147	84.1	9071.1	185.5	3.86	4.1	272	268			147	69.2	9109.4	17.3	3.86	3.86	256	275			147	78.8	10890.4	7.7	3.86	4.1	272	327			147	85.3	8910.1	0.2	3.86	3.37	224	267
148	72	8391.8	4.8	3.86	4.1	272	250			148	74.7	9072.5	1.4	3.86	4.1	272	268			148	85.3	9254.5	145.1	3.86	4.1	272	280			148	77.1	10895.2	4.8	3.86	4.1	272	327			148	74.2	9095.2	185.1	3.86	4.1	272	273
149	76.9	8555.9	164.1	3.86	4.1	272	255			149	81.4	9093.3	20.7	3.86	4.1	272	269			149	82.9	9266	11.6	3.86	4.1	272	280			149	82.2	10903.6	8.4	3.86	4.1	272	327			149	73.5	9099	3.9	3.86	4.1	272	273
150	82.4	8567.2	11.3	3.86	4.1	272	255			150	87.7	9272.5	179.3	3.86	4.1	272	274			150	73.5	9267.7	1.7	3.86	4.1	272	280			150	85.5	10913.3	9.6	3.86	4.1	272	328			150	74.2	9290.8	191.8	3.86	4.1	272	279
151	76.9	8603.9	36.6	3.86	4.1	272	256			151	75.7	9274	1.4	3.86	4.1	272	274			151	73.5	9284.8	17.1	3.86	4.1	272	281			151	77.6	10922.4	9.2	3.86	4.1	272	328			151	69.4	9304.6	13.7	3.86	4.1	272	279
152	78.3	8766.5	162.7	3.86	4.1	272	261			152	72	9274.5	0.5	3.86	4.1	272	274			152	85.1	9297.8	13	3.86	4.1	272	281			152	84.1	11081.7	159.3	3.86	4.1	272	333			152	74	9308.9	4.3	3.86	3.86	256	279
153	78.8	8772.3	5.8	3.86	4.1	272	261			153	80	9274.9	0.5	3.86	4.1	272	274			153	71.1	9468.4	170.6	3.86	4.1	272	286			153	75.2	11091.1	9.4	3.86	4.1	272	333			153	83.4	9341.9	33	3.86	4.1	272	280
154	75.9	8783.6	11.3	3.86	4.1	272	262			154	85.5	9472.5	197.6	3.86	4.1	272	280			154	81.4	9469.9	1.4	3.86	4.1	272	286			154	74.7	11097.3	6.3	3.86	4.1	272	333			154	83.1	9362.2	20.2	3.86	4.1	272	281
155	83.9	8799.8	16.1	3.86	4.1	272	262			155	80.2	9484.3	11.8	3.86	4.1	272	281			155	72.5	9481.7	11.8	3.86	4.1	272	287			155	81	11279.5	182.2	3.86	4.1	272	339			155	84.1	9545.3	183.1	3.86	3.37	224	287
156	77.3	8806.5	6.7	3.86	4.1	272	262			156	86	9675.4	191.1	3.86	4.1	272	286			156	70.4	9646.5	164.8	3.86	4.1	272	292			156	74.2	11282.4	2.9	3.86	4.1	272	339			156	84.8	9553.7	8.4	3.86	4.1	272	287
157	76.9	8822.2	15.7	3.86	4.1	272	263			157	80.2	9679.3	3.9	3.86	4.1	272	286			157	79.8	9674	27.5	3.86	2.89	192	293			157	83.1	11477.1	194.7	3.86	4.1	272	345			157	80.7	9641.4	87.7	3.86	3.61	240	289
158	74.2	8837.6	15.4	3.86	4.1	272	263			158	75.9	9689.6	10.4	3.86	4.1	272	287			158	75.2	9701.2	27.2	3.86	4.1	272	293			158	79.5	11491.6	14.5	3.86	4.1	272	345			158	73	9641.4	0	3.86	3.61	240	289
159	88.4	8954	116.4	3.86	4.1	272	267			159	85.5	9692.5	2.9	3.86	4.1	272	287			159	77.8	9702.7	1.4	3.86	4.1	272	293			159	82.4	11503.9	12.3	3.86	3.13	208	345			159	76.6	9641.7	0.2	3.86	3.37	224	289
160	84.8	9040.2	86.3	3.86	4.1	272	269			160	76.4	9709.6	17.1	3.86	4.1	272	287			160	77.1	9861.9	159.3	3.86	4.1	272	298			160	74.9	11680.7	176.9	3.86	4.1	272	351			160	83.4	9762.4	120.7	3.86	4.1	272	293
161	78.6	9154.5	114.2	3.86	4.1	272	273			161	77.6	9859.8	150.1	3.86	4.1	272	292			161	82.9	9867	5.1	3.86	4.1	272	298			161	76.9	11693.3	12.5	3.86	4.1	272	351			161	77.3	9767.7	5.3	3.86	4.1	272	293
162	80.5	9171.6	17.1	3.86	4.1	272	273			162	77.8	9867.5	7.7	3.86	4.1	272	292			162	71.3	9868	1	3.86	4.1	272	298			162	72.3	11703.1	9.9	3.86	3.86	256	351			162	73.7	9773	5.3	3.86	4.1	272	293
163	93.3	9175.9	4.3	3.86	2.65	176	273			163	86.3	9894.9	27.5	3.86	4.1	272	293			163	78.8	9880.5	12.5	3.86	4.1	272	299			163	81.7	11706.7	3.6	3.86	3.61	240	352			163	86.3	9782.2	9.2	3.86	4.1	272	294
164	81.2	9207.2	31.3	3.86	4.1	272	274			164	83.1	10062.4	167.5	3.86	4.1	272	298			164	83.4	10054	173.5	3.86	4.1	272	304			164	62.4	11713.3	6.5	3.86	4.1	272	352			164	88.9	9815.4	33.3	3.86	4.1	272	295
165	81	9366.5	159.3	3.86	4.1	272	279			165	70.4	10077.3	14.9	3.86	4.1	272	298			165	70.8	10247	193	3.86	4.1	272	310			165	83.6	11719.3	6	3.86	4.1	272	352			165	75.7	9960	144.6	3.86	4.1	272	299
166	73	9369.2	2.7	3.86	4.1	272	279			166	86.7	10078.1	0.7	3.86	4.1	272	298			166	71.1	10264.6	17.6	3.86	4.1	272	310			166	61.4	11859.5	140.2	3.86	4.1	272	356			166	71.8	9962.4	2.4	3.86	4.1	272	299
167	76.9	9373.7	4.6	3.86	4.1	272	279			167	78.6	10080.7	2.7	3.86	4.1	272	298			167	83.4	10277.8	13.3	3.86	4.1	272	311			167	76.6	11869.4	9.9	3.86	3.61	240	356			167	76.4	9963.6	1.2	3.86	4.1	272	299
168	80.5	9568.9	195.2	3.86	4.1	272	285			168	86.7	10272	191.3	3.86	4.1	272	304			168	72.8	10612.3	334.5	3.86	4.1	272	321			168	79.3	11884.6	15.2	3.86	4.1	272	357			168	79.5	10369.6	406	3.86	4.1	272	311
169	72	9586.5	17.6	3.86	4.1	272	286			169	74.7	10273	1	3.86	4.1	272	304			169	86.7	10645.8	33.5	3.86	4.1	272	322			169	81.7	12084.3	199.8	3.86	4.1	272	363			169	70.4	10372.3	2.7	3.86	4.1	272	311
170	86.3	9758.6	172	3.86	4.1	272	291			170	84.1	10281	8	3.86	4.1	272	304			170	79.5	10653	7.2	3.86	4.1	272	322			170	74.7	12088.9	4.6	3.86	4.1	272	363			170	77.6	10564.6	192.3	3.86	4.1	272	317
171	81	9773.5	14.9	3.86	4.1	272	291			171	72.5	10292	11.1	3.86	4.1	272	305			171	83.4	11044.3	391.3	3.86	4.1	272	334			171	79.8	12089.6	0.7	3.86	4.1	272	363			171	83.4	10576.4	11.8	3.86	4.1	272	318
172	89.6	9778.3	4.8	3.86	3.86	256	291			172	79.3	10292	0	3.86	4.1	272	305			172	83.9	11068	23.6	3.86	4.1	272	335			172	82.7	12120.7	31.1	3.86	4.1	272	364			172	77.6	10765.1	188.7	3.86	4.1	272	323
173	74.5	9789.4	11.1	3.86	4.1	272	292			173	80.5	10473.5	181.4	3.86	4.1	272	310			173	68	11072	4.1	3.86	4.1	272	335			173	74.9	12123.6	2.9	3.86	4.1	272	364			173	83.6	10770.1	5.1	3.86	4.1	272	323
174	79.8	9796.9	7.5	3.86	4.1	272	292			174	83.4	10488.9	15.4	3.86	4.1	272	310			174	67.7	11241.2	169.2	3.86	4.1	272	340			174	70.1	12288.2	164.6	3.86	4.1	272	369			174	75.4	10772.3	2.2	3.86	3.13	208	323
175	81.4	9807	10.1	3.86	4.1	272	292			175	72	10674.5	185.5	3.86	4.1	272	316			175	75.9	11244.8	3.6	3.86	4.1	272	340			175	78.6	12292.3	4.1	3.86	4.1	272	369			175	86.3	10784.3	12	3.86	4.1	272	324
176	90.4	9812.3	5.3	3.86	2.65	176	292			176	75.7	10680	5.5	3.86	4.1	272	316			176	85.3	11252.5	7.7	3.86	4.1	272	340			176	81.9	12477.1	184.8	3.86	4.1	272	375			176	72.5	10957.1	172.8	3.86	4.1	272	329
177	74.9	9962.4	150.1	3.86	4.1	272	297			177	87.7	10681.4	1.4	3.86	4.1	272	316			177	72.8	11269.4	16.9	3.86	4.1	272	341			177	79.8	12491.6	14.5	3.86	4.1	272	375			177	82.9	10961.7	4.6	3.86	4.1	272	329
178	72.5	9971.8	9.4	3.86	4.1	272	297			178	75.7	10870.6	189.2	3.86	4.1	272	322			178	73.3	11396.1	126.7	3.86	4.1	272	345			178	71.3	12493.3	1.7	3.86	4.1	272	375			178	69.4	10976.4	14.7	3.86	4.1	272	330
179	89.2	9972.8	1	3.86	4.1	272	297			179	81.7	10881	10.4	3.86	4.1	272	322			179	81.9	11424.8	28.7	3.86	4.1	272	346			179	84.8	12495.9	2.7	3.86	4.1	272	375			179	79	10981.2	4.8	3.86	4.1	272	330
180	76.4	9991.8	19	3.86	4.1	272	298			180	81.7	10889.4	8.4	3.86	4.1	272	322			180	68.2	11448.4	23.6	3.86	4.1	272	346			180	81.7	12705.1	209.2	3.86	4.1	272	382			180	84.6	11167.2	186	3.86	4.1	272	335
181	83.9	10161.2	169.4	3.86	4.1	272	303			181	74.2	11089.9	200.5	3.86	4.1	272	328			181	83.6	11448.7	0.2	3.86	4.1	272	346			181	82.4	12709.2	4.1	3.86	4.1	272	382			181	80.2	11179	11.8	3.86	4.1	272	336
182	81.4	10178.6	17.3	3.86	4.1	272	303			182	78.6	11092	2.2	3.86	4.1	272	328			182	82.9	11638.1	189.4	3.86	4.1	272	352			182	81.7	12933.3	224.1	3.86	4.1	272	388			182	70.1	11183.4	4.3	3.86	4.1	272	336
183	78.3	10189.4	10.8	3.86	4.1	272	304			183	69.2	11095.9	3.9	3.86	4.1	272	328			183	72.5	11641.2	3.1	3.86	4.1	272	352			183	80.2	12940.2	7	3.86	4.1	272	389			183	80.5	11298.8	115.4	3.86	4.1	272	339
184	74.7	10206.7	17.3	3.86	4.1	272	304			184	83.9	11109.9	14	3.86	4.1	272	329			184	79.3	11656.6	15.4	3.86	4.1	272	353			184	74.7	13076.4	136.1	3.86	4.1	272	393			184	68.4	11315.2	16.4	3.86	4.1	272	340
185	79	10354.7	148	3.86	4.1	272	309			185	81.4	11282.7	172.8	3.86	4.1	272	334			185	74	11669.4	12.8	3.86	4.1	272	353			185	82.7	13095.4	19	3.86	4.1	272	393			185	76.6	11316.4	1.2	3.86	4.1	272	340
186	70.1	10392	37.3	3.86	4.1	272	310			186	82.4	11293.7	11.1	3.86	4.1	272	334			186	72.3	11827.5	158.1	3.86	4.1	272	358			186	71.3	13276.1	180.7	3.86	4.1	272	399			186	81.7	11321.7	5.3	3.86	4.1	272	340
187	79.5	10574.2	182.2	3.86	4.1	272	315			187	71.8	11299.3	5.5	3.86	3.61	240	334			187	78.1	11831.1	3.6	3.86	4.1	272	358			187	83.4	13276.4	0.2	3.86	4.1	272	399			187	76.1	11351.8	30.1	3.86	4.1	272	341
188	86.7	10578.1	3.9	3.86	4.1	272	315			188	70.6	11304.8	5.5	3.86	4.1	272	335			188	74.2	11862.2	31.1	3.86	4.1	272	359			188	85.8	13284.6	8.2	3.86	4.1	272	399			188	75.7	11490.6	138.8	3.86	4.1	272	345
189	74.5	10590.6	12.5	3.86	4.1	272	316			189	75.9	11308	3.1	3.86	4.1	272	335			189	74.7	11872.5	10.4	3.86	4.1	272	359			189	77.1	13291.6	7	3.86	4.1	272	399			189	77.1	11494.9	4.3	3.86	4.1	272	345
190	81.7	10767.2	176.6	3.86	4.1	272	321			190	80.2	11473.7	165.8	3.86	4.1	272	340			190	77.8	12034.7	162.2	3.86	4.1	272	364			190	62.9	13470.8	179.3	3.86	4.1	272	405			190	84.1	11496.6	1.7	3.86	4.1	272	345
191	82.4	10773.5	6.3	3.86	4.1	272	321			191	72	11484.6	10.8	3.86	4.1	272	340			191	80.7	12047.5	12.8	3.86	3.86	256	364			191	77.1	13473.7	2.9	3.86	4.1	272	405			191	87.2	11683.4	186.7	3.86	4.1	272	351
192	74.5	10774.9	1.4	3.86	4.1	272	321			192	85.3	11490.4	5.8	3.86	4.1	272	340			192	77.3	12061.2	13.7	3.86	4.1	272	365			192	82.4	13491.6	17.8	3.86	4.1	272	405			192	81.4	11691.3	8	3.86	4.1	272	351
193	86.7	10959.3	184.3	3.86	4.1	272	327			193	76.6	11492	1.7	3.86	4.1	272	340			193	78.3	12225.5	164.3	3.86	4.1	272	370			193	78.3	13497.8	6.3	3.86	4.1	272	405			193	72.3	11693.5	2.2	3.86	4.1	272	351
194	86.7	10966.3	7	3.86	4.1	272	327			194	72.3	11684.3	192.3	3.86	4.1	272	346			194	86.3	12226.7	1.2	3.86	4.1	272	370			194	71.1	13499	1.2	3.86	3.13	208	405			194	74.5	11709.2	15.7	3.86	4.1	272	352
195	80	10975.2	8.9	3.86	4.1	272	327			195	79.3	11685.3	1	3.86	4.1	272	346			195	75.2	12230.1	3.4	3.86	4.1	272	370			195	78.6	13684.6	185.5	3.86	4.1	272	411			195	60.2	11886	176.9	3.86	4.1	272	357
196	73	10976.9	1.7	3.86	4.1	272	327			196	75.2	11708.2	22.9	3.86	4.1	272	347			196	87.5	12244.3	14.2	3.86	4.1	272	370			196	79.3	13693.5	8.9	3.86	4.1	272	411			196	77.3	11891.6	5.5	3.86	4.1	272	357
197	77.6	10992.8	15.9	3.86	4.1	272	328			197	82.7	11891.6	183.4	3.86	4.1	272	352			197	82.4	12261.4	17.1	3.86	4.1	272	371			197	84.1	13697.3	3.9	3.86	4.1	272	411			197	79.8	11909.2	17.6	3.86	4.1	272	358
198	76.1	11170.4	177.6	3.86	4.1	272	333			198	73.7	11892.3	0.7	3.86	4.1	272	352			198	81.7	12426	164.6	3.86	4.1	272	376			198	83.4	13890.1	192.8	3.86	4.1	272	417			198	84.1	11920.2	11.1	3.86	4.1	272	358
199	88.9	11172.8	2.4	3.86	4.1	272	333			199	82.2	11905.1	12.8	3.86	4.1	272	352			199	78.8	12439.8	13.7	3.86	4.1	272	376			199	81.4	13898.1	8	3.86	3.13	208	417			199	76.6	12089.4	169.2	3.86	4.1	272	363
200	77.6	11364.8	192	3.86	4.1	272	339			200	80.5	12113.7	208.7	3.86	4.1	272	359			200	85.3	12626	186.3	3.86	4.1	272	382			200	74.7	13911.6	13.5	3.86	4.1	272	418			200	77.3	12105.8	16.4	3.86	3.61	240	364
201	87.2	11365.8	1	3.86	4.1	272	339			201	72.5	12114.5	0.7	3.86	4.1	272	359			201	72.3	12628.4	2.4	3.86	4.1	272	382			201	78.6	14085.1	173.5	3.86	4.1	272	423			201	86	12109.2	3.4	3.86	4.1	272	364
202	80	11370.8	5.1	3.86	4.1	272	339			202	73	12119.8	5.3	3.86	4.1	272	359			202	69.9	12783.9	155.4	3.86	4.1	272	387			202	79.3	14091.1	6	3.86	4.1	272	423			202	73.3	12115.9	6.7	3.86	4.1	272	364
203	78.6	11401.7	30.8	3.86	4.1	272	340			203	80	12296.1	176.4	3.86	4.1	272	364			203	71.8	12804.3	20.5	3.86	4.1	272	387			203	75.9	14097.3	6.3	3.86	3.61	240	423			203	79.5	12291.6	175.7	3.86	4.1	272	369
204	80	11567.5	165.8	3.86	4.1	272	345			204	73	12323.4	27.2	3.86	4.1	272	365			204	84.6	12831.8	27.5	3.86	4.1	272	388			204	64.3	14107.7	10.4	3.86	4.1	272	424			204	76.9	12297.8	6.3	3.86	4.1	272	369
205	85.5	11575.7	8.2	3.86	4.1	272	345			205	82.2	12490.6	167.2	3.86	4.1	272	370			205	86.5	12838.6	6.7	3.86	4.1	272	388			205	75.4	14291.8	184.1	3.86	4.1	272	429			205	80.2	12314.2	16.4	3.86	4.1	272	370
206	71.8	11575.7	0	3.86	4.1	272	345			206	75.2	12495.4	4.8	3.86	4.1	272	370			206	70.4	13012	173.5	3.86	4.1	272	394			206	75.4	14296.1	4.3	3.86	4.1	272	429			206	86.5	12316.6	2.4	3.86	4.1	272	370
207	78.1	11609.6	34	3.86	4.1	272	346			207	74.5	12517.3	21.9	3.86	3.37	224	371			207	71.1	13019.5	7.5	3.86	4.1	272	394			207	82.9	14314.5	18.3	3.86	4.1	272	430			207	78.6	12319.5	2.9	3.86	4.1	272	370
208	81.9	11778.3	168.7	3.86	4.1	272	351			208	77.8	12529.9	12.5	3.86	4.1	272	371			208	82.9	13022.4	2.9	3.86	4.1	272	394			208	74.5	14491.8	177.3	3.86	4.1	272	435			208	77.1	12323.1	3.6	3.86	4.1	272	370
209	87.7	11778.3	0	3.86	4.1	272	351			209	84.3	12698.1	168.2	3.86	4.1	272	376			209	84.1	13206.5	184.1	3.86	3.61	240	400			209	80	14496.4	4.6	3.86	3.61	240	435			209	72.5	12489.6	166.5	3.86	4.1	272	375
210	69.2	11786	7.7	3.86	4.1	272	351			210	72	12708.9	10.8	3.86	4.1	272	376			210	81	13214.7	8.2	3.86	4.1	272	400			210	82.9	14686.3	189.9	3.86	4.1	272	441			210	81.9	12493.3	3.6	3.86	4.1	272	375
211	84.8	11788	1.9	3.86	3.86	256	351			211	88.7	12715.4	6.5	3.86	4.1	272	376			211	68.4	13233	18.3	3.86	4.1	272	400			211	83.4	14690.1	3.9	3.86	4.1	272	441			211	82.4	12688.4	195.2	3.86	4.1	272	381
212	77.8	11813.3	25.3	3.86	4.1	272	352			212	78.1	12878.1	162.7	3.86	4.1	272	381			212	85.3	13240	7	3.86	4.1	272	401			212	78.8	14694.7	4.6	3.86	4.1	272	441			212	81.9	12709.2	20.7	3.86	4.1	272	382
213	88	11971.6	158.3	3.86	4.1	272	357			213	77.8	12899.8	21.7	3.86	4.1	272	382			213	73.7	13407.5	167.5	3.86	4.1	272	406			213	84.8	14695.7	1	3.86	4.1	272	441			213	76.1	12719.8	10.6	3.86	4.1	272	382
214	75.4	11975.2	3.6	3.86	4.1	272	357			214	85.8	13090.8	191.1	3.86	3.61	240	388			214	82.7	13414.5	7	3.86	4.1	272	406			214	74.2	14705.3	9.6	3.86	4.1	272	442			214	85.8	12722.9	3.1	3.86	4.1	272	382
215	84.3	11980.2	5.1	3.86	4.1	272	357			215	71.6	13094.2	3.4	3.86	4.1	272	388			215	70.6	13427.5	13	3.86	4.1	272	406			215	88.4	14709.6	4.3	3.86	4.1	272	442			215	69.6	12906	183.1	3.86	4.1	272	388
216	76.6	11988.7	8.4	3.86	4.1	272	357			216	74.7	13102.4	8.2	3.86	4.1	272	388			216	68.7	13434.7	7.2	3.86	2.41	160	406			216	74.2	14885.3	175.7	3.86	4.1	272	447			216	72	12915.9	9.9	3.86	4.1	272	388
217	82.2	12156.4	167.7	3.86	3.61	240	362			217	74.7	13116.1	13.7	3.86	4.1	272	388			217	74.2	13569.9	135.2	3.86	3.86	256	411			217	78.1	14887	1.7	3.86	4.1	272	447			217	70.1	13091.8	175.9	3.86	4.1	272	393
218	81.4	12171.6	15.2	3.86	4.1	272	363			218	83.4	13283.1	167	3.86	4.1	272	393			218	74.2	13593	23.1	3.86	4.1	272	411			218	80.7	15083.4	196.4	3.86	4.1	272	453			218	72.8	13122.9	31.1	3.86	4.1	272	394
219	77.1	12187.2	15.7	3.86	4.1	272	363			219	89.2	13285.1	1.9	3.86	4.1	272	393			219	76.1	13599	6	3.86	3.61	240	411			219	77.3	15091.6	8.2	3.86	4.1	272	453			219	83.4	13129.6	6.7	3.86	4.1	272	394
220	89.2	12369.9	182.7	3.86	4.1	272	369			220	77.1	13285.5	0.5	3.86	4.1	272	393			220	76.9	13817.8	218.8	3.86	4.1	272	418			220	77.8	15109.6	18.1	3.86	4.1	272	454			220	73	13298.1	168.4	3.86	4.1	272	399
221	76.9	12373.3	3.4	3.86	4.1	272	369			221	73.7	13495.9	210.4	3.86	4.1	272	400			221	75.9	13823.1	5.3	3.86	4.1	272	418			221	72.8	15116.4	6.7	3.86	4.1	272	454			221	80.2	13298.6	0.5	3.86	4.1	272	399
222	89.4	12380.2	7	3.86	4.1	272	369			222	77.6	13508	12	3.86	4.1	272	400			222	80.5	13973	149.9	3.86	4.1	272	423			222	83.9	15122.4	6	3.86	4.1	272	454			222	78.8	13495.7	197.1	3.86	4.1	272	405
223	79.5	12416.9	36.6	3.86	4.1	272	370			223	81.2	13510.1	2.2	3.86	4.1	272	400			223	74.7	13986.5	13.5	3.86	4.1	272	423			223	81	15126.3	3.9	3.86	4.1	272	454			223	73.7	13499.3	3.6	3.86	2.89	192	405
224	74.2	12574.2	157.3	3.86	4.1	272	375			224	73.7	13554.2	44.1	3.86	4.1	272	401			224	84.1	13987	0.5	3.86	4.1	272	423			224	79.3	15285.5	159.3	3.86	4.1	272	459			224	79.5	13503.4	4.1	3.86	4.1	272	406
225	84.3	12578.1	3.9	3.86	4.1	272	375			225	81.4	13693.5	139.3	3.86	4.1	272	405			225	75.7	14005.8	18.8	3.86	4.1	272	424			225	80.5	15305.5	20	3.86	4.1	272	460			225	79.3	13701.7	198.3	3.86	3.13	208	412
226	68.9	12578.8	0.7	3.86	4.1	272	375			226	86.5	13694.9	1.4	3.86	2.89	192	405			226	86.7	14019.5	13.7	3.86	4.1	272	424			226	75.4	15493.5	188	3.86	4.1	272	465			226	72	13703.9	2.2	3.86	4.1	272	412
227	68.9	12588.7	9.9	3.86	4.1	272	375			227	68.2	13701	6	3.86	4.1	272	406			227	83.9	14179.3	159.8	3.86	4.1	272	429			227	85.1	15499.3	5.8	3.86	4.1	272	466			227	82.9	13890.8	187	3.86	4.1	272	417
228	70.4	12774.9	186.3	3.86	4.1	272	381			228	75.9	13704.8	3.9	3.86	4.1	272	406			228	75.9	14193	13.7	3.86	4.1	272	429			228	73.5	15693.5	194.2	3.86	3.61	240	471			228	77.8	13891.1	0.2	3.86	4.1	272	417
229	83.6	12783.6	8.7	3.86	4.1	272	381			229	83.4	13901.7	196.9	3.86	4.1	272	412			229	80	14367.7	174.7	3.86	4.1	272	435			229	87.7	15708.7	15.2	3.86	4.1	272	472			229	76.9	13910.8	19.8	3.86	4.1	272	418
230	70.1	12785.1	1.4	3.86	4.1	272	381			230	76.9	13902.4	0.7	3.86	4.1	272	412			230	82.4	14382.4	14.7	3.86	4.1	272	435			230	81.4	15881.2	172.5	3.86	4.1	272	477			230	85.5	14108.4	197.6	3.86	4.1	272	424
231	82.9	12956.4	171.3	3.86	4.1	272	386			231	74.5	13923.1	20.7	3.86	4.1	272	412			231	69.4	14384.6	2.2	3.86	4.1	272	435			231	85.3	15891.6	10.4	3.86	4.1	272	477			231	82.2	14118.1	9.6	3.86	4.1	272	424
232	81.2	12971.6	15.2	3.86	4.1	272	387			232	87.2	13927.7	4.6	3.86	4.1	272	412			232	79.5	14577.6	193	3.86	4.1	272	441			232	74.7	15899.3	7.7	3.86	4.1	272	478			232	75.9	14119.8	1.7	3.86	4.1	272	424
233	71.3	12983.6	12	3.86	4.1	272	387			233	74.7	13941.9	14.2	3.86	4.1	272	413			233	69.6	14580.5	2.9	3.86	4.1	272	441			233	79.3	15900.2	1	3.86	4.1	272	478			233	87.5	14123.6	3.9	3.86	4.1	272	424
234	86	13155.2	171.6	3.86	4.1	272	392			234	73.7	14096.9	154.9	3.86	4.1	272	417			234	74	14598.8	18.3	3.86	4.1	272	442			234	81.9	16074.2	174	3.86	4.1	272	483			234	80.2	14300.7	177.1	3.86	4.1	272	430
235	74.2	13159	3.9	3.86	4.1	272	392			235	77.3	14099	2.2	3.86	4.1	272	417			235	83.6	14601	2.2	3.86	4.1	272	442			235	84.1	16087.7	13.5	3.86	4.1	272	483			235	77.1	14302.9	2.2	3.86	4.1	272	430
236	84.3	13169.6	10.6	3.86	4.1	272	393			236	76.4	14126.5	27.5	3.86	4.1	272	418			236	74.7	14728.7	127.7	3.86	4.1	272	446			236	76.1	16102.2	14.5	3.86	4.1	272	484			236	73.7	14311.6	8.7	3.86	4.1	272	430
237	70.1	13173	3.4	3.86	4.1	272	393			237	73.5	14292.5	166	3.86	4.1	272	423			237	72.8	14760.7	32	3.86	4.1	272	447			237	90.4	16121.7	19.5	3.86	4.1	272	484			237	73.3	14508.2	196.6	3.86	4.1	272	436
238	76.6	13358.1	185.1	3.86	4.1	272	398			238	85.3	14298.1	5.5	3.86	4.1	272	423			238	75.9	14782.4	21.7	3.86	4.1	272	447			238	71.6	16282.2	160.5	3.86	4.1	272	489			238	72.8	14513	4.8	3.86	4.1	272	436
239	79.5	13374.5	16.4	3.86	4.1	272	399			239	81.9	14310.8	12.8	3.86	4.1	272	424			239	74.9	14786	3.6	3.86	4.1	272	447			239	85.3	16296.6	14.5	3.86	4.1	272	490			239	79	14513.5	0.5	3.86	4.1	272	436
240	82.2	13380.5	6	3.86	4.1	272	399			240	77.3	14318.8	8	3.86	4.1	272	424			240	79.5	14956.9	170.8	3.86	4.1	272	453			240	79.5	16298.1	1.4	3.86	4.1	272	490			240	82.9	14514.5	1	3.86	4.1	272	436
241	85.5	13390.4	9.9	3.86	4.1	272	399			241	85.1	14501.9	183.1	3.86	4.1	272	429			241	81.4	14966.3	9.4	3.86	4.1	272	453			241	83.4	16309.6	11.6	3.86	4.1	272	490			241	64.6	14666.3	151.8	3.86	3.37	224	441
242	78.3	13569.6	179.3	3.86	4.1	272	405			242	77.6	14508	6	3.86	4.1	272	430			242	84.8	14992.8	26.5	3.86	4.1	272	454			242	81.7	16325.8	16.1	3.86	2.65	176	490			242	77.8	14690.1	23.9	3.86	4.1	272	441
243	68.2	13574	4.3	3.86	4.1	272	405			243	85.5	14516.6	8.7	3.86	4.1	272	430			243	69.6	15150.6	157.8	3.86	3.86	256	458			243	76.9	16488.4	162.7	3.86	4.1	272	495			243	81.4	14695.2	5.1	3.86	4.1	272	441
244	85.5	13577.1	3.1	3.86	4.1	272	405			244	69.2	14528.7	12	3.86	4.1	272	430			244	79.3	15167.7	17.1	3.86	4.1	272	459			244	79	16492.3	3.9	3.86	2.17	144	495			244	79.8	14700.2	5.1	3.86	4.1	272	442
245	81.7	13596.1	19	3.86	4.1	272	405			245	75.2	14715.4	186.7	3.86	4.1	272	436			245	86.7	15174.2	6.5	3.86	4.1	272	459			245	83.1	16503.1	10.8	3.86	4.1	272	496			245	82.4	14719	18.8	3.86	4.1	272	442
246	90.6	13758.6	162.4	3.86	4.1	272	410			246	83.9	14715.4	0	3.86	4.1	272	436			246	81.4	15357.3	183.1	3.86	4.1	272	465			246	87	16507	3.9	3.86	4.1	272	496			246	71.8	14899.3	180.2	3.86	4.1	272	448
247	78.8	13768.2	9.6	3.86	4.1	272	411			247	85.5	14724.3	8.9	3.86	4.1	272	436			247	81.2	15368.9	11.6	3.86	4.1	272	465			247	78.6	16681.2	174.2	3.86	4.1	272	501			247	85.3	14902.2	2.9	3.86	4.1	272	448
248	77.1	13782.9	14.7	3.86	4.1	272	411			248	80.2	14727.5	3.1	3.86	4.1	272	436			248	74.5	15371.6	2.7	3.86	4.1	272	465			248	88	16700.7	19.5	3.86	4.1	272	502			248	69.4	14907.2	5.1	3.86	4.1	272	448
249	80.2	13792.8	9.9	3.86	4.1	272	411			249	78.6	14914.5	187	3.86	4.1	272	442			249	68.9	15376.6	5.1	3.86	4.1	272	465			249	79.8	16890.8	190.1	3.86	3.37	224	507			249	76.1	15098.6	191.3	3.86	3.37	224	454
250	82.4	13960.5	167.7	3.86	4.1	272	416			250	75.4	14921.2	6.7	3.86	4.1	272	442			250	71.3	15385.3	8.7	3.86	3.61	240	466			250	83.9	16894	3.1	3.86	3.13	208	508			250	84.8	15101	2.4	3.86	4.1	272	454
251	79.8	13971.6	11.1	3.86	4.1	272	417			251	75.9	14926.5	5.3	3.86	4.1	272	442			251	74.9	15389.6	4.3	3.86	4.1	272	466			251	74.9	16899	5.1	3.86	4.1	272	508			251	78.6	15106.5	5.5	3.86	4.1	272	454
252	75.9	13991.8	20.2	3.86	4.1	272	417			252	73.5	15110.6	184.1	3.86	4.1	272	447			252	82.7	15553.7	164.1	3.86	4.1	272	471			252	87	16909.2	10.1	3.86	4.1	272	508			252	83.1	15119.8	13.3	3.86	4.1	272	454
253	83.4	14165.8	174	3.86	4.1	272	422			253	82.9	15111.3	0.7	3.86	3.61	240	447			253	84.3	15567	13.3	3.86	4.1	272	471			253	83.6	17093.5	184.3	3.86	2.89	192	514			253	72	15299	179.3	3.86	4.1	272	460
254	84.1	14183.1	17.3	3.86	4.1	272	423			254	91.1	15118.8	7.5	3.86	4.1	272	448			254	76.9	15757.3	190.4	3.86	4.1	272	477			254	74	17094.5	1	3.86	4.1	272	514			254	79.3	15307.2	8.2	3.86	4.1	272	460
255	77.8	14183.6	0.5	3.86	4.1	272	423			255	73	15126.7	8	3.86	4.1	272	448			255	79.8	15759.3	1.9	3.86	4.1	272	477			255	82.7	17100.7	6.3	3.86	4.1	272	514			255	73.7	15314.9	7.7	3.86	4.1	272	460
256	68	14199.5	15.9	3.86	3.61	240	423			256	78.1	15314	187.2	3.86	3.37	224	453			256	77.1	15769.6	10.4	3.86	4.1	272	477			256	76.9	17313.3	212.5	3.86	4.1	272	520			256	80.7	15509.2	194.2	3.86	4.1	272	466
257	86	14362.9	163.4	3.86	4.1	272	428			257	71.6	15318.1	4.1	3.86	4.1	272	454			257	73.5	15782.9	13.3	3.86	4.1	272	478			257	79.5	17314.9	1.7	3.86	4.1	272	520			257	79	15511.6	2.4	3.86	4.1	272	466
258	74	14366.5	3.6	3.86	4.1	272	428			258	85.1	15327.5	9.4	3.86	4.1	272	454			258	68.9	15913.5	130.6	3.86	3.37	224	482			258	84.6	17323.1	8.2	3.86	3.13	208	520			258	75.4	15697.6	186	3.86	4.1	272	472
259	77.1	14381.9	15.4	3.86	4.1	272	429			259	75.9	15328	0.5	3.86	4.1	272	454			259	70.8	15928	14.5	3.86	4.1	272	482			259	86.5	17475.4	152.3	3.86	4.1	272	525			259	77.6	15709.4	11.8	3.86	4.1	272	472
260	78.3	14405.5	23.6	3.86	4.1	272	430			260	84.3	15504.8	176.9	3.86	4.1	272	459			260	76.4	15932.8	4.8	3.86	4.1	272	482			260	80	17493.3	17.8	3.86	4.1	272	526			260	71.3	15713.3	3.9	3.86	4.1	272	472
261	81.4	14413.3	7.7	3.86	4.1	272	430			261	73.5	15513.3	8.4	3.86	4.1	272	459			261	87.7	15933.5	0.7	3.86	4.1	272	482			261	83.1	17498.6	5.3	3.86	4.1	272	526			261	87	15720	6.7	3.86	4.1	272	472
262	85.3	14565.5	152.3	3.86	4.1	272	434			262	79	15525.8	12.5	3.86	4.1	272	460			262	69.9	15934.9	1.4	3.86	4.1	272	482			262	75.9	17499.5	1	3.86	4.1	272	526			262	84.1	15898.6	178.6	3.86	4.1	272	478
263	78.6	14583.9	18.3	3.86	4.1	272	435			263	86.3	15531.6	5.8	3.86	4.1	272	460			263	78.1	15935.7	0.7	3.86	4.1	272	482			263	75.2	17681.4	181.9	3.86	4.1	272	531			263	78.1	15913	14.5	3.86	4.1	272	478
264	78.8	14596.9	13	3.86	4.1	272	435			264	71.1	15713	181.4	3.86	4.1	272	465			264	73.5	16107.7	172	3.86	4.1	272	487			264	78.6	17689.2	7.7	3.86	2.65	176	531			264	73.3	16107.2	194.2	3.86	4.1	272	484
265	68.7	14601.7	4.8	3.86	3.37	224	435			265	82.2	15717.1	4.1	3.86	4.1	272	465			265	87.5	16120.7	13	3.86	4.1	272	488			265	83.4	17888.7	199.5	3.86	2.89	192	537			265	75.7	16131.1	23.9	3.86	4.1	272	485
266	83.1	14760.5	158.8	3.86	4.1	272	440			266	71.1	15748.4	31.3	3.86	4.1	272	466			266	81.7	16125.5	4.8	3.86	4.1	272	488			266	75.7	17891.3	2.7	3.86	2.65	176	538			266	63.4	16142.4	11.3	3.86	4.1	272	485
267	72.8	14766.3	5.8	3.86	4.1	272	440			267	76.4	15919	170.6	3.86	4.1	272	471			267	74.9	16277.8	152.3	3.86	4.1	272	493			267	81.7	18090.8	199.5	3.86	2.65	176	544			267	84.8	16151.8	9.4	3.86	4.1	272	485
268	83.4	14768	1.7	3.86	4.1	272	440			268	86.5	15920.5	1.4	3.86	4.1	272	471			268	85.8	16310.8	33	3.86	4.1	272	494			268	80.5	18093.3	2.4	3.86	4.1	272	544			268	76.4	16298.8	147	3.86	4.1	272	490
269	83.9	14794.7	26.7	3.86	4.1	272	441			269	73.5	15921	0.5	3.86	3.61	240	471			269	73	16502.2	191.3	3.86	4.1	272	499			269	75.9	18093.7	0.5	3.86	4.1	272	544			269	84.3	16302.9	4.1	3.86	4.1	272	490
270	84.1	14966.5	171.8	3.86	4.1	272	446			270	72	15933	12	3.86	4.1	272	472			270	84.6	16516.4	14.2	3.86	4.1	272	500			270	81.7	18111.8	18.1	3.86	4.1	272	544			270	81.4	16502.9	200	3.86	4.1	272	496
271	77.3	15178.3	211.8	3.86	4.1	272	453			271	79	15942.2	9.2	3.86	4.1	272	472			271	76.6	16528.2	11.8	3.86	4.1	272	500			271	82.7	18283.6	171.8	3.86	4.1	272	549			271	77.3	16508.9	6	3.86	4.1	272	496
272	72.5	15185.1	6.7	3.86	4.1	272	453			272	76.4	16120	177.8	3.86	4.1	272	477			272	78.6	16705.8	177.6	3.86	3.61	240	506			272	75.7	18285.5	1.9	3.86	4.1	272	549			272	76.4	16528.4	19.5	3.86	3.37	224	497
273	81.2	15361.7	176.6	3.86	4.1	272	458			273	72.5	16120.2	0.2	3.86	4.1	272	477			273	85.1	16713	7.2	3.86	4.1	272	506			273	77.6	18300	14.5	3.86	4.1	272	550			273	71.1	16532	3.6	3.86	4.1	272	497
274	81.7	15371.3	9.6	3.86	4.1	272	458			274	79.8	16127.7	7.5	3.86	4.1	272	478			274	80	16726.3	13.3	3.86	4.1	272	506			274	74.9	18304.3	4.3	3.86	4.1	272	550			274	80.2	16690.6	158.6	3.86	4.1	272	501
275	76.1	15384.6	13.3	3.86	4.1	272	459			275	84.8	16129.2	1.4	3.86	4.1	272	478			275	72	16854.5	128.2	3.86	4.1	272	510			275	79.5	18490.4	186	3.86	3.37	224	556			275	74	16699.8	9.2	3.86	4.1	272	502
276	71.3	15561.4	176.9	3.86	4.1	272	464			276	75.7	16142.7	13.5	3.86	4.1	272	478			276	79	16859.8	5.3	3.86	4.1	272	510			276	82.9	18493	2.7	3.86	4.1	272	556			276	87.5	16703.4	3.6	3.86	4.1	272	502
277	80.7	15561.9	0.5	3.86	4.1	272	464			277	85.8	16321.4	178.8	3.86	4.1	272	483			277	70.4	16875.4	15.7	3.86	4.1	272	511			277	75.2	18496.6	3.6	3.86	4.1	272	556			277	84.3	16720	16.6	3.86	4.1	272	502
278	85.1	15563.6	1.7	3.86	4.1	272	464			278	72.5	16324.8	3.4	3.86	4.1	272	483			278	74	16890.6	15.2	3.86	4.1	272	511			278	77.3	18684.3	187.7	3.86	4.1	272	561			278	77.8	16896.1	176.1	3.86	4.1	272	508
279	74	15566	2.4	3.86	4.1	272	464			279	85.1	16518.8	194	3.86	4.1	272	489			279	86.7	16903.9	13.3	3.86	3.37	224	512			279	78.6	18686.5	2.2	3.86	3.37	224	561			279	79.5	16899.8	3.6	3.86	4.1	272	508
280	84.6	15579.3	13.3	3.86	4.1	272	465			280	81.9	16522.9	4.1	3.86	4.1	272	489			280	70.8	16905.3	1.4	3.86	4.1	272	512			280	78.1	18709.9	23.4	3.86	4.1	272	562			280	81.9	16900.5	0.7	3.86	4.1	272	508
281	76.1	15590.1	10.8	3.86	4.1	272	465			281	75.9	16526	3.1	3.86	4.1	272	489			281	88.7	16907	1.7	3.86	4.1	272	512			281	74.7	18879.8	169.9	3.86	4.1	272	567			281	78.6	16909.9	9.4	3.86	4.1	272	508
282	76.9	15768	177.8	3.86	4.1	272	470			282	85.1	16547.2	21.2	3.86	4.1	272	490			282	87	16913.3	6.3	3.86	4.1	272	512			282	79.5	18880.7	1	3.86	4.1	272	567			282	70.6	16927.5	17.6	3.86	3.61	240	509
283	86.3	15768.7	0.7	3.86	4.1	272	470			283	82.4	16738.8	191.6	3.86	4.1	272	496			283	85.3	16922.2	8.9	3.86	4.1	272	512			283	75.4	18885.8	5.1	3.86	3.61	240	567			283	84.3	16927.5	0	3.86	3.37	224	509
284	68.9	15779	10.4	3.86	4.1	272	471			284	82.9	16742.9	4.1	3.86	4.1	272	496			284	75.2	16927	4.8	3.86	4.1	272	512			284	80.2	18902.4	16.6	3.86	4.1	272	568			284	77.1	17108.7	181.2	3.86	4.1	272	514
285	74.5	15785.5	6.5	3.86	4.1	272	471			285	72.5	16747	4.1	3.86	4.1	272	496			285	79	17097.1	170.1	3.86	4.1	272	517			285	86.5	19091.8	189.4	3.86	4.1	272	574			285	85.3	17122.9	14.2	3.86	4.1	272	514
286	90.8	15967	181.4	3.86	4.1	272	476			286	81.9	16782.2	35.2	3.86	4.1	272	497			286	86.3	17117.6	20.5	3.86	4.1	272	518			286	79.8	19094.2	2.4	3.86	4.1	272	574			286	81.2	17293.7	170.8	3.86	4.1	272	520
287	71.8	15967.2	0.2	3.86	4.1	272	476			287	77.6	16927.5	145.3	3.86	4.1	272	501			287	83.4	17294	176.4	3.86	4.1	272	523			287	84.6	19115.4	21.2	3.86	4.1	272	574			287	78.1	17300.2	6.5	3.86	4.1	272	520
288	79.8	16008	40.7	3.86	4.1	272	477			288	80	16930.1	2.7	3.86	4.1	272	501			288	77.1	17294.9	1	3.86	4.1	272	523			288	73	19119	3.6	3.86	2.65	176	574			288	79	17304.3	4.1	3.86	4.1	272	520
289	75.4	16017.1	9.2	3.86	4.1	272	478			289	75.7	16936.9	6.7	3.86	4.1	272	502			289	84.3	17300.7	5.8	3.86	4.1	272	524			289	83.4	19122.9	3.9	3.86	4.1	272	575			289	73.5	17327.2	22.9	3.86	4.1	272	521
290	86	16167.5	150.4	3.86	4.1	272	482			290	79.5	17135.4	198.6	3.86	3.86	256	507			290	75.2	17301.4	0.7	3.86	4.1	272	524			290	81	19128.2	5.3	3.86	4.1	272	575			290	80.5	17348	20.7	3.86	4.1	272	521
291	68	16173	5.5	3.86	4.1	272	482			291	81.2	17151.1	15.7	3.86	4.1	272	508			291	84.6	17319	17.6	3.86	4.1	272	524			291	75.7	19133	4.8	3.86	4.1	272	575			291	82.4	17495.2	147.2	3.86	4.1	272	526
292	76.4	16173.3	0.2	3.86	4.1	272	482			292	71.8	17176.9	25.8	3.86	4.1	272	509			292	75.2	17324.1	5.1	3.86	4.1	272	524			292	75.4	19281	148	3.86	4.1	272	579			292	86.5	17508.4	13.3	3.86	4.1	272	526
293	80.2	16174.9	1.7	3.86	4.1	272	482			293	79.5	17334.2	157.3	3.86	4.1	272	513			293	83.9	17499.3	175.2	3.86	4.1	272	530			293	80.5	19291.1	10.1	3.86	4.1	272	580			293	82.2	17508.7	0.2	3.86	4.1	272	526
294	81	16192.3	17.3	3.86	4.1	272	483			294	90.4	17337.8	3.6	3.86	3.86	256	513			294	74.9	17500.7	1.4	3.86	4.1	272	530			294	80	19294.5	3.4	3.86	4.1	272	580			294	75.7	17512.3	3.6	3.86	4.1	272	526
295	75.2	16206	13.7	3.86	4.1	272	483			295	76.4	17354.5	16.6	3.86	4.1	272	514			295	69.2	17504.8	4.1	3.86	4.1	272	530			295	78.6	19301.9	7.5	3.86	4.1	272	580			295	75.4	17708.4	196.1	3.86	4.1	272	532
296	77.8	16365.8	159.8	3.86	4.1	272	488			296	87.7	17534.7	180.2	3.86	4.1	272	519			296	76.1	17543.6	38.8	3.86	4.1	272	531			296	79.5	19478.8	176.9	3.86	4.1	272	585			296	85.3	17709.4	1	3.86	4.1	272	532
297	85.5	16369.9	4.1	3.86	4.1	272	488			297	84.3	17537.8	3.1	3.86	4.1	272	519			297	82.9	17683.9	140.2	3.86	4.1	272	535			297	76.1	19488.2	9.4	3.86	3.86	256	586			297	79.5	17714.7	5.3	3.86	4.1	272	532
298	72.5	16373.5	3.6	3.86	4.1	272	488			298	77.3	17540	2.2	3.86	4.1	272	519			298	78.3	17689.9	6	3.86	4.1	272	535			298	87.5	19499.5	11.3	3.86	4.1	272	586			298	68.7	17719.3	4.6	3.86	4.1	272	532
299	83.6	16389.6	16.1	3.86	4.1	272	489			299	82.7	17572.8	32.8	3.86	4.1	272	520			299	69.6	17691.1	1.2	3.86	4.1	272	535			299	77.6	19678.6	179	3.86	4.1	272	591			299	83.9	17728	8.7	3.86	4.1	272	533
300	78.8	16404.3	14.7	3.86	4.1	272	489			300	74.5	17747.5	174.7	3.86	4.1	272	526			300	76.4	17704.3	13.3	3.86	4.1	272	536			300	77.6	19689.6	11.1	3.86	4.1	272	592			300	68.2	17906	178.1	3.86	4.1	272	538
301	80.5	16575.7	171.3	3.86	4.1	272	494			301	88.7	17755.2	7.7	3.86	4.1	272	526			301	80.2	17828.4	124.1	3.86	3.86	256	540			301	78.1	19698.8	9.2	3.86	4.1	272	592			301	81.7	17920.5	14.5	3.86	4.1	272	538
302	72.5	16576.4	0.7	3.86	4.1	272	494			302	74	17759.3	4.1	3.86	4.1	272	526			302	76.4	17837.1	8.7	3.86	4.1	272	540			302	79.5	19902.2	203.4	3.86	4.1	272	598			302	83.4	17929.2	8.7	3.86	4.1	272	539
303	82.7	16764.1	187.7	3.86	4.1	272	500			303	78.3	17923.6	164.3	3.86	4.1	272	531			303	86.5	17846.7	9.6	3.86	4.1	272	540			303	70.6	19904.6	2.4	3.86	4.1	272	598			303	87.7	17998.6	69.4	3.86	4.1	272	541
304	69.9	16770.1	6	3.86	4.1	272	500			304	75.7	17934	10.4	3.86	4.1	272	531			304	77.1	18007.5	160.7	3.86	4.1	272	545			304	83.6	19915.4	10.8	3.86	4.1	272	598			304	73.5	18000	1.4	3.86	4.1	272	541
305	77.8	16777.3	7.2	3.86	4.1	272	500			305	83.1	17943.9	9.9	3.86	4.1	272	531			305	84.6	18014	6.5	3.86	4.1	272	545			305	80.5	20077.1	161.7	3.86	4.1	272	603			305	81	18000.5	0.5	3.86	4.1	272	541
306	74.2	16963.9	186.5	3.86	4.1	272	506			306	76.9	17945.3	1.4	3.86	3.13	208	531			306	74.9	18029.4	15.4	3.86	4.1	272	546			306	76.1	20106.7	29.6	3.86	4.1	272	604			306	79.3	18094.7	94.2	3.86	4.1	272	544
307	67	16968.7	4.8	3.86	4.1	272	506			307	71.6	17951.6	6.3	3.86	4.1	272	532			307	79.5	18034.2	4.8	3.86	4.1	272	546			307	84.6	20288	181.2	3.86	4.1	272	610			307	84.3	18191.1	96.4	3.86	3.61	240	547
308	76.6	16975.4	6.7	3.86	4.1	272	506			308	82.2	18133	181.4	3.86	4.1	272	537			308	79.8	18251.8	217.6	3.86	4.1	272	552			308	81.9	20293.5	5.5	3.86	4.1	272	610			308	83.1	18204.1	13	3.86	4.1	272	547
309	90.1	16979.8	4.3	3.86	3.13	208	506			309	74.9	18136.9	3.9	3.86	4.1	272	537			309	70.1	18274.7	22.9	3.86	4.1	272	553			309	70.6	20294.9	1.4	3.86	4.1	272	610			309	83.4	18210.8	6.7	3.86	4.1	272	547
310	73.3	16980	0.2	3.86	2.89	192	506			310	73.5	18151.1	14.2	3.86	3.61	240	538			310	71.3	18417.8	143.1	3.86	4.1	272	557			310	85.1	20322.4	27.5	3.86	4.1	272	611			310	88	18403.9	193	3.86	4.1	272	553
311	85.8	17169.6	189.6	3.86	4.1	272	512			311	89.2	18332	181	3.86	4.1	272	543			311	74	18419.3	1.4	3.86	2.89	192	557			311	84.3	20481.9	159.5	3.86	3.61	240	615			311	75.4	18407.5	3.6	3.86	4.1	272	553
312	75.4	17174.7	5.1	3.86	4.1	272	512			312	75.4	18335.9	3.9	3.86	4.1	272	543			312	68.7	18479.3	60	3.86	4.1	272	559			312	81.2	20492.3	10.4	3.86	4.1	272	616			312	79.5	18408.9	1.4	3.86	4.1	272	553
313	69.4	17191.8	17.1	3.86	4.1	272	513			313	77.6	18346	10.1	3.86	4.1	272	543			313	74.2	18616.1	136.9	3.86	4.1	272	563			313	85.1	20497.3	5.1	3.86	4.1	272	616			313	85.8	18419.3	10.4	3.86	4.1	272	553
314	71.6	17198.1	6.3	3.86	4.1	272	513			314	81.2	18354.5	8.4	3.86	4.1	272	544			314	79.5	18621.9	5.8	3.86	4.1	272	564			314	76.1	20501.7	4.3	3.86	4.1	272	616			314	82.9	18606	186.7	3.86	4.1	272	559
315	81.4	17370.6	172.5	3.86	4.1	272	518			315	69.9	18540	185.5	3.86	4.1	272	549			315	68	18622.2	0.2	3.86	4.1	272	564			315	80.5	20585.3	83.6	3.86	3.61	240	619			315	88.2	18623.6	17.6	3.86	4.1	272	560
316	83.4	17379.8	9.2	3.86	4.1	272	518			316	80.5	18542.2	2.2	3.86	4.1	272	549			316	81.9	18797.1	174.9	3.86	4.1	272	569			316	76.9	20588	2.7	3.86	4.1	272	619			316	73.5	18795.4	171.8	3.86	4.1	272	565
317	72.5	17396.4	16.6	3.86	4.1	272	519			317	78.8	18576.6	34.5	3.86	4.1	272	550			317	79	18814	16.9	3.86	4.1	272	569			317	74	20594.5	6.5	3.86	4.1	272	619			317	88.2	18823.1	27.7	3.86	4.1	272	566
318	76.6	17408.2	11.8	3.86	4.1	272	519			318	79.3	18740.5	163.9	3.86	4.1	272	555			318	83.6	18818.8	4.8	3.86	3.86	256	570			318	79.3	20604.8	10.4	3.86	4.1	272	619			318	79.8	18998.6	175.4	3.86	4.1	272	571
319	89.2	17411.1	2.9	3.86	4.1	272	519			319	70.6	18742.9	2.4	3.86	4.1	272	555			319	70.4	18998.1	179.3	3.86	4.1	272	575			319	79.5	20685.8	81	3.86	4.1	272	622			319	88	19017.6	19	3.86	4.1	272	571
320	86.7	17564.6	153.5	3.86	4.1	272	524			320	77.3	18744.8	1.9	3.86	4.1	272	555			320	68	19012.8	14.7	3.86	4.1	272	575			320	74.9	20687.2	1.4	3.86	4.1	272	622			320	80	19057.6	40	3.86	4.1	272	573
321	72.3	17567.5	2.9	3.86	4.1	272	524			321	76.4	18951.1	206.3	3.86	4.1	272	561			321	78.3	19019.5	6.7	3.86	4.1	272	576			321	73	20695.9	8.7	3.86	4.1	272	622			321	87	19197.1	139.5	3.86	4.1	272	577
322	90.8	17594	26.5	3.86	4.1	272	525			322	75.4	18973.5	22.4	3.86	4.1	272	562			322	74.9	19030.8	11.3	3.86	4.1	272	576			322	76.1	20884.1	188.2	3.86	2.65	176	628			322	76.4	19199.8	2.7	3.86	4.1	272	577
323	84.3	17766.5	172.5	3.86	4.1	272	530			323	74.5	19136.6	163.1	3.86	4.1	272	567			323	84.1	19206	175.2	3.86	4.1	272	581			323	72.8	20887	2.9	3.86	4.1	272	628			323	79.8	19209.4	9.6	3.86	4.1	272	577
324	78.8	17769.6	3.1	3.86	4.1	272	530			324	79.5	19149.2	12.5	3.86	4.1	272	567			324	81.9	19211.1	5.1	3.86	3.86	256	581			324	73	21084.1	197.1	3.86	3.37	224	634			324	81.2	19392.8	183.4	3.86	4.1	272	583
325	85.8	17974.5	204.8	3.86	4.1	272	536			325	81.9	19151.6	2.4	3.86	4.1	272	567			325	70.4	19383.4	172.3	3.86	4.1	272	587			325	72.5	21092	8	3.86	4.1	272	634			325	78.3	19395.7	2.9	3.86	4.1	272	583
326	88.7	17981.9	7.5	3.86	4.1	272	536			326	86	19153.5	1.9	3.86	4.1	272	567			326	72.8	19409.6	26.3	3.86	2.65	176	587			326	76.9	21098.8	6.7	3.86	4.1	272	634			326	74.7	19598.3	202.7	3.86	4.1	272	589
327	73.7	17989.9	8	3.86	4.1	272	537			327	72.8	19156.9	3.4	3.86	4.1	272	567			327	74	19801.9	392.3	3.86	4.1	272	599			327	78.8	21283.4	184.6	3.86	3.13	208	640			327	64.6	19599.8	1.4	3.86	4.1	272	589
328	80.7	17997.1	7.2	3.86	4.1	272	537			328	71.1	19176.6	19.8	3.86	4.1	272	568			328	68.9	19811.3	9.4	3.86	4.1	272	600			328	81.9	21290.4	7	3.86	4.1	272	640			328	81.2	19606.5	6.7	3.86	4.1	272	589
329	75.4	18005.1	8	3.86	4.1	272	537			329	76.4	19177.3	0.7	3.86	4.1	272	568			329	82.9	19995.2	183.9	3.86	4.1	272	605			329	79.3	21482.9	192.5	3.86	2.89	192	646			329	80.7	19801.9	195.4	3.86	4.1	272	595
330	78.8	18010.1	5.1	3.86	4.1	272	537			330	76.9	19345.1	167.7	3.86	4.1	272	573			330	77.3	20000.7	5.5	3.86	4.1	272	605			330	71.6	21489.6	6.7	3.86	4.1	272	646			330	79.5	19805.3	3.4	3.86	4.1	272	595
331	70.6	18028.7	18.6	3.86	4.1	272	538			331	80.7	19354.5	9.4	3.86	4.1	272	573			331	79	20184.6	183.9	3.86	4.1	272	611			331	76.4	21493	3.4	3.86	4.1	272	646			331	83.6	19828.2	22.9	3.86	4.1	272	596
332	81.7	18175.9	147.2	3.86	4.1	272	542			332	84.6	19361.9	7.5	3.86	3.61	240	573			332	78.6	20199.8	15.2	3.86	4.1	272	611			332	82.4	21512.3	19.3	3.86	4.1	272	646			332	74.9	20007.5	179.3	3.86	4.1	272	601
333	78.8	18192	16.1	3.86	4.1	272	543			333	81.4	19548.7	186.7	3.86	4.1	272	579			333	78.8	20208	8.2	3.86	4.1	272	612			333	75.7	21522.7	10.4	3.86	4.1	272	647			333	78.6	20016.6	9.2	3.86	3.13	208	601
334	76.6	18199.8	7.7	3.86	4.1	272	543			334	66.5	19561.2	12.5	3.86	4.1	272	579			334	69.6	20210.6	2.7	3.86	4.1	272	612			334	83.4	21691.3	168.7	3.86	4.1	272	652			334	83.1	20055.2	38.6	3.86	4.1	272	603
335	80	18366.3	166.5	3.86	4.1	272	548			335	73	19563.1	1.9	3.86	4.1	272	579			335	81.9	20363.1	152.5	3.86	4.1	272	616			335	86.7	21695.4	4.1	3.86	4.1	272	652			335	80.7	20191.3	136.1	3.86	4.1	272	607
336	87	18366.7	0.5	3.86	4.1	272	548			336	72.5	19577.1	14	3.86	4.1	272	580			336	82.9	20390.4	27.2	3.86	4.1	272	617			336	81	21697.1	1.7	3.86	4.1	272	652			336	82.2	20194.5	3.1	3.86	4.1	272	607
337	78.6	18377.6	10.8	3.86	4.1	272	548			337	82.9	19751.1	174	3.86	4.1	272	585			337	70.8	20390.8	0.5	3.86	4.1	272	617			337	75.9	21886.3	189.2	3.86	4.1	272	658			337	85.1	20209.9	15.4	3.86	4.1	272	607
338	79.8	18567.2	189.6	3.86	4.1	272	554			338	74.2	19759.3	8.2	3.86	4.1	272	585			338	73	20403.4	12.5	3.86	3.86	256	618			338	79.8	21895.4	9.2	3.86	4.1	272	658			338	77.3	20223.4	13.5	3.86	4.1	272	608
339	72.5	18573.3	6	3.86	4.1	272	554			339	68.9	19761	1.7	3.86	4.1	272	585			339	72.3	20578.6	175.2	3.86	4.1	272	623			339	77.3	21897.8	2.4	3.86	4.1	272	658			339	84.6	20396.6	173.3	3.86	4.1	272	613
340	77.3	18585.5	12.3	3.86	4.1	272	554			340	70.6	19954.5	193.5	3.86	4.1	272	591			340	84.1	20603.9	25.3	3.86	4.1	272	624			340	70.8	22088.2	190.4	3.86	4.1	272	664			340	86.5	20404.8	8.2	3.86	4.1	272	613
341	85.5	18600.2	14.7	3.86	4.1	272	555			341	78.6	19957.1	2.7	3.86	4.1	272	591			341	68.2	20613.5	9.6	3.86	4.1	272	624			341	74	22095.9	7.7	3.86	4.1	272	664			341	81	20410.1	5.3	3.86	4.1	272	613
342	74.2	18607.2	7	3.86	4.1	272	555			342	70.4	19964.1	7	3.86	4.1	272	591			342	82.7	20630.6	17.1	3.86	3.61	240	624			342	82.4	22098.1	2.2	3.86	4.1	272	664			342	82.4	20418.8	8.7	3.86	2.89	192	614
343	78.3	18770.6	163.4	3.86	4.1	272	560			343	75.4	20151.3	187.2	3.86	4.1	272	597			343	74.7	20781.2	150.6	3.86	4.1	272	629			343	82.7	22214.9	116.9	3.86	3.86	256	668			343	79	20440.5	21.7	3.86	4.1	272	614
344	81.4	18777.6	7	3.86	4.1	272	560			344	79	20169.4	18.1	3.86	4.1	272	597			344	75.7	20793	11.8	3.86	4.1	272	629			344	71.1	22214.5	0	3.86	3.13	208	668			344	82.9	20593.7	153.3	3.86	4.1	272	619
345	73.3	18778.1	0.5	3.86	4.1	272	560			345	70.1	20176.9	7.5	3.86	4.1	272	598			345	85.8	20802.2	9.2	3.86	4.1	272	630			345	75.4	22216.6	2.2	3.86	4.1	272	668			345	85.1	20612.3	18.6	3.86	4.1	272	619
346	88.2	18786.7	8.7	3.86	4.1	272	560			346	79.8	20177.1	0.2	3.86	4.1	272	598			346	76.9	20807	4.8	3.86	4.1	272	630			346	79.8	22218.1	1.4	3.86	4.1	272	668			346	88	20614.2	1.9	3.86	4.1	272	619
347	88	18955.7	168.9	3.86	3.61	240	565			347	74.9	20360.5	183.4	3.86	4.1	272	603			347	81	20808.2	1.2	3.86	4.1	272	630			347	70.1	22220	1.9	3.86	4.1	272	668			347	85.3	20623.9	9.6	3.86	4.1	272	620
348	70.6	18968.2	12.5	3.86	4.1	272	566			348	81.9	20360.5	0	3.86	4.1	272	603			348	71.6	20808.9	0.7	3.86	4.1	272	630			348	79	22225.8	5.8	3.86	4.1	272	668			348	87	20631.8	8	3.86	4.1	272	620
349	78.6	18989.9	21.7	3.86	2.41	160	566			349	83.4	20366.5	6	3.86	4.1	272	603			349	80.7	21153	344.1	3.86	4.1	272	640			349	79.3	22344.1	118.3	3.86	3.86	256	671			349	83.4	20798.8	167	3.86	4.1	272	625
350	70.6	18997.6	7.7	3.86	4.1	272	567			350	80	20378.6	12	3.86	4.1	272	604			350	76.9	21170.6	17.6	3.86	4.1	272	641			350	77.8	22457.1	113	3.86	4.1	272	675			350	74.9	20807	8.2	3.86	4.1	272	625
351	78.3	19174	176.4	3.86	4.1	272	572			351	80	20382.4	3.9	3.86	4.1	272	604			351	69.4	21346.7	176.1	3.86	4.1	272	646			351	83.4	22458.3	1.2	3.86	4.1	272	675			351	81	20990.1	183.1	3.86	4.1	272	631
352	85.5	19176.1	2.2	3.86	4.1	272	572			352	84.6	20554.5	172	3.86	4.1	272	609			352	81.7	21348.9	2.2	3.86	4.1	272	646			352	75.2	22458.6	0.2	3.86	4.1	272	675			352	81.9	21005.5	15.4	3.86	4.1	272	631
353	85.8	19189.9	13.7	3.86	4.1	272	572			353	72.8	20559	4.6	3.86	4.1	272	609			353	78.6	21356.1	7.2	3.86	4.1	272	646			353	75.9	22547	88.4	3.86	3.13	208	678			353	85.5	21023.4	17.8	3.86	4.1	272	632
354	79.5	19194.9	5.1	3.86	4.1	272	573			354	79.5	20566.3	7.2	3.86	4.1	272	609			354	71.1	21360.7	4.6	3.86	3.86	256	647			354	79	22547.5	0.5	3.86	3.86	256	678			354	64.3	21041	17.6	3.86	4.1	272	632
355	78.6	19374.9	180	3.86	4.1	272	578			355	81.9	20752.8	186.5	3.86	4.1	272	615			355	75.4	21376.6	15.9	3.86	4.1	272	647			355	79.8	22577.1	29.6	3.86	3.37	224	678			355	77.6	21046.3	5.3	3.86	4.1	272	632
356	74.5	19384.3	9.4	3.86	4.1	272	578			356	75.9	20765.3	12.5	3.86	4.1	272	615			356	71.3	21534.2	157.6	3.86	4.1	272	652			356	84.3	22591.6	14.5	3.86	4.1	272	679			356	76.4	21203.9	157.6	3.86	4.1	272	637
357	81.2	19398.6	14.2	3.86	4.1	272	579			357	76.1	20777.6	12.3	3.86	4.1	272	615			357	80.7	21549.4	15.2	3.86	4.1	272	652			357	78.6	22723.6	132	3.86	4.1	272	683			357	79	21211.1	7.2	3.86	4.1	272	637
358	77.1	19566.5	168	3.86	4.1	272	584			358	80.5	20958.3	180.7	3.86	4.1	272	621			358	71.1	21720.5	171.1	3.86	2.65	176	657			358	82.7	22735.9	12.3	3.86	4.1	272	683			358	82.4	21229.4	18.3	3.86	4.1	272	638
359	80.2	19578.8	12.3	3.86	4.1	272	584			359	84.6	20966.3	8	3.86	4.1	272	621			359	75.9	21736.6	16.1	3.86	4.1	272	658			359	73.3	22912.5	176.6	3.86	2.65	176	689			359	84.6	21244.6	15.2	3.86	4.1	272	638
360	77.1	19590.4	11.6	3.86	4.1	272	584			360	70.8	20973	6.7	3.86	4.1	272	621			360	81.2	21742.2	5.5	3.86	4.1	272	658			360	83.6	22928	15.4	3.86	4.1	272	689			360	80	21260.5	15.9	3.86	4.1	272	639
361	74.9	19755.7	165.3	3.86	4.1	272	589			361	75.7	20977.3	4.3	3.86	4.1	272	621			361	85.8	21747.2	5.1	3.86	4.1	272	658			361	76.1	22929.9	1.9	3.86	4.1	272	689			361	81.9	21406.5	146	3.86	4.1	272	643
362	91.1	19767.5	11.8	3.86	4.1	272	590			362	68.2	20979.5	2.2	3.86	4.1	272	621			362	84.6	21764.6	17.3	3.86	4.1	272	659			362	78.6	23119.3	189.4	3.86	4.1	272	695			362	77.6	21410.6	4.1	3.86	4.1	272	643
363	84.1	19779	11.6	3.86	4.1	272	590			363	76.1	21159.8	180.2	3.86	4.1	272	627			363	77.8	21909.4	144.8	3.86	4.1	272	663			363	86.5	23120.5	1.2	3.86	4.1	272	695			363	73.5	21428.2	17.6	3.86	4.1	272	644
364	79.3	19779.8	0.7	3.86	4.1	272	590			364	79.3	21170.1	10.4	3.86	4.1	272	627			364	83.9	22098.1	188.7	3.86	4.1	272	669			364	72.3	23311.3	190.8	3.86	2.17	144	701			364	65.1	21435.2	7	3.86	4.1	272	644
365	72.5	19782.4	2.7	3.86	4.1	272	590			365	73.7	21195.9	25.8	3.86	4.1	272	628			365	71.3	22109.6	11.6	3.86	4.1	272	669			365	79.3	23311.8	0.5	3.86	2.89	192	701			365	86.5	21603.4	168.2	3.86	4.1	272	649
366	82.4	19969.4	187	3.86	4.1	272	596			366	76.4	21356.6	160.7	3.86	4.1	272	633			366	75.9	22275.7	166	3.86	4.1	272	674			366	74.5	23312.3	0.5	3.86	4.1	272	701			366	84.3	21608.2	4.8	3.86	4.1	272	649
367	70.4	19992.3	22.9	3.86	4.1	272	596			367	70.6	21362.9	6.3	3.86	4.1	272	633			367	84.1	22288	12.3	3.86	4.1	272	675			367	83.1	23313.3	1	3.86	4.1	272	701			367	81.9	21616.4	8.2	3.86	4.1	272	650
368	74.7	20001	8.7	3.86	4.1	272	597			368	81.7	21367	4.1	3.86	4.1	272	633			368	74.5	22299.5	11.6	3.86	4.1	272	675			368	73.5	23375.2	61.9	3.86	3.13	208	702			368	86.5	21805.1	188.7	3.86	4.1	272	655
369	82.9	20175.2	174.2	3.86	4.1	272	602			369	86.7	21560	193	3.86	4.1	272	639			369	71.8	22312.3	12.8	3.86	4.1	272	675			369	78.3	23375.2	0	3.86	3.13	208	702			369	78.8	21812.3	7.2	3.86	3.37	224	655
370	75.4	20180	4.8	3.86	4.1	272	602			370	75.4	21572.5	12.5	3.86	4.1	272	639			370	82.4	22318.3	6	3.86	4.1	272	676			370	84.6	23375.2	0	3.86	3.13	208	702			370	81	21823.1	10.8	3.86	4.1	272	656
371	71.8	20187	7	3.86	4.1	272	602			371	79.3	21586	13.5	3.86	4.1	272	639			371	75.2	22318.6	0.2	3.86	4.1	272	676			371	89.4	23375.7	0.5	3.86	2.41	160	702			371	78.6	21833.5	10.4	3.86	4.1	272	656
372	77.8	20188.4	1.4	3.86	4.1	272	602			372	81.9	21748.4	162.4	3.86	4.1	272	644			372	77.8	22322.2	3.6	3.86	4.1	272	676			372	83.1	23507.7	132	3.86	4.1	272	706			372	80	21843.1	9.6	3.86	4.1	272	656
373	80.7	20362.4	174	3.86	3.86	256	607			373	84.8	21768.7	20.2	3.86	4.1	272	645			373	75.2	22487.7	165.5	3.86	4.1	272	681			373	75.2	23532.8	25.1	3.86	4.1	272	707			373	88	22001	157.8	3.86	4.1	272	661
374	70.6	20380	17.6	3.86	4.1	272	608			374	71.6	21772.5	3.9	3.86	4.1	272	645			374	86.3	22499	11.3	3.86	4.1	272	681			374	79.3	23534.2	1.4	3.86	4.1	272	707			374	77.6	22003.9	2.9	3.86	4.1	272	661
375	78.3	20384.8	4.8	3.86	4.1	272	608			375	83.6	21957.6	185.1	3.86	4.1	272	650			375	80.5	22502.4	3.4	3.86	4.1	272	681			375	84.1	23535.4	1.2	3.86	4.1	272	707			375	81.4	22007.2	3.4	3.86	4.1	272	661
376	85.3	20392.5	7.7	3.86	4.1	272	608			376	74.9	21963.4	5.8	3.86	4.1	272	651			376	73.5	22512.5	10.1	3.86	3.13	208	681			376	82.7	23641	105.5	3.86	3.86	256	710			376	75.9	22203.4	196.1	3.86	4.1	272	667
377	70.1	20395.2	2.7	3.86	4.1	272	608			377	76.1	21968.4	5.1	3.86	4.1	272	651			377	72.3	22685.3	172.8	3.86	4.1	272	687			377	75.7	23678.1	37.1	3.86	3.86	256	712			377	84.6	22210.6	7.2	3.86	4.1	272	667
378	85.3	20562.2	167	3.86	4.1	272	613			378	74.7	21973.7	5.3	3.86	4.1	272	651			378	69.2	22853	167.7	3.86	4.1	272	692			378	82.4	23678.1	0	3.86	3.86	256	712			378	82.4	22218.1	7.5	3.86	4.1	272	668
379	74.2	20575.4	13.3	3.86	4.1	272	614			379	83.9	22170.4	196.6	3.86	4.1	272	657			379	79.5	22858.1	5.1	3.86	4.1	272	692			379	87.5	23678.1	0	3.86	4.1	272	712			379	79.5	22233.3	15.2	3.86	4.1	272	668
380	71.3	20584.1	8.7	3.86	4.1	272	614			380	80.7	22190.6	20.2	3.86	4.1	272	657			380	75.2	22874.7	16.6	3.86	4.1	272	692			380	85.3	23694.5	16.4	3.86	4.1	272	712			380	72	22401.7	168.4	3.86	4.1	272	673
381	85.3	20782.4	198.3	3.86	4.1	272	620			381	70.4	22193.3	2.7	3.86	4.1	272	657			381	74.2	23048.2	173.5	3.86	4.1	272	698			381	81.4	23821.4	127	3.86	4.1	272	716			381	81.4	22410.1	8.4	3.86	4.1	272	673
382	72	20783.1	0.7	3.86	4.1	272	620			382	71.6	22208.7	15.4	3.86	4.1	272	658			382	80.7	23058.3	10.1	3.86	4.1	272	698			382	75.2	23822.2	0.7	3.86	4.1	272	716			382	82.9	22418.3	8.2	3.86	4.1	272	674
383	69.4	20788.2	5.1	3.86	4.1	272	620			383	73.3	22378.3	169.6	3.86	4.1	272	663			383	66.7	23063.9	5.5	3.86	4.1	272	698			383	82.2	23828.7	6.5	3.86	4.1	272	716			383	82.9	22426.5	8.2	3.86	4.1	272	674
384	76.4	20808.2	20	3.86	4.1	272	621			384	80.2	22387.2	8.9	3.86	4.1	272	663			384	86	23253.3	189.4	3.86	4.1	272	704			384	70.6	23832.8	4.1	3.86	4.1	272	716			384	84.6	22610.1	183.6	3.86	3.86	256	679
385	72.8	20972.5	164.3	3.86	4.1	272	626			385	75.7	22390.6	3.4	3.86	4.1	272	663			385	80.5	23265.5	12.3	3.86	4.1	272	704			385	81.4	24014.5	181.7	3.86	4.1	272	722			385	76.6	22616.4	6.3	3.86	4.1	272	680
386	83.1	20978.3	5.8	3.86	4.1	272	626			386	70.1	22397.8	7.2	3.86	4.1	272	663			386	72.3	23270.8	5.3	3.86	4.1	272	704			386	75.7	24022.9	8.4	3.86	4.1	272	722			386	80.7	22733.3	116.9	3.86	4.1	272	683
387	76.9	20982.2	3.9	3.86	4.1	272	626			387	74	22563.4	165.5	3.86	4.1	272	668			387	78.6	23455.4	184.6	3.86	4.1	272	710			387	77.8	24224.8	201.9	3.86	4.1	272	728			387	80.2	22738.8	5.5	3.86	4.1	272	683
388	68.2	20995.4	13.3	3.86	4.1	272	626			388	80	22575.9	12.5	3.86	4.1	272	669			388	81.2	23463.1	7.7	3.86	4.1	272	710			388	83.6	24236.9	12	3.86	4.1	272	728			388	81	22934.2	195.4	3.86	4.1	272	689
389	82.9	21174	178.6	3.86	4.1	272	632			389	84.3	22577.8	1.9	3.86	4.1	272	669			389	77.1	23466.7	3.6	3.86	4.1	272	710			389	74	24239.5	2.7	3.86	3.86	256	728			389	85.1	22942.9	8.7	3.86	3.13	208	689
390	80	21182.9	8.9	3.86	4.1	272	632			390	75.4	22588.7	10.8	3.86	4.1	272	669			390	69.2	23656.4	189.6	3.86	4.1	272	716			390	75.9	24423.6	184.1	3.86	4.1	272	734			390	76.6	22987.2	44.3	3.86	4.1	272	691
391	66.5	21184.6	1.7	3.86	4.1	272	632			391	75.2	22782.2	193.5	3.86	4.1	272	675			391	78.6	23657.3	1	3.86	4.1	272	716			391	78.8	24435.7	12	3.86	4.1	272	734			391	70.6	23142.4	155.2	3.86	3.13	208	695
392	79.8	21189.9	5.3	3.86	4.1	272	632			392	77.6	22799.5	17.3	3.86	4.1	272	675			392	81.4	23667.5	10.1	3.86	4.1	272	716			392	76.9	24625.1	189.4	3.86	4.1	272	740			392	77.1	23153.5	11.1	3.86	4.1	272	696
393	72.3	21191.8	1.9	3.86	4.1	272	632			393	80	22814.9	15.4	3.86	4.1	272	676			393	80.7	23687.5	20	3.86	4.1	272	717			393	80.2	24629.4	4.3	3.86	4.1	272	740			393	82.4	23155.9	2.4	3.86	4.1	272	696
394	82.4	21371.6	179.8	3.86	4.1	272	638			394	84.8	22970.6	155.7	3.86	4.1	272	680			394	72.5	23808.9	121.4	3.86	4.1	272	721			394	76.4	24632.3	2.9	3.86	4.1	272	740			394	77.3	23157.6	1.7	3.86	4.1	272	696
395	70.4	21385.8	14.2	3.86	4.1	272	638			395	74.5	22980	9.4	3.86	4.1	272	681			395	72	23817.1	8.2	3.86	4.1	272	721			395	75.7	24709.2	76.9	3.86	4.1	272	743			395	74.7	23166.5	8.9	3.86	4.1	272	696
396	82.4	21554.5	168.7	3.86	4.1	272	643			396	80.2	22981.9	1.9	3.86	4.1	272	681			396	79.5	23827.2	10.1	3.86	4.1	272	721			396	85.8	24715.2	6	3.86	4.1	272	743			396	74.5	23181.2	14.7	3.86	4.1	272	697
397	75.9	21565.1	10.6	3.86	4.1	272	643			397	82.4	23178.1	196.1	3.86	4.1	272	687			397	67.5	23833	5.8	3.86	3.37	224	721			397	77.8	24728.2	13	3.86	4.1	272	743			397	78.8	23204.3	23.1	3.86	4.1	272	697
398	82.9	21594	28.9	3.86	4.1	272	644			398	71.1	23181	2.9	3.86	4.1	272	687			398	71.8	24005.5	172.5	3.86	4.1	272	727			398	87.2	24803.6	75.4	3.86	4.1	272	745			398	84.1	23330.1	125.8	3.86	4.1	272	701
399	86.3	21600.5	6.5	3.86	4.1	272	644			399	75.2	23184.8	3.9	3.86	4.1	272	687			399	74.9	24014.2	8.7	3.86	4.1	272	727			399	77.3	24805.1	1.4	3.86	3.13	208	745			399	82.4	23338.3	8.2	3.86	4.1	272	701
400	74.5	21767.7	167.2	3.86	4.1	272	649			400	78.3	23185.1	0.2	3.86	4.1	272	687			400	85.8	24021	6.7	3.86	4.1	272	727			400	73	24923.4	118.3	3.86	4.1	272	749			400	74.5	23339.3	1	3.86	4.1	272	701
401	74.5	21779.5	11.8	3.86	4.1	272	650			401	69.2	23214	28.9	3.86	4.1	272	688			401	71.1	24028.9	8	3.86	4.1	272	727			401	76.4	24929.2	5.8	3.86	4.1	272	749			401	81.2	23354	14.7	3.86	4.1	272	702
402	85.1	21780.2	0.7	3.86	4.1	272	650			402	87.5	23215.7	1.7	3.86	4.1	272	688			402	81.9	24170.8	141.9	3.86	4.1	272	732			402	80.5	25148.7	219.5	3.86	4.1	272	756			402	70.8	23533.5	179.5	3.86	4.1	272	707
403	83.9	21793.3	13	3.86	4.1	272	650			403	79.8	23374.2	158.6	3.86	4.1	272	692			403	73.5	24183.1	12.3	3.86	4.1	272	732			403	76.1	25149.9	1.2	3.86	4.1	272	756			403	76.1	23541.4	8	3.86	3.13	208	707
404	67.2	21798.6	5.3	3.86	4.1	272	650			404	78.3	23386.7	12.5	3.86	4.1	272	693			404	70.8	24199.5	16.4	3.86	3.61	240	733			404	84.3	25152.5	2.7	3.86	4.1	272	756			404	82.2	23740.5	199	3.86	4.1	272	713
405	91.6	21961	162.4	3.86	4.1	272	655			405	71.6	23390.6	3.9	3.86	4.1	272	693			405	74.2	24202.7	3.1	3.86	4.1	272	733			405	78.3	25161.7	9.2	3.86	4.1	272	756			405	76.4	23751.1	10.6	3.86	4.1	272	714
406	80.5	21976.1	15.2	3.86	4.1	272	656			406	85.3	23398.3	7.7	3.86	4.1	272	693			406	72	24397.8	195.2	3.86	4.1	272	739			406	84.6	25327.2	165.5	3.86	4.1	272	761			406	74.2	23939	188	3.86	4.1	272	719
407	77.6	22166.7	190.6	3.86	4.1	272	661			407	81.4	23574.5	176.1	3.86	4.1	272	698			407	77.6	24408.4	10.6	3.86	4.1	272	739			407	74.7	25332	4.8	3.86	4.1	272	761			407	82.2	23984.6	45.5	3.86	4.1	272	721
408	74.9	22209.9	43.1	3.86	4.1	272	663			408	76.1	23577.8	3.4	3.86	4.1	272	698			408	86.3	24418.3	9.9	3.86	4.1	272	739			408	76.9	25525.1	193	3.86	4.1	272	767			408	74	24139.5	154.9	3.86	4.1	272	725
409	79.3	22369.9	160	3.86	4.1	272	667			409	85.8	23587.7	9.9	3.86	4.1	272	699			409	84.1	24607.7	189.4	3.86	4.1	272	745			409	80.5	25534.2	9.2	3.86	4.1	272	767			409	73	24152.3	12.8	3.86	4.1	272	726
410	87	22372.3	2.4	3.86	3.37	224	667			410	76.6	23590.4	2.7	3.86	4.1	272	699			410	78.3	24610.6	2.9	3.86	4.1	272	745			410	75.9	25536.4	2.2	3.86	3.86	256	767			410	74.9	24155.2	2.9	3.86	4.1	272	726
411	84.3	22564.1	191.8	3.86	4.1	272	673			411	74.2	23602.7	12.3	3.86	4.1	272	699			411	78.3	24619	8.4	3.86	4.1	272	745			411	71.1	25544.1	7.7	3.86	4.1	272	768			411	74	24172.8	17.6	3.86	4.1	272	726
412	73	22570.4	6.3	3.86	4.1	272	673			412	74.2	23780	177.3	3.86	4.1	272	704			412	73	24622.4	3.4	3.86	4.1	272	745			412	74	25569.4	25.3	3.86	4.1	272	768			412	87.2	24371.6	198.8	3.86	4.1	272	732
413	73.3	22585.1	14.7	3.86	4.1	272	674			413	83.9	23785.3	5.3	3.86	4.1	272	705			413	84.3	24631.1	8.7	3.86	4.1	272	746			413	75.7	25732.8	163.4	3.86	4.1	272	773			413	81.4	24398.1	26.5	3.86	4.1	272	733
414	88.2	22766.7	181.7	3.86	4.1	272	679			414	80.5	23791.8	6.5	3.86	4.1	272	705			414	71.1	24757.1	126	3.86	3.86	256	749			414	80.2	25735.7	2.9	3.86	4.1	272	773			414	76.6	24545.1	147	3.86	4.1	272	738
415	75.9	22780.5	13.7	3.86	4.1	272	680			415	75.4	23983.1	191.3	3.86	4.1	272	710			415	83.9	24768.2	11.1	3.86	4.1	272	750			415	78.3	25906.3	170.6	3.86	4.1	272	779			415	75.4	24556.4	11.3	3.86	4.1	272	738
416	70.4	22785.5	5.1	3.86	4.1	272	680			416	83.4	23988	4.8	3.86	4.1	272	711			416	76.6	24949.2	181	3.86	4.1	272	755			416	75.9	25926	19.8	3.86	4.1	272	779			416	75.4	24561.7	5.3	3.86	4.1	272	738
417	77.1	22802.7	17.1	3.86	4.1	272	680			417	80.2	23997.6	9.6	3.86	4.1	272	711			417	75.2	24970.8	21.7	3.86	4.1	272	756			417	77.6	25930.4	4.3	3.86	4.1	272	779			417	79.5	24735.4	173.7	3.86	4.1	272	743
418	69.6	22808	5.3	3.86	2.89	192	680			418	81.9	24179	181.4	3.86	4.1	272	716			418	79.3	25158.1	187.2	3.86	4.1	272	762			418	84.8	25931.8	1.4	3.86	4.1	272	779			418	72.3	24737.6	2.2	3.86	4.1	272	743
419	81.7	22969.4	161.4	3.86	4.1	272	685			419	77.6	24182.9	3.9	3.86	4.1	272	716			419	73	25167.7	9.6	3.86	4.1	272	762			419	81	26090.6	158.8	3.86	4.1	272	784			419	81.4	24748	10.4	3.86	4.1	272	744
420	75.9	22971.8	2.4	3.86	4.1	272	685			420	78.8	24194.9	12	3.86	4.1	272	717			420	76.9	25190.4	22.7	3.86	4.1	272	763			420	70.4	26134.5	43.9	3.86	4.1	272	785			420	85.8	24757.8	9.9	3.86	4.1	272	744
421	77.6	22982.9	11.1	3.86	4.1	272	686			421	76.4	24201.2	6.3	3.86	4.1	272	717			421	82.7	25343.6	153.3	3.86	4.1	272	767			421	80	26298.3	163.9	3.86	4.1	272	790			421	79.3	24935.7	177.8	3.86	4.1	272	749
422	75.7	22995.2	12.3	3.86	4.1	272	686			422	74	24388.9	187.7	3.86	2.89	192	722			422	77.8	25358.3	14.7	3.86	4.1	272	768			422	71.6	26309.9	11.6	3.86	4.1	272	791			422	72.8	24936.4	0.7	3.86	4.1	272	749
423	78.8	23164.1	168.9	3.86	4.1	272	691			423	83.9	24398.6	9.6	3.86	4.1	272	723			423	78.3	25367.7	9.4	3.86	4.1	272	768			423	86	26467	157.1	3.86	4.1	272	795			423	84.8	24952.8	16.4	3.86	4.1	272	750
424	80.5	23181.4	17.3	3.86	4.1	272	692			424	84.1	24407.2	8.7	3.86	4.1	272	723			424	72.3	25368.7	1	3.86	4.1	272	768			424	85.5	26480	13	3.86	4.1	272	796			424	75.7	25153.5	200.7	3.86	4.1	272	756
425	78.6	23188.9	7.5	3.86	4.1	272	692			425	72	24408.4	1.2	3.86	4.1	272	723			425	84.3	25536.4	167.7	3.86	4.1	272	773			425	81.7	26485.8	5.8	3.86	4.1	272	796			425	79.3	25155.9	2.4	3.86	4.1	272	756
426	78.6	23203.9	14.9	3.86	4.1	272	692			426	78.6	24585.8	177.3	3.86	4.1	272	728			426	80.7	25545.3	8.9	3.86	4.1	272	773			426	72.3	26488.2	2.4	3.86	4.1	272	796			426	81.7	25188.2	32.3	3.86	4.1	272	757
427	87	23364.8	161	3.86	4.1	272	697			427	83.4	24588.2	2.4	3.86	4.1	272	728			427	73.3	25558.3	13	3.86	4.1	272	774			427	76.9	26506.5	18.3	3.86	4.1	272	797			427	77.8	25341.9	153.7	3.86	4.1	272	762
428	74	23368	3.1	3.86	4.1	272	697			428	82.4	24597.8	9.6	3.86	4.1	272	729			428	69.9	25750.8	192.5	3.86	3.13	208	780			428	73.7	26673.3	166.7	3.86	4.1	272	802			428	68.4	25342.9	1	3.86	4.1	272	762
429	78.1	23392.8	24.8	3.86	4.1	272	698			429	79	24604.3	6.5	3.86	4.1	272	729			429	80	25752	1.2	3.86	4.1	272	780			429	82.7	26679.3	6	3.86	4.1	272	802			429	78.6	25346.7	3.9	3.86	4.1	272	762
430	81.4	23577.6	184.8	3.86	4.1	272	703			430	71.3	24607.5	3.1	3.86	4.1	272	729			430	76.1	25763.1	11.1	3.86	4.1	272	780			430	80	26693.5	14.2	3.86	4.1	272	802			430	78.6	25528.2	181.4	3.86	4.1	272	767
431	72.5	23603.9	26.3	3.86	4.1	272	704			431	88.2	24609.2	1.7	3.86	4.1	272	729			431	71.8	25945.5	182.4	3.86	3.61	240	785			431	74.7	26696.6	3.1	3.86	4.1	272	802			431	74.2	25534.5	6.3	3.86	4.1	272	767
432	82.4	23771.3	167.5	3.86	4.1	272	709			432	77.8	24616.1	7	3.86	4.1	272	729			432	79.5	25949.9	4.3	3.86	4.1	272	786			432	82.2	26700.2	3.6	3.86	3.61	240	802			432	82.2	25573.5	39	3.86	4.1	272	769
433	84.1	23777.8	6.5	3.86	4.1	272	709			433	83.6	24793.3	177.1	3.86	3.61	240	734			433	83.1	25951.8	1.9	3.86	4.1	272	786			433	70.8	26706.7	6.5	3.86	4.1	272	803			433	83.4	25733.3	159.8	3.86	4.1	272	773
434	70.6	23791.6	13.7	3.86	4.1	272	710			434	80	24803.4	10.1	3.86	4.1	272	735			434	85.5	25977.3	25.5	3.86	4.1	272	786			434	81.7	26724.6	17.8	3.86	4.1	272	803			434	77.6	25753.5	20.2	3.86	4.1	272	774
435	83.6	23968.4	176.9	3.86	4.1	272	715			435	83.4	24990.6	187.2	3.86	4.1	272	740			435	69.2	26164.3	187	3.86	4.1	272	792			435	85.5	26866.3	141.7	3.86	4.1	272	807			435	62.7	25920.7	167.2	3.86	4.1	272	779
436	79	23972	3.6	3.86	4.1	272	715			436	76.9	24995.2	4.6	3.86	4.1	272	740			436	77.1	26169.6	5.3	3.86	4.1	272	792			436	77.6	26872.5	6.3	3.86	4.1	272	808			436	87	25954	33.3	3.86	4.1	272	780
437	69.9	23979.3	7.2	3.86	4.1	272	715			437	80.7	25195.4	200.2	3.86	4.1	272	746			437	85.8	26171.8	2.2	3.86	4.1	272	792			437	73.5	26882.2	9.6	3.86	4.1	272	808			437	76.6	26144.6	190.6	3.86	4.1	272	786
438	83.9	24171.3	192	3.86	4.1	272	721			438	83.6	25195.7	0.2	3.86	4.1	272	746			438	68.7	26175.9	4.1	3.86	4.1	272	792			438	77.6	27056.4	174.2	3.86	4.1	272	813			438	68.4	26147	2.4	3.86	4.1	272	786
439	70.6	24175.7	4.3	3.86	4.1	272	721			439	75.4	25195.7	0	3.86	4.1	272	746			439	82.4	26186.3	10.4	3.86	4.1	272	793			439	81.9	27065.5	9.2	3.86	4.1	272	813			439	73.5	26148.2	1.2	3.86	4.1	272	786
440	87	24181	5.3	3.86	3.13	208	721			440	79	25397.8	202.2	3.86	4.1	272	752			440	74.2	26353	166.7	3.86	4.1	272	798			440	79.8	27270.8	205.3	3.86	4.1	272	820			440	78.8	26338.1	189.9	3.86	3.37	224	792
441	82.9	24190.6	9.6	3.86	4.1	272	722			441	74.5	25398.3	0.5	3.86	4.1	272	752			441	81	26356.1	3.1	3.86	4.1	272	798			441	72.5	27272.8	1.9	3.86	4.1	272	820			441	74.7	26345.8	7.7	3.86	4.1	272	792
442	80.7	24199.5	8.9	3.86	4.1	272	722			442	82.9	25405.5	7.2	3.86	4.1	272	753			442	72.5	26374.7	18.6	3.86	3.61	240	798			442	79	27287	14.2	3.86	4.1	272	820			442	84.1	26366.3	20.5	3.86	4.1	272	792
443	82.9	24366	166.5	3.86	4.1	272	727			443	74.7	25424.6	19	3.86	4.1	272	753			443	74.9	26543.1	168.4	3.86	3.13	208	804			443	71.8	27290.4	3.4	3.86	4.1	272	820			443	71.8	26530.8	164.6	3.86	4.1	272	797
444	75.7	24369.4	3.4	3.86	4.1	272	727			444	81.9	25582.9	158.3	3.86	4.1	272	758			444	83.1	26547.2	4.1	3.86	4.1	272	804			444	83.9	27464.8	174.5	3.86	4.1	272	825			444	82.2	26538.3	7.5	3.86	4.1	272	798
445	86	24370.1	0.7	3.86	4.1	272	727			445	74	25594.9	12	3.86	4.1	272	758			445	70.8	26562.9	15.7	3.86	4.1	272	804			445	81.9	27663.4	198.6	3.86	4.1	272	831			445	71.3	26543.9	5.5	3.86	4.1	272	798
446	85.1	24562.7	192.5	3.86	4.1	272	733			446	68.9	25602.7	7.7	3.86	4.1	272	758			446	86	26571.8	8.9	3.86	4.1	272	804			446	74.2	27668.9	5.5	3.86	4.1	272	832			446	81	26730.8	187	3.86	4.1	272	803
447	74.9	24574.2	11.6	3.86	4.1	272	733			447	84.6	25796.6	194	3.86	4.1	272	764			447	68.4	26738.1	166.3	3.86	3.37	224	809			447	81	27711.1	42.2	3.86	4.1	272	833			447	80.5	26740.7	9.9	3.86	4.1	272	804
448	82.2	24770.4	196.1	3.86	4.1	272	739			448	72.5	25797.6	1	3.86	4.1	272	764			448	77.1	26742.4	4.3	3.86	4.1	272	810			448	83.9	27722.9	11.8	3.86	4.1	272	833			448	74.7	26744.1	3.4	3.86	4.1	272	804
449	75.4	24790.4	20	3.86	4.1	272	740			449	87.5	25813.3	15.7	3.86	4.1	272	765			449	87.2	26761.4	19	3.86	4.1	272	810			449	74	27867.7	144.8	3.86	3.61	240	838			449	79.3	26945.8	201.7	3.86	4.1	272	810
450	76.6	24803.9	13.5	3.86	4.1	272	740			450	82.7	25813.5	0.2	3.86	4.1	272	765			450	71.1	26767.5	6	3.86	4.1	272	810			450	84.1	27872.3	4.6	3.86	4.1	272	838			450	76.1	26947.2	1.4	3.86	4.1	272	810
451	77.1	24812.3	8.4	3.86	4.1	272	740			451	89.4	25818.3	4.8	3.86	4.1	272	765			451	80.7	26928	160.5	3.86	4.1	272	815			451	87.7	27877.1	4.8	3.86	4.1	272	838			451	75.2	26956.9	9.6	3.86	4.1	272	810
452	85.8	24980	167.7	3.86	4.1	272	745			452	78.8	25998.1	179.8	3.86	4.1	272	770			452	82.9	26952.5	24.6	3.86	4.1	272	816			452	64.6	27883.1	6	3.86	4.1	272	838			452	73.3	26971.8	14.9	3.86	4.1	272	811
453	77.1	24981.4	1.4	3.86	4.1	272	745			453	83.9	25998.1	0	3.86	4.1	272	770			453	84.3	27088	135.4	3.86	4.1	272	820			453	81.9	27895.9	12.8	3.86	4.1	272	838			453	79.3	27003.4	31.6	3.86	3.86	256	812
454	69.2	24984.8	3.4	3.86	3.13	208	745			454	74	25999.5	1.4	3.86	4.1	272	770			454	72	27128.9	41	3.86	4.1	272	821			454	77.8	28063.9	168	3.86	3.37	224	843			454	79.3	27112	108.7	3.86	4.1	272	815
455	77.1	25170.6	185.8	3.86	4.1	272	751			455	78.1	26017.1	17.6	3.86	4.1	272	771			455	84.8	27152.5	23.6	3.86	4.1	272	822			455	82.2	28068.7	4.8	3.86	4.1	272	844			455	79	27115.9	3.9	3.86	4.1	272	815
456	75.4	25183.1	12.5	3.86	4.1	272	751			456	82.2	26202.9	185.8	3.86	4.1	272	776			456	77.3	27323.4	170.8	3.86	4.1	272	827			456	81.7	28073.3	4.6	3.86	4.1	272	844			456	81.7	27132.5	16.6	3.86	3.61	240	815
457	80.5	25185.5	2.4	3.86	3.86	256	751			457	75.7	26207.5	4.6	3.86	4.1	272	776			457	73	27341.7	18.3	3.86	4.1	272	828			457	88.9	28077.3	4.1	3.86	4.1	272	844			457	83.4	27137.3	4.8	3.86	4.1	272	816
458	78.1	25359	173.5	3.86	4.1	272	757			458	73.7	26226.7	19.3	3.86	4.1	272	777			458	77.8	27343.1	1.4	3.86	4.1	272	828			458	87	28080.2	2.9	3.86	4.1	272	844			458	81.9	27164.1	26.7	3.86	4.1	272	816
459	87.2	25362.2	3.1	3.86	4.1	272	757			459	69.9	26410.4	183.6	3.86	4.1	272	782			459	83.6	27350.8	7.7	3.86	4.1	272	828			459	80.2	28081	0.7	3.86	4.1	272	844			459	76.4	27301.9	137.8	3.86	2.65	176	821
460	77.1	25390.8	28.7	3.86	4.1	272	758			460	75.4	26416.6	6.3	3.86	4.1	272	783			460	82.9	27529.9	179	3.86	4.1	272	833			460	82.9	28258.8	177.8	3.86	4.1	272	849			460	75.4	27312.8	10.8	3.86	4.1	272	821
461	74.7	25399.3	8.4	3.86	4.1	272	758			461	77.3	26604.3	187.7	3.86	4.1	272	788			461	66.7	27543.1	13.3	3.86	4.1	272	834			461	74.9	28271.8	13	3.86	4.1	272	850			461	85.8	27314.2	1.4	3.86	4.1	272	821
462	72.5	25406.5	7.2	3.86	4.1	272	758			462	71.1	26605.1	0.7	3.86	4.1	272	788			462	72	27558.8	15.7	3.86	4.1	272	834			462	73.7	28276.9	5.1	3.86	4.1	272	850			462	74.2	27508.7	194.5	3.86	4.1	272	827
463	87.2	25571.6	165.1	3.86	4.1	272	763			463	79.3	26608	2.9	3.86	4.1	272	788			463	70.8	27728.2	169.4	3.86	3.86	256	839			463	75.9	28294.2	17.3	3.86	4.1	272	850			463	77.1	27508.9	0.2	3.86	4.1	272	827
464	72.5	25578.3	6.7	3.86	4.1	272	763			464	77.6	26610.6	2.7	3.86	4.1	272	788			464	84.3	27739.3	11.1	3.86	4.1	272	840			464	79.5	28461.2	167	3.86	4.1	272	855			464	71.6	27519.3	10.4	3.86	4.1	272	827
465	79.5	25777.6	199.3	3.86	4.1	272	769			465	72.5	26810.1	199.5	3.86	4.1	272	794			465	84.6	27931.1	191.8	3.86	4.1	272	846			465	75.7	28466.5	5.3	3.86	4.1	272	856			465	85.1	27530.4	11.1	3.86	4.1	272	827
466	77.3	25786.7	9.2	3.86	4.1	272	769			466	80.2	26810.4	0.2	3.86	4.1	272	794			466	76.4	27932.8	1.7	3.86	4.1	272	846			466	79.3	28474.2	7.7	3.86	4.1	272	856			466	75.4	27706	175.7	3.86	4.1	272	833
467	85.3	25787.7	1	3.86	4.1	272	769			467	72	26816.6	6.3	3.86	4.1	272	794			467	74.2	27933.7	1	3.86	4.1	272	846			467	79.3	28489.9	15.7	3.86	4.1	272	856			467	70.6	27714	8	3.86	4.1	272	833
468	78.3	25818.8	31.1	3.86	4.1	272	770			468	77.1	26836.4	19.8	3.86	4.1	272	795			468	68	27954.9	21.2	3.86	4.1	272	846			468	82.2	28659.8	169.9	3.86	4.1	272	861			468	70.4	27897.3	183.4	3.86	3.61	240	838
469	89.9	25977.8	159	3.86	4.1	272	775			469	70.8	26999	162.7	3.86	4.1	272	800			469	82.7	28124.3	169.4	3.86	3.86	256	851			469	80	28662.4	2.7	3.86	3.37	224	861			469	81	27897.6	0.2	3.86	3.13	208	838
470	80.7	25981	3.1	3.86	4.1	272	775			470	85.1	27009.4	10.4	3.86	4.1	272	800			470	77.6	28134	9.6	3.86	4.1	272	852			470	70.8	28672.8	10.4	3.86	4.1	272	862			470	75.7	27902.4	4.8	3.86	4.1	272	839
471	87.7	25988.4	7.5	3.86	4.1	272	775			471	71.8	27016.1	6.7	3.86	4.1	272	800			471	72.8	28151.1	17.1	3.86	4.1	272	852			471	74.9	28675.4	2.7	3.86	4.1	272	862			471	74.9	28106	203.6	3.86	4.1	272	845
472	74.2	26032	43.6	3.86	4.1	272	777			472	87.5	27205.8	189.6	3.86	4.1	272	806			472	84.8	28299.5	148.4	3.86	4.1	272	857			472	82.7	28691.6	16.1	3.86	4.1	272	862			472	78.6	28106.3	0.2	3.86	4.1	272	845
473	74	26167.2	135.2	3.86	4.1	272	781			473	83.9	27212.8	7	3.86	4.1	272	806			473	85.5	28325.8	26.3	3.86	2.89	192	858			473	78.8	28865.5	174	3.86	4.1	272	868			473	81.9	28128.7	22.4	3.86	4.1	272	845
474	82.9	26169.2	1.9	3.86	4.1	272	781			474	75.7	27214.5	1.7	3.86	4.1	272	806			474	72.8	28326.7	1	3.86	4.1	272	858			474	84.1	28865.8	0.2	3.86	4.1	272	868			474	76.1	28302.2	173.5	3.86	4.1	272	851
475	81.4	26300.2	131.1	3.86	4.1	272	785			475	89.4	27431.3	216.9	3.86	4.1	272	813			475	83.4	28500.7	174	3.86	4.1	272	863			475	80	28874.7	8.9	3.86	4.1	272	868			475	70.1	28302.7	0.5	3.86	4.1	272	851
476	77.1	26370.4	70.1	3.86	4.1	272	787			476	78.3	27436.9	5.5	3.86	4.1	272	813			476	75.4	28511.3	10.6	3.86	4.1	272	863			476	85.3	28914	39.3	3.86	4.1	272	869			476	82.2	28314.5	11.8	3.86	4.1	272	851
477	80.2	26377.8	7.5	3.86	4.1	272	787			477	84.3	27614.9	178.1	3.86	4.1	272	818			477	79.5	28527.2	15.9	3.86	4.1	272	864			477	71.8	28921.2	7.2	3.86	4.1	272	869			477	82.2	28330.1	15.7	3.86	2.65	176	851
478	82.4	26389.4	11.6	3.86	4.1	272	787			478	74.9	27617.8	2.9	3.86	4.1	272	818			478	67.7	28531.1	3.9	3.86	4.1	272	864			478	75.7	29059.3	138.1	3.86	4.1	272	873			478	79.5	28505.8	175.7	3.86	4.1	272	857
479	83.1	26570.6	181.2	3.86	4.1	272	793			479	81.9	27618.6	0.7	3.86	4.1	272	818			479	73.5	28716.6	185.5	3.86	4.1	272	869			479	84.1	29071.1	11.8	3.86	4.1	272	874			479	78.1	28509.9	4.1	3.86	4.1	272	857
480	88	26573.5	2.9	3.86	4.1	272	793			480	69.4	27619.5	1	3.86	4.1	272	818			480	81	28718.6	1.9	3.86	3.86	256	869			480	77.6	29073.5	2.4	3.86	4.1	272	874			480	81	28698.6	188.7	3.86	2.65	176	863
481	77.3	26581.2	7.7	3.86	4.1	272	793			481	84.8	27809.6	190.1	3.86	4.1	272	824			481	85.1	28729.4	10.8	3.86	4.1	272	870			481	74	29076.6	3.1	3.86	4.1	272	874			481	85.8	28698.6	0	3.86	2.41	160	863
482	74.7	26588.9	7.7	3.86	4.1	272	793			482	70.8	27816.6	7	3.86	4.1	272	824			482	86.3	28899.8	170.4	3.86	4.1	272	875			482	84.3	29264.1	187.5	3.86	3.13	208	880			482	84.8	28700.7	2.2	3.86	4.1	272	863
483	77.8	26610.1	21.2	3.86	4.1	272	794			483	79.5	27820.7	4.1	3.86	4.1	272	824			483	72.3	28902.9	3.1	3.86	4.1	272	875			483	77.6	29269.9	5.8	3.86	4.1	272	880			483	77.1	28878.8	178.1	3.86	4.1	272	868
484	70.8	26614.5	4.3	3.86	4.1	272	794			484	76.9	27828.2	7.5	3.86	4.1	272	824			484	78.8	28916.1	13.3	3.86	4.1	272	875			484	82.9	29273.5	3.6	3.86	4.1	272	880			484	72.8	28880.7	1.9	3.86	4.1	272	868
485	76.6	26775.4	161	3.86	4.1	272	799			485	73	28017.8	189.6	3.86	4.1	272	830			485	87	29096.6	180.5	3.86	4.1	272	881			485	75.9	29278.1	4.6	3.86	4.1	272	880			485	81.4	28884.3	3.6	3.86	4.1	272	868
486	77.8	26785.8	10.4	3.86	4.1	272	799			486	78.8	28022.7	4.8	3.86	4.1	272	830			486	78.6	29110.1	13.5	3.86	4.1	272	881			486	74.5	29290.4	12.3	3.86	4.1	272	880			486	85.3	28886.3	1.9	3.86	4.1	272	868
487	73.7	26966	180.2	3.86	4.1	272	805			487	74.5	28039.3	16.6	3.86	4.1	272	831			487	72.5	29301.4	191.3	3.86	4.1	272	887			487	79.8	29294.2	3.9	3.86	3.37	224	880			487	80.2	29067	180.7	3.86	4.1	272	874
488	80.5	26974.7	8.7	3.86	4.1	272	805			488	71.6	28210.6	171.3	3.86	4.1	272	836			488	71.3	29313	11.6	3.86	3.13	208	887			488	79.3	29303.6	9.4	3.86	4.1	272	881			488	79	29077.3	10.4	3.86	4.1	272	874
489	79.8	27170.4	195.7	3.86	4.1	272	811			489	83.6	28212.8	2.2	3.86	4.1	272	836			489	83.6	29317.6	4.6	3.86	4.1	272	888			489	77.1	29472.3	168.7	3.86	4.1	272	886			489	85.5	29092.3	14.9	3.86	4.1	272	874
490	79.8	27179.8	9.4	3.86	4.1	272	811			490	78.3	28265.8	53	3.86	4.1	272	837			490	76.1	29332.5	14.9	3.86	4.1	272	888			490	84.6	29488.7	16.4	3.86	4.1	272	886			490	81.7	29093	0.7	3.86	4.1	272	874
491	67.5	27181	1.2	3.86	4.1	272	811			491	72.8	28274.5	8.7	3.86	4.1	272	838			491	81.7	29510.1	177.6	3.86	4.1	272	893			491	75.9	29490.8	2.2	3.86	4.1	272	886			491	73.5	29238.1	145.1	3.86	4.1	272	879
492	83.9	27186.7	5.8	3.86	4.1	272	811			492	77.1	28417.3	142.9	3.86	4.1	272	842			492	75.7	29517.3	7.2	3.86	4.1	272	894			492	78.3	29564.8	74	3.86	4.1	272	889			492	76.6	29269.9	31.8	3.86	4.1	272	880
493	79.5	27362.7	175.9	3.86	3.61	240	816			493	75.7	28424.1	6.7	3.86	4.1	272	842			493	85.8	29531.3	14	3.86	4.1	272	894			493	79	29578.1	13.3	3.86	4.1	272	889			493	81.9	29277.1	7.2	3.86	4.1	272	880
494	89.4	27363.1	0.5	3.86	2.65	176	816			494	79	28431.3	7.2	3.86	4.1	272	842			494	67.7	29531.8	0.5	3.86	4.1	272	894			494	77.1	29767.2	189.2	3.86	4.1	272	895			494	82.2	29477.1	200	3.86	4.1	272	886
495	72.8	27375.9	12.8	3.86	4.1	272	817			495	80.5	28617.1	185.8	3.86	4.1	272	848			495	79.3	29534.7	2.9	3.86	4.1	272	894			495	71.1	29772.3	5.1	3.86	4.1	272	895			495	80.2	29481.2	4.1	3.86	4.1	272	886
496	105.1	27381.4	5.5	3.86	4.1	272	817			496	85.8	28621.7	4.6	3.86	4.1	272	848			496	83.9	29708.9	174.2	3.86	3.86	256	899			496	73.3	29805.5	33.3	3.86	4.1	272	896			496	84.1	29493.5	12.3	3.86	3.86	256	886
497	85.8	27396.6	15.2	3.86	2.89	192	817			497	70.8	28622.7	1	3.86	4.1	272	848			497	80.2	29894.5	185.5	3.86	4.1	272	905			497	69.4	29973.5	168	3.86	4.1	272	901			497	80.7	29506.5	13	3.86	4.1	272	887
498	91.3	27572	175.4	3.86	4.1	272	823			498	75.2	28629.2	6.5	3.86	4.1	272	848			498	86	29915.4	21	3.86	4.1	272	906			498	77.1	29973.5	0	3.86	4.1	272	901			498	78.3	29677.6	171.1	3.86	4.1	272	892
499	80.5	27576.9	4.8	3.86	4.1	272	823			499	84.6	28635.2	6	3.86	4.1	272	848			499	82.7	30101.7	186.3	3.86	4.1	272	911			499	69.6	29992.3	18.8	3.86	3.86	256	901			499	82.2	29681.9	4.3	3.86	4.1	272	892
500	86.5	27581.4	4.6	3.86	4.1	272	823			500	72	28648	12.8	3.86	4.1	272	849			500	70.4	30104.1	2.4	3.86	4.1	272	911			500	81.4	30166.3	174	3.86	4.1	272	907			500	70.6	29685.8	3.9	3.86	4.1	272	892
501	72.3	27588.2	6.7	3.86	4.1	272	823			501	76.1	28818.1	170.1	3.86	4.1	272	854			501	86.5	30284.8	180.7	3.86	4.1	272	917			501	72.5	30169.2	2.9	3.86	4.1	272	907			501	77.1	29873	187.2	3.86	4.1	272	898
502	84.8	27596.9	8.7	3.86	4.1	272	823			502	74.2	28829.6	11.6	3.86	4.1	272	854			502	81.2	30299.3	14.5	3.86	4.1	272	917			502	81.2	30187.2	18.1	3.86	4.1	272	907			502	75.7	29876.6	3.6	3.86	4.1	272	898
503	88.4	27619.8	22.9	3.86	4.1	272	824			503	82.7	28834.5	4.8	3.86	4.1	272	854			503	81.9	30329.2	29.9	3.86	4.1	272	918			503	83.1	30190.1	2.9	3.86	4.1	272	907			503	80.5	29877.1	0.5	3.86	4.1	272	898
504	84.8	27771.3	151.6	3.86	4.1	272	829			504	78.6	29029.6	195.2	3.86	4.1	272	860			504	77.6	30482.9	153.7	3.86	4.1	272	923			504	69.9	30346.5	156.4	3.86	4.1	272	912			504	77.6	30085.8	208.7	3.86	4.1	272	904
505	72	27773.5	2.2	3.86	4.1	272	829			505	70.4	29041.2	11.6	3.86	4.1	272	860			505	74	30506.3	23.4	3.86	4.1	272	924			505	81	30358.1	11.6	3.86	3.61	240	912			505	86.7	30099	13.3	3.86	4.1	272	905
506	71.1	27974	200.5	3.86	4.1	272	835			506	80	29202.2	161	3.86	4.1	272	865			506	87	30567.5	61.2	3.86	3.37	224	925			506	84.3	30361.4	3.4	3.86	3.13	208	913			506	76.1	30267.5	168.4	3.86	4.1	272	910
507	83.6	27978.3	4.3	3.86	4.1	272	835			507	71.1	29425.3	223.1	3.86	4.1	272	872			507	76.9	30693	125.5	3.86	4.1	272	929			507	76.6	30372	10.6	3.86	4.1	272	913			507	79	30295.4	28	3.86	3.86	256	911
508	83.9	27996.4	18.1	3.86	4.1	272	835			508	87	29433.5	8.2	3.86	4.1	272	872			508	86	30704.1	11.1	3.86	4.1	272	930			508	80	30379.8	7.7	3.86	4.1	272	913			508	74.9	30294.9	0	3.86	3.13	208	911
509	74	28181.7	185.3	3.86	4.1	272	841			509	73.5	29433.5	0	3.86	4.1	272	872			509	84.1	30715.9	11.8	3.86	4.1	272	930			509	74.7	30380	0.2	3.86	4.1	272	913			509	75.7	30473.5	178.6	3.86	4.1	272	916
510	81.9	28183.9	2.2	3.86	4.1	272	841			510	86.7	29616.1	182.7	3.86	4.1	272	877			510	78.3	30876.9	161	3.86	4.1	272	935			510	76.6	30562.4	182.4	3.86	4.1	272	919			510	83.6	30474	0.5	3.86	4.1	272	916
511	73.3	28192	8.2	3.86	4.1	272	841			511	75.2	29630.8	14.7	3.86	4.1	272	878			511	73.3	30888	11.1	3.86	4.1	272	935			511	80.7	30565.8	3.4	3.86	4.1	272	919			511	80	30482.4	8.4	3.86	4.1	272	916
512	88.7	28196.1	4.1	3.86	4.1	272	841			512	83.6	29634.9	4.1	3.86	4.1	272	878			512	77.6	30891.8	3.9	3.86	4.1	272	935			512	76.6	30612	46.3	3.86	4.1	272	920			512	86	30662.9	180.5	3.86	4.1	272	922
513	73.5	28378.1	181.9	3.86	4.1	272	847			513	72	29819.8	184.8	3.86	3.61	240	883			513	71.3	30910.8	19	3.86	4.1	272	936			513	71.6	30763.1	151.1	3.86	4.1	272	925			513	79.8	30683.1	20.2	3.86	4.1	272	922
514	85.1	28379.8	1.7	3.86	4.1	272	847			514	78.3	29830.4	10.6	3.86	4.1	272	884			514	74.2	31076.1	165.3	3.86	4.1	272	941			514	84.3	30765.1	1.9	3.86	4.1	272	925			514	74	30876.9	193.7	3.86	4.1	272	928
515	78.8	28387.7	8	3.86	4.1	272	847			515	83.9	29831.1	0.7	3.86	4.1	272	884			515	77.8	31095.4	19.3	3.86	3.86	256	941			515	80.2	30790.1	25.1	3.86	4.1	272	925			515	73.5	30881.4	4.6	3.86	4.1	272	928
516	71.1	28408.9	21.2	3.86	4.1	272	848			516	77.3	29850.4	19.3	3.86	4.1	272	884			516	83.4	31265.1	169.6	3.86	4.1	272	947			516	83.4	30790.4	0.2	3.86	3.61	240	925			516	79.8	30887.5	6	3.86	4.1	272	928
517	76.9	28575.2	166.3	3.86	4.1	272	853			517	83.6	30026.5	176.1	3.86	4.1	272	890			517	81.2	31282.2	17.1	3.86	4.1	272	947			517	76.6	30796.6	6.3	3.86	4.1	272	926			517	84.6	30889.4	1.9	3.86	4.1	272	928
518	86.7	28575.9	0.7	3.86	4.1	272	853			518	79.5	30030.8	4.3	3.86	4.1	272	890			518	78.6	31414.7	132.5	3.86	4.1	272	951			518	76.1	30968	171.3	3.86	4.1	272	931			518	86.7	30896.6	7.2	3.86	4.1	272	929
519	83.4	28587.2	11.3	3.86	4.1	272	853			519	74.2	30038.3	7.5	3.86	4.1	272	890			519	83.9	31418.6	3.9	3.86	4.1	272	951			519	77.3	30983.9	15.9	3.86	4.1	272	931			519	82.2	31102.4	205.8	3.86	4.1	272	935
520	72.8	28598.6	11.3	3.86	4.1	272	853			520	74.2	30054	15.7	3.86	4.1	272	890			520	76.6	31614.5	195.9	3.86	4.1	272	957			520	83.1	30989.9	6	3.86	3.86	256	931			520	75.7	31109.2	6.7	3.86	4.1	272	935
521	79.8	28614.2	15.7	3.86	4.1	272	854			521	79	30228.2	174.2	3.86	3.37	224	896			521	82.9	31623.6	9.2	3.86	3.86	256	957			521	63.9	30995.2	5.3	3.86	4.1	272	932			521	71.1	31260.2	151.1	3.86	4.1	272	940
522	73	28785.8	171.6	3.86	4.1	272	859			522	82.4	30234	5.8	3.86	4.1	272	896			522	79.3	31646.5	22.9	3.86	4.1	272	958			522	82.7	31160.7	165.5	3.86	4.1	272	937			522	78.6	31281.7	21.4	3.86	4.1	272	940
523	86.3	28791.1	5.3	3.86	4.1	272	859			523	72.5	30247.7	13.7	3.86	4.1	272	896			523	73.5	31797.1	150.6	3.86	4.1	272	963			523	84.3	31171.8	11.1	3.86	4.1	272	937			523	75.2	31283.9	2.2	3.86	4.1	272	940
524	76.6	28795.2	4.1	3.86	4.1	272	859			524	74	30255.2	7.5	3.86	4.1	272	896			524	79	31809.6	12.5	3.86	4.1	272	963			524	87.2	31179.5	7.7	3.86	4.1	272	937			524	79.8	31294.7	10.8	3.86	4.1	272	941
525	68.2	28802.7	7.5	3.86	4.1	272	859			525	73.7	30441.7	186.5	3.86	4.1	272	902			525	72.3	31841	31.3	3.86	4.1	272	964			525	64.3	31363.6	184.1	3.86	4.1	272	943			525	83.4	31465.1	170.4	3.86	4.1	272	946
526	85.5	28977.3	174.7	3.86	4.1	272	865			526	84.1	30457.8	16.1	3.86	4.1	272	902			526	74.9	32006.5	165.5	3.86	4.1	272	969			526	70.8	31367	3.4	3.86	4.1	272	943			526	76.6	31468.2	3.1	3.86	4.1	272	946
527	74.7	28978.3	1	3.86	4.1	272	865			527	83.4	30469.2	11.3	3.86	4.1	272	903			527	86.3	32010.4	3.9	3.86	4.1	272	969			527	78.1	31367.5	0.5	3.86	4.1	272	943			527	76.4	31483.4	15.2	3.86	4.1	272	946
528	84.3	28993.7	15.4	3.86	4.1	272	865			528	84.1	30623.4	154.2	3.86	4.1	272	907			528	73.7	32023.6	13.3	3.86	4.1	272	970			528	63.4	31525.5	158.1	3.86	3.61	240	948			528	85.8	31483.4	0	3.86	4.1	272	946
529	75.7	28994.9	1.2	3.86	4.1	272	865			529	79.8	30635.7	12.3	3.86	4.1	272	908			529	78.3	32026	2.4	3.86	4.1	272	970			529	82.4	31525.3	0	3.86	3.13	208	948			529	73	31492.3	8.9	3.86	3.61	240	947
530	73.3	29194.9	200	3.86	4.1	272	871			530	73.3	30644.3	8.7	3.86	4.1	272	908			530	80	32033.7	7.7	3.86	4.1	272	970			530	80.7	31527.2	1.9	3.86	4.1	272	948			530	76.1	31499.5	7.2	3.86	4.1	272	947
531	80.5	29204.8	9.9	3.86	3.61	240	871			531	72.5	30838.6	194.2	3.86	4.1	272	914			531	69.6	32036.4	2.7	3.86	4.1	272	970			531	81	31671.6	144.3	3.86	4.1	272	952			531	74.7	31672.3	172.8	3.86	4.1	272	952
532	92.3	29215.2	10.4	3.86	4.1	272	872			532	84.8	30841.4	2.9	3.86	4.1	272	914			532	74.9	32042.9	6.5	3.86	4.1	272	970			532	73.7	31679.5	8	3.86	4.1	272	952			532	78.8	31674.9	2.7	3.86	4.1	272	952
533	87.5	29367.7	152.5	3.86	4.1	272	876			533	80.5	30845.8	4.3	3.86	4.1	272	914			533	83.1	32207.2	164.3	3.86	4.1	272	975			533	82.2	31703.1	23.6	3.86	4.1	272	953			533	79	31693	18.1	3.86	4.1	272	953
534	76.1	29370.1	2.4	3.86	4.1	272	876			534	78.6	30858.3	12.5	3.86	4.1	272	914			534	71.3	32217.8	10.6	3.86	3.86	256	975			534	86.3	31705.5	2.4	3.86	4.1	272	953			534	81	31876.4	183.4	3.86	4.1	272	958
535	71.8	29375.9	5.8	3.86	3.37	224	877			535	75.9	30863.6	5.3	3.86	4.1	272	914			535	73.5	32223.6	5.8	3.86	4.1	272	976			535	79	31867.7	162.2	3.86	4.1	272	958			535	69.2	31995.7	119.3	3.86	4.1	272	962
536	81	29398.6	22.7	3.86	4.1	272	877			536	76.1	31044.3	180.7	3.86	4.1	272	920			536	80.5	32225.5	1.9	3.86	4.1	272	976			536	78.6	31876.9	9.2	3.86	4.1	272	958			536	76.1	31998.3	2.7	3.86	4.1	272	962
537	75.9	29400.7	2.2	3.86	4.1	272	877			537	78.1	31230.4	186	3.86	4.1	272	925			537	85.5	32360	134.5	3.86	4.1	272	980			537	76.6	31886.7	9.9	3.86	4.1	272	958			537	81.2	32020.7	22.4	3.86	3.61	240	962
538	78.3	29410.1	9.4	3.86	4.1	272	878			538	84.1	31242.9	12.5	3.86	4.1	272	926			538	72.8	32391.1	31.1	3.86	4.1	272	981			538	87.7	31895.2	8.4	3.86	4.1	272	959			538	79.8	32206.7	186	3.86	4.1	272	968
539	82.9	29568.2	158.1	3.86	4.1	272	882			539	72	31246.7	3.9	3.86	4.1	272	926			539	73.5	32543.6	152.5	3.86	4.1	272	985			539	84.3	32061.2	166	3.86	4.1	272	964			539	83.9	32208.2	1.4	3.86	4.1	272	968
540	74	29592.8	24.6	3.86	4.1	272	883			540	85.1	31267.2	20.5	3.86	4.1	272	926			540	71.1	32557.6	14	3.86	4.1	272	986			540	74.2	32080.2	19	3.86	4.1	272	964			540	70.1	32217.6	9.4	3.86	4.1	272	968
541	71.3	29604.1	11.3	3.86	4.1	272	883			541	86.7	31447.5	180.2	3.86	4.1	272	932			541	71.6	32572.5	14.9	3.86	4.1	272	986			541	83.6	32081.2	1	3.86	4.1	272	964			541	76.9	32400.7	183.1	3.86	4.1	272	974
542	84.8	29767.7	163.6	3.86	4.1	272	888			542	71.8	31459.8	12.3	3.86	4.1	272	932			542	80	32584.8	12.3	3.86	3.86	256	987			542	76.6	32084.8	3.6	3.86	4.1	272	964			542	79.3	32418.3	17.6	3.86	4.1	272	974
543	89.9	29782.4	14.7	3.86	4.1	272	889			543	84.8	31460.2	0.5	3.86	4.1	272	932			543	70.6	32753.5	168.7	3.86	4.1	272	992			543	80.2	32257.1	172.3	3.86	3.61	240	970			543	74.5	32420	1.7	3.86	3.13	208	974
544	75.9	29785.8	3.4	3.86	4.1	272	889			544	84.3	31472.8	12.5	3.86	3.86	256	932			544	75.7	32761.2	7.7	3.86	4.1	272	992			544	72	32262.4	5.3	3.86	4.1	272	970			544	84.8	32428.9	8.9	3.86	4.1	272	975
545	75.7	29794.2	8.4	3.86	4.1	272	889			545	73.3	31648.9	176.1	3.86	4.1	272	938			545	83.4	32768.4	7.2	3.86	4.1	272	992			545	71.3	32271.8	9.4	3.86	4.1	272	970			545	86	32440.5	11.6	3.86	4.1	272	975
546	80	29972.5	178.3	3.86	4.1	272	894			546	85.5	31653.3	4.3	3.86	4.1	272	938			546	69.9	32962.9	194.5	3.86	4.1	272	998			546	77.3	32473	201.2	3.86	4.1	272	976			546	83.6	32600.5	160	3.86	4.1	272	980
547	71.8	29975.2	2.7	3.86	3.86	256	894			547	83.6	31706.7	53.5	3.86	4.1	272	939			547	81.2	32963.1	0.2	3.86	4.1	272	998			547	72.8	32479.5	6.5	3.86	4.1	272	976			547	86.3	32608.9	8.4	3.86	4.1	272	980
548	80.2	29982.2	7	3.86	4.1	272	895			548	77.6	31849.4	142.7	3.86	4.1	272	944			548	85.8	33140.5	177.3	3.86	4.1	272	1003			548	81.2	32481	1.4	3.86	4.1	272	976			548	69.4	32619.5	10.6	3.86	3.37	224	980
549	86	29992.3	10.1	3.86	4.1	272	895			549	75.9	31857.8	8.4	3.86	4.1	272	944			549	77.3	33142.4	1.9	3.86	3.13	208	1003			549	78.6	32649.2	168.2	3.86	4.1	272	981			549	72.5	32810.1	190.6	3.86	4.1	272	986
550	71.3	30003.6	11.3	3.86	4.1	272	895			550	77.1	31864.1	6.3	3.86	4.1	272	944			550	74.5	33259	116.6	3.86	4.1	272	1007			550	82.9	32659.8	10.6	3.86	4.1	272	982			550	81	32811.1	1	3.86	4.1	272	986
551	82.4	30173	169.4	3.86	4.1	272	900			551	81.9	32042.9	178.8	3.86	4.1	272	949			551	72.3	33281.9	22.9	3.86	4.1	272	1008			551	68.4	32671.1	11.3	3.86	4.1	272	982			551	76.6	32834.2	23.1	3.86	4.1	272	987
552	69.4	30182.4	9.4	3.86	4.1	272	901			552	78.8	32050.8	8	3.86	4.1	272	950			552	86	33283.9	1.9	3.86	4.1	272	1008			552	83.9	32673	1.9	3.86	4.1	272	982			552	80.7	33018.3	184.1	3.86	3.61	240	992
553	84.6	30188.9	6.5	3.86	4.1	272	901			553	81.7	32248	197.1	3.86	4.1	272	955			553	78.6	33286.3	2.4	3.86	4.1	272	1008			553	73.5	32686	13	3.86	3.37	224	982			553	79	33200.5	182.2	3.86	4.1	272	998
554	77.3	30366.3	177.3	3.86	4.1	272	906			554	70.8	32265.5	17.6	3.86	4.1	272	956			554	81	33484.3	198.1	3.86	4.1	272	1014			554	79.8	32864.1	178.1	3.86	4.1	272	988			554	79.5	33213.3	12.8	3.86	4.1	272	998
555	85.8	30383.1	16.9	3.86	4.1	272	907			555	86.7	32267	1.4	3.86	4.1	272	956			555	71.6	33489.4	5.1	3.86	4.1	272	1014			555	74.2	32865.3	1.2	3.86	4.1	272	988			555	74.7	33217.1	3.9	3.86	4.1	272	998
556	72.8	30390.8	7.7	3.86	4.1	272	907			556	77.3	32267.2	0.2	3.86	4.1	272	956			556	81	33519.3	29.9	3.86	4.1	272	1015			556	78.8	32878.3	13	3.86	4.1	272	988			556	85.1	33217.3	0.2	3.86	4.1	272	998
557	78.8	30572.8	181.9	3.86	4.1	272	912			557	85.8	32456.9	189.6	3.86	4.1	272	962			557	83.4	33683.9	164.6	3.86	4.1	272	1020			557	81.7	32885.1	6.7	3.86	4.1	272	988			557	79.5	33408.4	191.1	3.86	4.1	272	1004
558	70.6	30576.1	3.4	3.86	4.1	272	912			558	70.8	32466.3	9.4	3.86	4.1	272	962			558	69.9	33691.3	7.5	3.86	4.1	272	1020			558	76.4	33065.8	180.7	3.86	4.1	272	994			558	83.6	33416.9	8.4	3.86	4.1	272	1004
559	87.7	30576.4	0.2	3.86	4.1	272	912			559	76.4	32467.5	1.2	3.86	4.1	272	962			559	70.1	33702.4	11.1	3.86	4.1	272	1020			559	82.4	33066.3	0.5	3.86	4.1	272	994			559	78.1	33429.4	12.5	3.86	4.1	272	1005
560	74	30583.4	7	3.86	4.1	272	913			560	80.2	32484.1	16.6	3.86	4.1	272	962			560	75.7	33868.4	166	3.86	3.61	240	1025			560	74	33081.2	14.9	3.86	4.1	272	994			560	76.9	33439	9.6	3.86	4.1	272	1005
561	78.3	30773	189.6	3.86	4.1	272	918			561	83.1	32498.8	14.7	3.86	4.1	272	963			561	67.7	33876.9	8.4	3.86	4.1	272	1026			561	75.7	33094.2	13	3.86	4.1	272	995			561	73.5	33440.5	1.4	3.86	4.1	272	1005
562	82.2	30778.8	5.8	3.86	4.1	272	918			562	74.7	32507.2	8.4	3.86	4.1	272	963			562	70.4	33886.7	9.9	3.86	4.1	272	1026			562	69.9	33266	171.8	3.86	4.1	272	1000			562	73	33616.1	175.7	3.86	4.1	272	1010
563	77.3	30795.2	16.4	3.86	4.1	272	919			563	88.4	32641	133.7	3.86	4.1	272	967			563	69.4	33895.7	8.9	3.86	4.1	272	1026			563	68.9	33301.2	35.2	3.86	4.1	272	1001			563	84.8	33626	9.9	3.86	4.1	272	1011
564	79.5	30974.2	179	3.86	4.1	272	924			564	78.8	32643.1	2.2	3.86	4.1	272	967			564	81.7	34047.2	151.6	3.86	4.1	272	1031			564	71.6	33466.3	165.1	3.86	4.1	272	1006			564	80	33712.3	86.3	3.86	4.1	272	1013
565	73.3	30974.7	0.5	3.86	4.1	272	924			565	85.3	32660	16.9	3.86	4.1	272	968			565	68.7	34055.7	8.4	3.86	4.1	272	1031			565	85.3	33482.7	16.4	3.86	4.1	272	1006			565	76.9	33802.7	90.4	3.86	4.1	272	1016
566	80.5	30985.5	10.8	3.86	4.1	272	925			566	75.2	32663.1	3.1	3.86	4.1	272	968			566	69.2	34086.3	30.6	3.86	4.1	272	1032			566	80.7	33510.4	27.7	3.86	4.1	272	1007			566	84.8	33809.6	7	3.86	4.1	272	1016
567	74	30993.3	7.7	3.86	4.1	272	925			567	84.6	32677.6	14.5	3.86	4.1	272	968			567	73.7	34224.6	138.3	3.86	4.1	272	1036			567	83.9	33661.7	151.3	3.86	4.1	272	1012			567	78.6	33815.2	5.5	3.86	4.1	272	1016
568	81	31176.4	183.1	3.86	4.1	272	930			568	88	32860	182.4	3.86	4.1	272	974			568	81.2	34239.3	14.7	3.86	4.1	272	1037			568	77.6	33670.8	9.2	3.86	4.1	272	1012			568	77.8	33982.9	167.7	3.86	3.37	224	1021
569	75.2	31184.1	7.7	3.86	2.65	176	931			569	80.2	32863.1	3.1	3.86	4.1	272	974			569	68	34243.4	4.1	3.86	4.1	272	1037			569	86.7	33677.6	6.7	3.86	4.1	272	1012			569	75.7	34003.1	20.2	3.86	4.1	272	1022
570	85.1	31188.2	4.1	3.86	4.1	272	931			570	83.9	32866.5	3.4	3.86	4.1	272	974			570	79	34253.5	10.1	3.86	4.1	272	1037			570	77.6	33880.5	202.9	3.86	4.1	272	1018			570	77.8	34203.4	200.2	3.86	4.1	272	1028
571	77.6	31194.9	6.7	3.86	4.1	272	931			571	70.6	32871.6	5.1	3.86	4.1	272	974			571	68	34387	133.5	3.86	4.1	272	1041			571	77.8	33895.4	14.9	3.86	4.1	272	1019			571	81.9	34205.5	2.2	3.86	4.1	272	1028
572	76.6	31376.6	181.7	3.86	4.1	272	936			572	80.5	32901.4	29.9	3.86	4.1	272	975			572	77.6	34410.6	23.6	3.86	4.1	272	1042			572	74.2	33900.2	4.8	3.86	4.1	272	1019			572	74.7	34213.5	8	3.86	4.1	272	1028
573	88.7	31388.7	12	3.86	4.1	272	937			573	89.9	33058.8	157.3	3.86	2.89	192	979			573	69.2	34644.1	233.5	3.86	4.1	272	1049			573	81.9	34252.3	352	3.86	3.61	240	1030			573	73.7	34229.6	16.1	3.86	4.1	272	1029
574	86.7	31399.5	10.8	3.86	4.1	272	937			574	85.3	33067.5	8.7	3.86	4.1	272	980			574	76.6	34653.3	9.2	3.86	4.1	272	1049			574	78.1	34252.3	0	3.86	3.61	240	1030			574	79.8	34408	178.3	3.86	4.1	272	1034
575	83.9	31421.2	21.7	3.86	4.1	272	938			575	79.8	33068.4	1	3.86	4.1	272	980			575	81.9	34661	7.7	3.86	3.37	224	1049			575	85.5	34252.5	0.2	3.86	4.1	272	1030			575	77.8	34414	6	3.86	4.1	272	1034
576	65.8	31586.5	165.3	3.86	3.37	224	943			576	79.8	33076.4	8	3.86	4.1	272	980			576	77.3	34675.9	14.9	3.86	4.1	272	1050			576	73.3	34252.5	0	3.86	3.86	256	1030			576	75.4	34426.3	12.3	3.86	4.1	272	1035
577	74.9	31588.9	2.4	3.86	4.1	272	943			577	81.9	33086	9.6	3.86	4.1	272	980			577	81.7	34687.5	11.6	3.86	4.1	272	1050			577	77.1	34254.5	1.9	3.86	4.1	272	1030			577	77.3	34441	14.7	3.86	4.1	272	1035
578	75.9	31781.7	192.8	3.86	4.1	272	948			578	75.7	33096.1	10.1	3.86	4.1	272	981			578	75.7	34829.2	141.7	3.86	2.89	192	1055			578	81.7	34321.9	67.5	3.86	4.1	272	1032			578	86.3	34481	40	3.86	4.1	272	1036
579	73	31790.8	9.2	3.86	4.1	272	949			579	84.3	33256.6	160.5	3.86	4.1	272	985			579	71.1	34834.5	5.3	3.86	4.1	272	1055			579	78.3	34323.1	1.2	3.86	4.1	272	1032			579	80	34604.3	123.4	3.86	4.1	272	1040
580	74.9	31803.1	12.3	3.86	4.1	272	949			580	78.1	33259.5	2.9	3.86	4.1	272	985			580	76.9	34848.2	13.7	3.86	4.1	272	1055			580	86.3	34325.5	2.4	3.86	4.1	272	1032			580	71.8	34805.3	201	3.86	4.1	272	1046
581	78.8	31977.8	174.7	3.86	4.1	272	954			581	73.3	33260.7	1.2	3.86	3.61	240	985			581	72	34852.5	4.3	3.86	4.1	272	1055			581	74.9	34385.3	59.8	3.86	3.61	240	1034			581	79.3	34806	0.7	3.86	4.1	272	1046
582	73	31982.4	4.6	3.86	4.1	272	954			582	74	33456.9	196.1	3.86	4.1	272	991			582	79.5	35046.3	193.7	3.86	4.1	272	1061			582	78.8	34401.4	16.1	3.86	4.1	272	1034			582	69.2	34817.3	11.3	3.86	2.89	192	1047
583	89.4	32001	18.6	3.86	4.1	272	955			583	78.8	33463.9	7	3.86	2.41	160	991			583	70.4	35050.8	4.6	3.86	4.1	272	1061			583	83.1	34429.9	28.4	3.86	4.1	272	1035			583	75.2	35013.3	195.9	3.86	4.1	272	1052
584	79.5	32016.6	15.7	3.86	4.1	272	955			584	83.1	33473	9.2	3.86	4.1	272	992			584	70.6	35064.3	13.5	3.86	4.1	272	1062			584	74.2	34606	176.1	3.86	4.1	272	1040			584	80	35051.1	37.8	3.86	4.1	272	1054
585	77.3	32031.6	14.9	3.86	4.1	272	956			585	72.5	33481.9	8.9	3.86	4.1	272	992			585	77.8	35064.6	0.2	3.86	4.1	272	1062			585	79.5	34799.8	193.7	3.86	4.1	272	1046			585	75.9	35225.8	174.7	3.86	4.1	272	1059
586	72.3	32183.6	152	3.86	4.1	272	960			586	76.9	33677.8	195.9	3.86	4.1	272	998			586	71.6	35221	156.4	3.86	4.1	272	1066			586	75.4	34808	8.2	3.86	4.1	272	1046			586	79	35226.3	0.5	3.86	4.1	272	1059
587	73.5	32201.4	17.8	3.86	4.1	272	961			587	77.8	33682.4	4.6	3.86	4.1	272	998			587	78.6	35229.6	8.7	3.86	4.1	272	1067			587	81	34814.5	6.5	3.86	2.89	192	1046			587	83.6	35237.6	11.3	3.86	4.1	272	1059
588	83.1	32372.5	171.1	3.86	4.1	272	966			588	91.6	33686.3	3.9	3.86	4.1	272	998			588	71.6	35244.3	14.7	3.86	4.1	272	1067			588	85.3	34825.1	10.6	3.86	4.1	272	1047			588	78.8	35399	161.4	3.86	4.1	272	1064
589	88.9	32375.2	2.7	3.86	4.1	272	966			589	75.7	33854.7	168.4	3.86	4.1	272	1003			589	84.3	35250.4	6	3.86	4.1	272	1067			589	72.3	34830.8	5.8	3.86	4.1	272	1047			589	72.3	35401.9	2.9	3.86	4.1	272	1064
590	74.2	32376.1	1	3.86	4.1	272	966			590	85.1	33855.4	0.7	3.86	4.1	272	1003			590	80.5	35432.3	181.9	3.86	4.1	272	1073			590	83.1	34993.3	162.4	3.86	4.1	272	1052			590	71.6	35431.3	29.4	3.86	4.1	272	1065
591	67	32382.7	6.5	3.86	4.1	272	966			591	71.8	33880	24.6	3.86	4.1	272	1004			591	74.9	35437.1	4.8	3.86	4.1	272	1073			591	78.6	34997.3	4.1	3.86	4.1	272	1052			591	76.9	35490.1	58.8	3.86	4.1	272	1067
592	79.8	32386.7	4.1	3.86	3.61	240	966			592	75.7	33908	28	3.86	4.1	272	1005			592	73.7	35445.8	8.7	3.86	4.1	272	1073			592	84.1	35026.3	28.9	3.86	4.1	272	1053			592	76.6	35610.6	120.5	3.86	4.1	272	1070
593	73.5	32574	187.2	3.86	4.1	272	972			593	74.5	34062.4	154.5	3.86	4.1	272	1009			593	70.8	35461.7	15.9	3.86	4.1	272	1074			593	76.4	35196.1	169.9	3.86	4.1	272	1058			593	72.8	35623.4	12.8	3.86	4.1	272	1071
594	81.4	32582.9	8.9	3.86	4.1	272	972			594	80.5	34070.4	8	3.86	3.86	256	1009			594	76.4	35622.2	160.5	3.86	4.1	272	1079			594	84.1	35202.4	6.3	3.86	4.1	272	1058			594	71.8	35807.2	183.9	3.86	4.1	272	1076
595	71.3	32624.8	41.9	3.86	3.37	224	974			595	83.6	34102.7	32.3	3.86	4.1	272	1010			595	73.5	35632.5	10.4	3.86	4.1	272	1079			595	84.3	35382.7	180.2	3.86	3.13	208	1064			595	81.4	35809.4	2.2	3.86	4.1	272	1076
596	75.4	32637.6	12.8	3.86	4.1	272	974			596	81.7	34263.4	160.7	3.86	4.1	272	1015			596	77.3	35639	6.5	3.86	4.1	272	1079			596	81.7	35382.9	0.2	3.86	3.37	224	1064			596	81.9	35818.8	9.4	3.86	4.1	272	1077
597	81.2	32776.9	139.3	3.86	4.1	272	978			597	79	34267.5	4.1	3.86	4.1	272	1015			597	71.6	35643.4	4.3	3.86	4.1	272	1079			597	78.3	35382.9	0	3.86	3.37	224	1064			597	75.2	35837.3	18.6	3.86	4.1	272	1077
598	73.7	32783.4	6.5	3.86	4.1	272	978			598	85.1	34271.6	4.1	3.86	4.1	272	1015			598	71.3	35661.4	18.1	3.86	4.1	272	1080			598	74.7	35382.9	0	3.86	3.37	224	1064			598	79.3	35875.9	38.6	3.86	4.1	272	1078
599	85.8	32786.5	3.1	3.86	4.1	272	978			599	72.5	34278.3	6.7	3.86	4.1	272	1016			599	83.9	35865.1	203.6	3.86	4.1	272	1086			599	74.9	35385.1	2.2	3.86	4.1	272	1064			599	79.5	36005.8	129.9	3.86	4.1	272	1082
600	75.9	32798.8	12.3	3.86	4.1	272	979			600	72.5	34285.3	7	3.86	4.1	272	1016			600	85.3	35986.3	121.2	3.86	4.1	272	1090			600	80.5	35385.5	0.5	3.86	4.1	272	1064			600	76.1	36048	42.2	3.86	3.61	240	1084
601	75.2	32808.4	9.6	3.86	4.1	272	979			601	73.5	34468.7	183.4	3.86	4.1	272	1021			601	81.2	35997.1	10.8	3.86	4.1	272	1090			601	80.5	35392.8	7.2	3.86	4.1	272	1064			601	70.4	36065.5	17.6	3.86	4.1	272	1084
602	78.1	32988.7	180.2	3.86	4.1	272	984			602	83.6	34469.2	0.5	3.86	4.1	272	1021			602	70.1	36004.6	7.5	3.86	4.1	272	1090			602	75.2	35529.9	137.1	3.86	4.1	272	1068			602	81	36210.1	144.6	3.86	4.1	272	1088
603	84.8	32999	10.4	3.86	4.1	272	985			603	76.1	34473.3	4.1	3.86	4.1	272	1021			603	85.1	36023.4	18.8	3.86	4.1	272	1091			603	81.7	35530.8	1	3.86	4.1	272	1068			603	75.9	36210.4	0.2	3.86	4.1	272	1088
604	89.4	33012	13	3.86	4.1	272	985			604	88.9	34475.4	2.2	3.86	3.13	208	1021			604	73.7	36026.3	2.9	3.86	4.1	272	1091			604	77.8	35550.8	20	3.86	4.1	272	1069			604	82.9	36215.2	4.8	3.86	4.1	272	1089
605	86	33176.6	164.6	3.86	4.1	272	990			605	81	34475.9	0.5	3.86	2.41	160	1021			605	73.5	36174.9	148.7	3.86	4.1	272	1095			605	83.6	35555.7	4.8	3.86	4.1	272	1069			605	80.5	36413.3	198.1	3.86	2.65	176	1095
606	71.8	33189.9	13.3	3.86	4.1	272	990			606	77.3	34668	192	3.86	4.1	272	1027			606	85.5	36184.1	9.2	3.86	4.1	272	1096			606	77.8	35733.7	178.1	3.86	4.1	272	1074			606	76.1	36419.5	6.3	3.86	4.1	272	1095
607	71.3	33215.2	25.3	3.86	4.1	272	991			607	80.2	34681.2	13.3	3.86	3.61	240	1028			607	79.8	36198.1	14	3.86	4.1	272	1096			607	82.7	35748.9	15.2	3.86	4.1	272	1075			607	82.4	36421.2	1.7	3.86	4.1	272	1095
608	81.7	33382.7	167.5	3.86	4.1	272	996			608	71.8	34872.8	191.6	3.86	4.1	272	1033			608	80.7	36381.2	183.1	3.86	4.1	272	1102			608	71.3	35748.9	0	3.86	3.86	256	1075			608	87.5	36429.6	8.4	3.86	4.1	272	1095
609	75.4	33407.5	24.8	3.86	4.1	272	997			609	82.9	35077.3	204.6	3.86	4.1	272	1039			609	76.6	36383.1	1.9	3.86	4.1	272	1102			609	79.8	35755.9	7	3.86	4.1	272	1075			609	85.5	36605.1	175.4	3.86	4.1	272	1100
610	87.2	33588	180.5	3.86	4.1	272	1002			610	71.8	35077.6	0.2	3.86	4.1	272	1039			610	78.8	36387.5	4.3	3.86	4.1	272	1102			610	86	35942.4	186.5	3.86	4.1	272	1080			610	81	36608.4	3.4	3.86	4.1	272	1100
611	72.3	33772.3	184.3	3.86	4.1	272	1008			611	74.7	35082.4	4.8	3.86	3.86	256	1039			611	84.1	36414	26.5	3.86	3.37	224	1103			611	76.4	35942.7	0.2	3.86	4.1	272	1080			611	73.7	36609.6	1.2	3.86	3.61	240	1100
612	77.3	33773.5	1.2	3.86	4.1	272	1008			612	80.7	35098.8	16.4	3.86	4.1	272	1040			612	79.5	36420	6	3.86	4.1	272	1103			612	79.8	35944.6	1.9	3.86	3.61	240	1080			612	83.9	36626.3	16.6	3.86	4.1	272	1101
613	89.9	33789.9	16.4	3.86	4.1	272	1008			613	76.1	35273.7	174.9	3.86	4.1	272	1045			613	72.8	36578.6	158.6	3.86	2.65	176	1108			613	73	35951.6	7	3.86	4.1	272	1081			613	81.9	36802.7	176.4	3.86	4.1	272	1106
614	77.3	33791.1	1.2	3.86	4.1	272	1008			614	70.1	35284.8	11.1	3.86	3.61	240	1045			614	72	36757.3	178.8	3.86	4.1	272	1113			614	77.8	36142.9	191.3	3.86	4.1	272	1086			614	76.9	36813.3	10.6	3.86	4.1	272	1107
615	76.6	33802.2	11.1	3.86	4.1	272	1009			615	74.9	35305.1	20.2	3.86	4.1	272	1046			615	73.5	36773.3	15.9	3.86	4.1	272	1113			615	74.7	36144.1	1.2	3.86	3.61	240	1086			615	80.7	36815.2	1.9	3.86	4.1	272	1107
616	79.5	33816.6	14.5	3.86	4.1	272	1009			616	69.2	35472.5	167.5	3.86	4.1	272	1051			616	81	36778.6	5.3	3.86	4.1	272	1114			616	81	36174.5	30.4	3.86	4.1	272	1087			616	79.3	37005.5	190.4	3.86	4.1	272	1112
617	78.3	33984.8	168.2	3.86	4.1	272	1014			617	74.9	35493	20.5	3.86	4.1	272	1052			617	83.4	36980.5	201.9	3.86	4.1	272	1120			617	83.4	36175.4	1	3.86	4.1	272	1087			617	86	37008.9	3.4	3.86	3.13	208	1112
618	93.3	33988.2	3.4	3.86	4.1	272	1014			618	85.5	35498.8	5.8	3.86	4.1	272	1052			618	80.7	36991.3	10.8	3.86	4.1	272	1120			618	75.9	36332.5	157.1	3.86	4.1	272	1092			618	82.4	37024.1	15.2	3.86	4.1	272	1113
619	75.4	34017.6	29.4	3.86	4.1	272	1015			619	73.3	35684.1	185.3	3.86	4.1	272	1057			619	78.8	37145.3	154	3.86	4.1	272	1125			619	81	36337.3	4.8	3.86	4.1	272	1092			619	75.2	37025.8	1.7	3.86	4.1	272	1113
620	70.8	34054.5	36.9	3.86	4.1	272	1016			620	85.5	35684.6	0.5	3.86	4.1	272	1057			620	83.9	37174.9	29.6	3.86	4.1	272	1126			620	83.9	36338.6	1.2	3.86	4.1	272	1092			620	83.6	37221.7	195.9	3.86	4.1	272	1119
621	82.9	34186.5	132	3.86	4.1	272	1020			621	71.8	35697.3	12.8	3.86	4.1	272	1058			621	68.9	37362.9	188	3.86	4.1	272	1131			621	76.4	36350.6	12	3.86	4.1	272	1093			621	79.8	37222.2	0.5	3.86	4.1	272	1119
622	71.8	34191.8	5.3	3.86	4.1	272	1020			622	82.7	35704.6	7.2	3.86	4.1	272	1058			622	78.6	37367.5	4.6	3.86	4.1	272	1131			622	79	36537.6	187	3.86	4.1	272	1098			622	81	37406.3	184.1	3.86	4.1	272	1124
623	77.1	34193.7	1.9	3.86	4.1	272	1020			623	86	35704.8	0.2	3.86	4.1	272	1058			623	72.5	37555.7	188.2	3.86	4.1	272	1137			623	78.6	36542.7	5.1	3.86	4.1	272	1098			623	73.7	37408	1.7	3.86	3.13	208	1124
624	84.6	34385.8	192	3.86	4.1	272	1026			624	75.9	35886.7	181.9	3.86	4.1	272	1063			624	81.7	37565.5	9.9	3.86	4.1	272	1137			624	71.8	36726.3	183.6	3.86	4.1	272	1104			624	82.2	37451.6	43.6	3.86	4.1	272	1126
625	85.1	34394	8.2	3.86	4.1	272	1026			625	69.9	35890.8	4.1	3.86	4.1	272	1063			625	80	37578.1	12.5	3.86	4.1	272	1138			625	81.4	36741	14.7	3.86	4.1	272	1104			625	65.3	37455.9	4.3	3.86	4.1	272	1126
626	79.3	34406	12	3.86	4.1	272	1027			626	81.7	35900.7	9.9	3.86	4.1	272	1064			626	83.6	37586	8	3.86	4.1	272	1138			626	77.3	36742.7	1.7	3.86	3.86	256	1104			626	75.9	37615.7	159.8	3.86	4.1	272	1131
627	67.2	34413.5	7.5	3.86	4.1	272	1027			627	77.8	35941.2	40.5	3.86	4.1	272	1065			627	72.8	37760	174	3.86	4.1	272	1143			627	81.9	36743.1	0.5	3.86	2.89	192	1104			627	78.8	37618.8	3.1	3.86	4.1	272	1131
628	86	34574.7	161.2	3.86	4.1	272	1032			628	69.4	36089.6	148.4	3.86	4.1	272	1069			628	81.7	37760	0	3.86	4.1	272	1143			628	80	36946	202.9	3.86	3.86	256	1111			628	88.2	37628.9	10.1	3.86	4.1	272	1131
629	81	34584.3	9.6	3.86	4.1	272	1032			629	77.1	36090.8	1.2	3.86	4.1	272	1069			629	68.7	37962.2	202.2	3.86	3.13	208	1149			629	85.3	36946	0	3.86	4.1	272	1111			629	83.4	37813.3	184.3	3.86	4.1	272	1137
630	78.1	34778.6	194.2	3.86	4.1	272	1038			630	77.3	36112	21.2	3.86	4.1	272	1070			630	85.3	37975.9	13.7	3.86	4.1	272	1150			630	74.7	36946.5	0.5	3.86	4.1	272	1111			630	71.8	37815.4	2.2	3.86	4.1	272	1137
631	70.6	34783.6	5.1	3.86	4.1	272	1038			631	73.7	36116.9	4.8	3.86	4.1	272	1070			631	85.5	37985.3	9.4	3.86	4.1	272	1150			631	75.2	37127.5	181	3.86	4.1	272	1116			631	79	37824.3	8.9	3.86	4.1	272	1137
632	87	34783.6	0	3.86	4.1	272	1038			632	74	36125.1	8.2	3.86	4.1	272	1070			632	81.7	38158.3	173	3.86	4.1	272	1155			632	81.9	37135.4	8	3.86	4.1	272	1116			632	87.2	37837.1	12.8	3.86	4.1	272	1137
633	81	34788.7	5.1	3.86	4.1	272	1038			633	83.9	36273.7	148.7	3.86	4.1	272	1075			633	70.1	38170.8	12.5	3.86	4.1	272	1156			633	81.4	37146.5	11.1	3.86	4.1	272	1117			633	74	37997.1	160	3.86	4.1	272	1142
634	73.5	34977.8	189.2	3.86	4.1	272	1044			634	83.9	36279.5	5.8	3.86	4.1	272	1075			634	77.1	38171.3	0.5	3.86	4.1	272	1156			634	78.3	37148.7	2.2	3.86	4.1	272	1117			634	78.3	38006.5	9.4	3.86	3.13	208	1142
635	87.5	34986.5	8.7	3.86	4.1	272	1044			635	78.6	36285.3	5.8	3.86	4.1	272	1075			635	80.7	38186.7	15.4	3.86	4.1	272	1156			635	72.3	37155.2	6.5	3.86	4.1	272	1117			635	78.1	38014.9	8.4	3.86	4.1	272	1143
636	81	34999.5	13	3.86	3.37	224	1044			636	78.6	36291.1	5.8	3.86	4.1	272	1075			636	76.6	38353	166.3	3.86	4.1	272	1161			636	79.5	37325.3	170.1	3.86	4.1	272	1122			636	82.4	38039	24.1	3.86	4.1	272	1143
637	86.5	35167	167.5	3.86	3.13	208	1049			637	71.8	36312.3	21.2	3.86	4.1	272	1076			637	69.2	38368.7	15.7	3.86	4.1	272	1162			637	73.5	37336.4	11.1	3.86	4.1	272	1122			637	77.8	38188.2	149.2	3.86	4.1	272	1148
638	83.6	35175.4	8.4	3.86	4.1	272	1050			638	78.3	36480.5	168.2	3.86	4.1	272	1081			638	76.9	38368.7	0	3.86	4.1	272	1162			638	71.3	37340.2	3.9	3.86	4.1	272	1122			638	87.2	38215.9	27.7	3.86	4.1	272	1149
639	74	35175.7	0.2	3.86	4.1	272	1050			639	89.9	36485.5	5.1	3.86	4.1	272	1081			639	73.7	38376.4	7.7	3.86	4.1	272	1162			639	74.9	37537.6	197.3	3.86	4.1	272	1128			639	72	38219.3	3.4	3.86	4.1	272	1149
640	80.7	35380.2	204.6	3.86	4.1	272	1056			640	72.3	36489.9	4.3	3.86	4.1	272	1081			640	74.9	38533.3	156.9	3.86	4.1	272	1167			640	87.7	37626.7	89.2	3.86	4.1	272	1131			640	74.5	38236.1	16.9	3.86	4.1	272	1149
641	82.9	35391.1	10.8	3.86	4.1	272	1056			641	86.3	36684.6	194.7	3.86	4.1	272	1087			641	75.9	38555.2	21.9	3.86	4.1	272	1167			641	82.7	37631.8	5.1	3.86	4.1	272	1131			641	83.6	38236.1	0	3.86	4.1	272	1149
642	74.2	35391.3	0.2	3.86	4.1	272	1056			642	70.8	36686	1.4	3.86	4.1	272	1087			642	68	38753.5	198.3	3.86	4.1	272	1173			642	77.6	37823.4	191.6	3.86	4.1	272	1137			642	80.2	38404.6	168.4	3.86	4.1	272	1154
643	89.4	35405.1	13.7	3.86	4.1	272	1057			643	69.9	36691.3	5.3	3.86	4.1	272	1087			643	76.4	38757.8	4.3	3.86	3.61	240	1174			643	78.6	37832.5	9.2	3.86	4.1	272	1137			643	83.4	38430.1	25.5	3.86	4.1	272	1155
644	70.8	35410.6	5.5	3.86	4.1	272	1057			644	77.1	36692.3	1	3.86	4.1	272	1087			644	85.8	38761.2	3.4	3.86	4.1	272	1174			644	70.4	37838.1	5.5	3.86	4.1	272	1137			644	79.5	38608	177.8	3.86	2.65	176	1161
645	89.2	35587	176.4	3.86	4.1	272	1062			645	81	36699.8	7.5	3.86	4.1	272	1087			645	81.9	38768.4	7.2	3.86	4.1	272	1174			645	73	37840.5	2.4	3.86	2.65	176	1137			645	82.7	38610.8	2.9	3.86	4.1	272	1161
646	75.2	35587.7	0.7	3.86	4.1	272	1062			646	79.8	36875.2	175.4	3.86	4.1	272	1093			646	74.7	38779	10.6	3.86	4.1	272	1174			646	77.1	38034.7	194.2	3.86	4.1	272	1143			646	82.4	38613.7	2.9	3.86	4.1	272	1161
647	73.7	35598.8	11.1	3.86	4.1	272	1062			647	74.5	36894.5	19.3	3.86	4.1	272	1093			647	78.1	38799.3	20.2	3.86	4.1	272	1175			647	83.9	38039.5	4.8	3.86	3.61	240	1143			647	73.5	38823.9	210.1	3.86	4.1	272	1167
648	82.2	35609.9	11.1	3.86	4.1	272	1063			648	73.5	36931.6	37.1	3.86	4.1	272	1094			648	79.3	38904.1	104.8	3.86	4.1	272	1178			648	80	38046.7	7.2	3.86	4.1	272	1144			648	79.8	38825.8	1.9	3.86	4.1	272	1167
649	81.4	35777.1	167.2	3.86	4.1	272	1068			649	82.9	37089.9	158.3	3.86	4.1	272	1099			649	82.4	38929.9	25.8	3.86	4.1	272	1179			649	72.8	38054.7	8	3.86	4.1	272	1144			649	82.9	38826.3	0.5	3.86	4.1	272	1167
650	76.4	35780.7	3.6	3.86	4.1	272	1068			650	72.5	37091.3	1.4	3.86	4.1	272	1099			650	82.2	38936.4	6.5	3.86	4.1	272	1179			650	78.1	38232	177.3	3.86	4.1	272	1149			650	82.2	39020.7	194.5	3.86	4.1	272	1173
651	76.9	35788.2	7.5	3.86	4.1	272	1068			651	71.1	37114.2	22.9	3.86	4.1	272	1100			651	73	39094.5	158.1	3.86	4.1	272	1184			651	78.8	38238.1	6	3.86	4.1	272	1149			651	79.5	39027.7	7	3.86	4.1	272	1173
652	74.2	35800.5	12.3	3.86	4.1	272	1068			652	83.6	37115.2	1	3.86	4.1	272	1100			652	81.2	39100.5	6	3.86	4.1	272	1184			652	78.1	38242.9	4.8	3.86	3.86	256	1150			652	81.4	39206.5	178.8	3.86	2.41	160	1179
653	83.6	35976.1	175.7	3.86	4.1	272	1074			653	80.7	37499.5	384.3	3.86	4.1	272	1111			653	85.3	39108.2	7.7	3.86	4.1	272	1184			653	81.9	38257.1	14.2	3.86	4.1	272	1150			653	77.8	39220.7	14.2	3.86	4.1	272	1179
654	75.7	35993	16.9	3.86	4.1	272	1074			654	75.7	37507	7.5	3.86	4.1	272	1111			654	67.5	39117.3	9.2	3.86	3.61	240	1184			654	78.3	38438.8	181.7	3.86	3.37	224	1155			654	81.7	39240.2	19.5	3.86	3.37	224	1180
655	79.8	36002.4	9.4	3.86	4.1	272	1074			655	73	37545.3	38.3	3.86	3.37	224	1112			655	85.5	39129.6	12.3	3.86	4.1	272	1185			655	86.7	38443.1	4.3	3.86	4.1	272	1156			655	78.6	39447.2	207	3.86	4.1	272	1186
656	71.6	36187.7	185.3	3.86	4.1	272	1080			656	80.2	37689.2	143.9	3.86	4.1	272	1117			656	71.8	39307.5	177.8	3.86	4.1	272	1190			656	81.4	38448	4.8	3.86	4.1	272	1156			656	84.8	39455.2	8	3.86	4.1	272	1186
657	84.3	36198.8	11.1	3.86	4.1	272	1080			657	72.3	37693.3	4.1	3.86	4.1	272	1117			657	79.3	39307.7	0.2	3.86	4.1	272	1190			657	79.3	38636.6	188.7	3.86	4.1	272	1161			657	76.4	39467.2	12	3.86	4.1	272	1186
658	81.9	36383.6	184.8	3.86	4.1	272	1086			658	75.9	37712.5	19.3	3.86	4.1	272	1117			658	68.4	39333.5	25.8	3.86	4.1	272	1191			658	72	38643.1	6.5	3.86	4.1	272	1162			658	73.7	39609.9	142.7	3.86	4.1	272	1191
659	76.1	36387.5	3.9	3.86	4.1	272	1086			659	82.9	37890.1	177.6	3.86	4.1	272	1123			659	81.2	39511.8	178.3	3.86	4.1	272	1196			659	64.3	38650.6	7.5	3.86	4.1	272	1162			659	74.9	39616.1	6.3	3.86	4.1	272	1191
660	85.8	36401	13.5	3.86	4.1	272	1086			660	77.6	37907.2	17.1	3.86	4.1	272	1123			660	70.1	39521.4	9.6	3.86	4.1	272	1197			660	80.7	38832	181.4	3.86	4.1	272	1167			660	74.7	39624.1	8	3.86	4.1	272	1191
661	76.1	36406	5.1	3.86	3.86	256	1086			661	84.8	37908	0.7	3.86	4.1	272	1123			661	83.1	39704.8	183.4	3.86	4.1	272	1202			661	74.9	38837.6	5.5	3.86	3.86	256	1167			661	85.3	39625.8	1.7	3.86	4.1	272	1191
662	87.2	36569.2	163.1	3.86	4.1	272	1091			662	75.2	37914.9	7	3.86	4.1	272	1123			662	81	39708.9	4.1	3.86	4.1	272	1202			662	83.1	38851.8	14.2	3.86	4.1	272	1168			662	83.1	39632.5	6.7	3.86	4.1	272	1191
663	74.7	36595.4	26.3	3.86	4.1	272	1092			663	87.2	37920.5	5.5	3.86	4.1	272	1124			663	79.8	39880	171.1	3.86	2.89	192	1208			663	80.2	38863.6	11.8	3.86	4.1	272	1168			663	76.6	39639.8	7.2	3.86	4.1	272	1192
664	85.5	36770.1	174.7	3.86	4.1	272	1097			664	72.8	38088.2	167.7	3.86	2.89	192	1129			664	75.9	40075.2	195.2	3.86	2.89	192	1213			664	83.6	39040.2	176.6	3.86	2.65	176	1174			664	69.2	39647.2	7.5	3.86	4.1	272	1192
665	79.3	36787	16.9	3.86	4.1	272	1098			665	85.5	38099.5	11.3	3.86	4.1	272	1129			665	77.8	40095.9	20.7	3.86	4.1	272	1214			665	83.4	39048	7.7	3.86	4.1	272	1174			665	64.1	39654.7	7.5	3.86	4.1	272	1192
666	72.8	36788	1	3.86	4.1	272	1098			666	77.8	38106.3	6.7	3.86	4.1	272	1129			666	75.9	40106.5	10.6	3.86	4.1	272	1214			666	77.6	39050.4	2.4	3.86	4.1	272	1174			666	74.9	39811.8	157.1	3.86	4.1	272	1197
667	77.8	36805.1	17.1	3.86	4.1	272	1098			667	82.9	38291.6	185.3	3.86	4.1	272	1135			667	87.2	40126.5	20	3.86	4.1	272	1215			667	70.4	39070.4	20	3.86	3.86	256	1174			667	86.3	39818.1	6.3	3.86	4.1	272	1197
668	83.9	36974.2	169.2	3.86	4.1	272	1103			668	73.7	38296.4	4.8	3.86	4.1	272	1135			668	69.9	40135.4	8.9	3.86	4.1	272	1215			668	71.6	39217.3	147	3.86	4.1	272	1179			668	77.6	39821.4	3.4	3.86	4.1	272	1197
669	77.1	36993.5	19.3	3.86	4.1	272	1104			669	68.9	38302.2	5.8	3.86	4.1	272	1135			669	75.7	40282.4	147	3.86	4.1	272	1220			669	86.7	39239.5	22.2	3.86	2.17	144	1180			669	73.7	39821.9	0.5	3.86	4.1	272	1197
670	85.8	37003.1	9.6	3.86	4.1	272	1104			670	72	38503.1	201	3.86	4.1	272	1141			670	81.4	40288.9	6.5	3.86	4.1	272	1220			670	80.5	39241	1.4	3.86	4.1	272	1180			670	78.8	39835.4	13.5	3.86	3.37	224	1197
671	78.8	37031.1	28	3.86	4.1	272	1105			671	80.7	38504.6	1.4	3.86	4.1	272	1141			671	83.9	40293.5	4.6	3.86	4.1	272	1220			671	71.6	39243.4	2.4	3.86	4.1	272	1180			671	74	40012.8	177.3	3.86	4.1	272	1203
672	70.1	37179.3	148.2	3.86	2.17	144	1110			672	72.8	38514.7	10.1	3.86	4.1	272	1141			672	71.8	40303.9	10.4	3.86	4.1	272	1220			672	81.2	39268.9	25.5	3.86	4.1	272	1180			672	79	40019.5	6.7	3.86	4.1	272	1203
673	81	37197.6	18.3	3.86	4.1	272	1110			673	83.1	38515.7	1	3.86	4.1	272	1141			673	78.1	40323.4	19.5	3.86	4.1	272	1221			673	86	39448.4	179.5	3.86	4.1	272	1186			673	74.7	40032.5	13	3.86	4.1	272	1203
674	84.1	37368.9	171.3	3.86	4.1	272	1115			674	80.2	38701.7	186	3.86	4.1	272	1147			674	85.3	40489.6	166.3	3.86	4.1	272	1226			674	76.4	39457.1	8.7	3.86	4.1	272	1186			674	82.9	40041.7	9.2	3.86	4.1	272	1204
675	77.3	37399	30.1	3.86	4.1	272	1116			675	71.3	38705.3	3.6	3.86	4.1	272	1147			675	73.7	40507.7	18.1	3.86	3.86	256	1227			675	74.2	39631.3	174.2	3.86	4.1	272	1191			675	85.5	40063.1	21.4	3.86	4.1	272	1204
676	74.7	37408.9	9.9	3.86	4.1	272	1116			676	82.7	38714.7	9.4	3.86	4.1	272	1147			676	84.8	40516.6	8.9	3.86	4.1	272	1227			676	82.2	39634.7	3.4	3.86	4.1	272	1191			676	76.9	40218.3	155.2	3.86	4.1	272	1209
677	73.5	37430.6	21.7	3.86	4.1	272	1117			677	79.8	38902.9	188.2	3.86	4.1	272	1153			677	78.6	40521.7	5.1	3.86	4.1	272	1227			677	69.9	39651.1	16.4	3.86	4.1	272	1192			677	81.2	40220	1.7	3.86	4.1	272	1209
678	86.5	37576.1	145.5	3.86	4.1	272	1121			678	82.4	38908.4	5.5	3.86	4.1	272	1153			678	70.1	40526.5	4.8	3.86	4.1	272	1227			678	79.3	39657.3	6.3	3.86	4.1	272	1192			678	75.4	40232	12	3.86	4.1	272	1209
679	85.5	37586.3	10.1	3.86	4.1	272	1122			679	70.1	38918.8	10.4	3.86	4.1	272	1153			679	85.5	40534.5	8	3.86	4.1	272	1227			679	75.2	39659.8	2.4	3.86	4.1	272	1192			679	74.2	40404.3	172.3	3.86	4.1	272	1215
680	78.1	37594.7	8.4	3.86	4.1	272	1122			680	68.9	38942.7	23.9	3.86	4.1	272	1154			680	77.3	40536.9	2.4	3.86	3.61	240	1227			680	73.5	39840	180.2	3.86	4.1	272	1198			680	69.6	40429.9	25.5	3.86	4.1	272	1215
681	83.1	37602.7	8	3.86	4.1	272	1122			681	78.3	39101.4	158.8	3.86	4.1	272	1159			681	86.5	40678.8	141.9	3.86	4.1	272	1232			681	81.2	39854	14	3.86	4.1	272	1198			681	80.2	40600.2	170.4	3.86	3.37	224	1220
682	83.1	37777.3	174.7	3.86	4.1	272	1127			682	79.8	39108.4	7	3.86	4.1	272	1159			682	83.9	40686	7.2	3.86	4.1	272	1232			682	78.6	40039.8	185.8	3.86	4.1	272	1204			682	74	40600.7	0.5	3.86	2.41	160	1220
683	67.2	37777.6	0.2	3.86	4.1	272	1127			683	76.6	39123.6	15.2	3.86	4.1	272	1159			683	76.9	40693.3	7.2	3.86	4.1	272	1232			683	80.2	40051.1	11.3	3.86	4.1	272	1204			683	78.1	40770.6	169.9	3.86	4.1	272	1226
684	82.2	37796.9	19.3	3.86	4.1	272	1128			684	83.1	39308.2	184.6	3.86	4.1	272	1165			684	73.3	40889.4	196.1	3.86	4.1	272	1238			684	79.8	40064.1	13	3.86	4.1	272	1204			684	73.3	40775.2	4.6	3.86	4.1	272	1226
685	73.5	37800.7	3.9	3.86	4.1	272	1128			685	83.9	39330.6	22.4	3.86	4.1	272	1165			685	81.7	41078.3	188.9	3.86	4.1	272	1244			685	85.3	40066.5	2.4	3.86	4.1	272	1204			685	81.2	40979.3	204.1	3.86	4.1	272	1232
686	86	37802.7	1.9	3.86	4.1	272	1128			686	72.5	39348.9	18.3	3.86	4.1	272	1166			686	70.6	41096.6	18.3	3.86	4.1	272	1244			686	81.7	40077.3	10.8	3.86	4.1	272	1205			686	81	40985.5	6.3	3.86	4.1	272	1232
687	81.7	37964.6	161.9	3.86	4.1	272	1133			687	76.9	39504.8	155.9	3.86	2.41	160	1171			687	84.6	41105.1	8.4	3.86	4.1	272	1245			687	73.3	40232	154.7	3.86	4.1	272	1209			687	80.7	40992.8	7.2	3.86	4.1	272	1232
688	81.7	37978.8	14.2	3.86	4.1	272	1133			688	80.5	39529.2	24.3	3.86	4.1	272	1171			688	78.6	41113.3	8.2	3.86	4.1	272	1245			688	82.9	40233.7	1.7	3.86	4.1	272	1209			688	84.6	40994.7	1.9	3.86	4.1	272	1232
689	75.2	37989.4	10.6	3.86	4.1	272	1134			689	77.1	39708	178.8	3.86	4.1	272	1177			689	81.4	41114.9	1.7	3.86	4.1	272	1245			689	79.5	40241.4	7.7	3.86	4.1	272	1210			689	74	41191.1	196.4	3.86	4.1	272	1238
690	87.2	38168	178.6	3.86	4.1	272	1139			690	81	39710.4	2.4	3.86	4.1	272	1177			690	74.5	41299.3	184.3	3.86	2.65	176	1251			690	75.2	40438.8	197.3	3.86	4.1	272	1216			690	77.6	41191.8	0.7	3.86	4.1	272	1238
691	80.5	38173	5.1	3.86	4.1	272	1139			691	76.4	39718.1	7.7	3.86	4.1	272	1177			691	82.9	41302.7	3.4	3.86	4.1	272	1251			691	79.5	40443.6	4.8	3.86	4.1	272	1216			691	77.1	41214.2	22.4	3.86	4.1	272	1239
692	80.2	38178.6	5.5	3.86	4.1	272	1139			692	80.2	39906.7	188.7	3.86	3.37	224	1182			692	79	41474.7	172	3.86	4.1	272	1256			692	77.1	40454.2	10.6	3.86	4.1	272	1216			692	82.4	41373.3	159	3.86	4.1	272	1244
693	75.2	38193	14.5	3.86	4.1	272	1140			693	79	39914.9	8.2	3.86	4.1	272	1183			693	76.9	41480.7	6	3.86	4.1	272	1256			693	83.9	40475.7	21.4	3.86	4.1	272	1217			693	73.3	41374.5	1.2	3.86	4.1	272	1244
694	77.8	38206.7	13.7	3.86	4.1	272	1140			694	75.4	39924.1	9.2	3.86	4.1	272	1183			694	77.3	41500.5	19.8	3.86	4.1	272	1257			694	75.9	40633.5	157.8	3.86	3.37	224	1221			694	77.6	41384.3	9.9	3.86	4.1	272	1244
695	70.6	38231.1	24.3	3.86	4.1	272	1141			695	81	39932.8	8.7	3.86	4.1	272	1183			695	76.4	41639.8	139.3	3.86	4.1	272	1261			695	83.6	40639.8	6.3	3.86	4.1	272	1222			695	69.4	41398.1	13.7	3.86	3.61	240	1244
696	82.7	38236.6	5.5	3.86	4.1	272	1141			696	81.2	40126.5	193.7	3.86	4.1	272	1189			696	75.2	41662.7	22.9	3.86	2.89	192	1262			696	80.5	40642.4	2.7	3.86	4.1	272	1222			696	85.1	41587	188.9	3.86	4.1	272	1250
697	79.8	38379	142.4	3.86	4.1	272	1145			697	73.3	40133.7	7.2	3.86	4.1	272	1189			697	70.4	41685.1	22.4	3.86	4.1	272	1262			697	89.6	40643.6	1.2	3.86	4.1	272	1222			697	74.9	41589.4	2.4	3.86	4.1	272	1250
698	74.5	38380	1	3.86	4.1	272	1145			698	85.3	40137.6	3.9	3.86	4.1	272	1189			698	83.1	41822.7	137.6	3.86	4.1	272	1266			698	75.4	40649.2	5.5	3.86	4.1	272	1222			698	73.5	41615.4	26	3.86	4.1	272	1251
699	82.9	38381.9	1.9	3.86	4.1	272	1145			699	88	40329.6	192	3.86	4.1	272	1195			699	86.3	41828	5.3	3.86	3.37	224	1267			699	73.7	40827	177.8	3.86	4.1	272	1227			699	77.6	41785.8	170.4	3.86	4.1	272	1256
700	68.4	38549.9	168	3.86	3.37	224	1150			700	87.5	40337.8	8.2	3.86	4.1	272	1195			700	68	41833	5.1	3.86	4.1	272	1267			700	74.9	40838.8	11.8	3.86	4.1	272	1228			700	85.1	41788.9	3.1	3.86	4.1	272	1256
701	84.6	38572	22.2	3.86	4.1	272	1151			701	82.2	40343.1	5.3	3.86	4.1	272	1195			701	77.3	41837.3	4.3	3.86	4.1	272	1267			701	86.3	41043.9	205.1	3.86	4.1	272	1234			701	77.3	41796.1	7.2	3.86	4.1	272	1256
702	82.2	38611.3	39.3	3.86	4.1	272	1152			702	84.6	40524.8	181.7	3.86	4.1	272	1201			702	71.6	41867.5	30.1	3.86	4.1	272	1268			702	79.8	41044.3	0.5	3.86	4.1	272	1234			702	73.7	41805.3	9.2	3.86	4.1	272	1257
703	75.2	38790.1	178.8	3.86	4.1	272	1158			703	86.7	40532.8	8	3.86	4.1	272	1201			703	67	41868.4	1	3.86	4.1	272	1268			703	83.4	41051.6	7.2	3.86	4.1	272	1234			703	83.6	41807	1.7	3.86	4.1	272	1257
704	81.9	38793.3	3.1	3.86	4.1	272	1158			704	72	40536.6	3.9	3.86	4.1	272	1201			704	74.5	42037.8	169.4	3.86	4.1	272	1273			704	74.7	41242.7	191.1	3.86	4.1	272	1240			704	78.8	41984.6	177.6	3.86	4.1	272	1262
705	76.4	38811.8	18.6	3.86	4.1	272	1158			705	83.6	40724.1	187.5	3.86	4.1	272	1207			705	81.2	42044.6	6.7	3.86	4.1	272	1273			705	86.3	41256.6	14	3.86	4.1	272	1240			705	74.7	41988.9	4.3	3.86	4.1	272	1262
706	72.3	38973.7	161.9	3.86	4.1	272	1163			706	85.5	40912.3	188.2	3.86	4.1	272	1212			706	84.8	42050.1	5.5	3.86	4.1	272	1273			706	76.6	41444.1	187.5	3.86	4.1	272	1246			706	85.3	42006.7	17.8	3.86	4.1	272	1263
707	76.6	38990.6	16.9	3.86	4.1	272	1164			707	78.1	40927.7	15.4	3.86	4.1	272	1213			707	79	42236.4	186.3	3.86	4.1	272	1279			707	78.3	41488.2	44.1	3.86	4.1	272	1247			707	75.9	42045.5	38.8	3.86	4.1	272	1264
708	78.8	38997.8	7.2	3.86	4.1	272	1164			708	80.7	41097.6	169.9	3.86	4.1	272	1218			708	71.8	42240.7	4.3	3.86	4.1	272	1279			708	76.9	41626	137.8	3.86	4.1	272	1251			708	72.3	42169.6	124.1	3.86	4.1	272	1268
709	77.6	39006.7	8.9	3.86	4.1	272	1164			709	80	41118.8	21.2	3.86	4.1	272	1218			709	81	42250.4	9.6	3.86	4.1	272	1279			709	90.1	41634.5	8.4	3.86	3.61	240	1252			709	78.8	42175.9	6.3	3.86	4.1	272	1268
710	69.2	39174	167.2	3.86	4.1	272	1169			710	72	41119.8	1	3.86	4.1	272	1218			710	81	42431.3	181	3.86	4.1	272	1285			710	76.1	41637.8	3.4	3.86	4.1	272	1252			710	71.6	42367.2	191.3	3.86	4.1	272	1274
711	74.2	39182.4	8.4	3.86	4.1	272	1169			711	85.1	41320.5	200.7	3.86	4.1	272	1224			711	80	42438.6	7.2	3.86	4.1	272	1285			711	83.6	41654	16.1	3.86	4.1	272	1252			711	80	42371.6	4.3	3.86	4.1	272	1274
712	81.2	39197.1	14.7	3.86	4.1	272	1170			712	79.5	41323.1	2.7	3.86	4.1	272	1224			712	72.5	42438.8	0.2	3.86	4.1	272	1285			712	75.4	41836.9	182.9	3.86	4.1	272	1258			712	73	42381.2	9.6	3.86	4.1	272	1274
713	72	39379.5	182.4	3.86	4.1	272	1175			713	71.6	41323.4	0.2	3.86	3.61	240	1224			713	71.1	42458.8	20	3.86	4.1	272	1286			713	78.1	41838.3	1.4	3.86	4.1	272	1258			713	85.5	42576.6	195.4	3.86	4.1	272	1280
714	81.4	39382.4	2.9	3.86	4.1	272	1175			714	73	41348.4	25.1	3.86	4.1	272	1225			714	79.3	42607.7	148.9	3.86	4.1	272	1290			714	85.3	41850.6	12.3	3.86	4.1	272	1258			714	80.5	42593.3	16.6	3.86	4.1	272	1280
715	80.5	39386.3	3.9	3.86	4.1	272	1175			715	78.8	41522.7	174.2	3.86	4.1	272	1230			715	81.9	42634.7	27	3.86	4.1	272	1291			715	79.5	42043.4	192.8	3.86	4.1	272	1264			715	79.3	42636.1	42.9	3.86	4.1	272	1282
716	88.4	39396.4	10.1	3.86	4.1	272	1176			716	70.6	41530.4	7.7	3.86	4.1	272	1231			716	79.8	42838.6	203.9	3.86	4.1	272	1297			716	76.6	42046.3	2.9	3.86	4.1	272	1264			716	79.3	42649.6	13.5	3.86	4.1	272	1282
717	84.8	39406.3	9.9	3.86	4.1	272	1176			717	75.9	41720.2	189.9	3.86	4.1	272	1236			717	81.2	42842.9	4.3	3.86	4.1	272	1297			717	86.5	42069.4	23.1	3.86	4.1	272	1265			717	74.5	42770.6	121	3.86	4.1	272	1286
718	77.6	39588	181.7	3.86	3.61	240	1181			718	72.5	41732	11.8	3.86	4.1	272	1237			718	87.2	42843.1	0.2	3.86	4.1	272	1297			718	85.3	42241.4	172	3.86	4.1	272	1270			718	78.8	42779	8.4	3.86	4.1	272	1286
719	72.5	39595.2	7.2	3.86	4.1	272	1182			719	86.5	41731.6	0	3.86	2.89	192	1237			719	69.4	42844.1	1	3.86	4.1	272	1297			719	82.7	42246.7	5.3	3.86	4.1	272	1270			719	84.1	42781.9	2.9	3.86	4.1	272	1286
720	82.9	39596.9	1.7	3.86	4.1	272	1182			720	80.5	41735.4	3.9	3.86	4.1	272	1237			720	72.3	42856.1	12	3.86	4.1	272	1298			720	86.7	42247.2	0.5	3.86	4.1	272	1270			720	73	42806.7	24.8	3.86	4.1	272	1287
721	71.3	39603.4	6.5	3.86	4.1	272	1182			721	86.5	41920.5	185.1	3.86	4.1	272	1242			721	84.1	42869.2	13	3.86	4.1	272	1298			721	77.6	42428.9	181.7	3.86	3.86	256	1275			721	69.9	42811.6	4.8	3.86	4.1	272	1287
722	81	39786	182.7	3.86	4.1	272	1187			722	79.8	41928.2	7.7	3.86	4.1	272	1242			722	67.7	42876.9	7.7	3.86	4.1	272	1298			722	72.5	42637.8	208.9	3.86	4.1	272	1282			722	84.6	42816.6	5.1	3.86	4.1	272	1287
723	75.9	39837.3	51.3	3.86	4.1	272	1189			723	73.7	41935.9	7.7	3.86	4.1	272	1243			723	78.6	42888.7	11.8	3.86	4.1	272	1299			723	83.1	42644.3	6.5	3.86	4.1	272	1282			723	76.1	42981	164.3	3.86	4.1	272	1292
724	68.9	39841.7	4.3	3.86	4.1	272	1189			724	76.4	41946.5	10.6	3.86	4.1	272	1243			724	70.1	43016.4	127.7	3.86	3.37	224	1303			724	76.9	42655.9	11.6	3.86	4.1	272	1282			724	74	42990.8	9.9	3.86	4.1	272	1292
725	77.3	39855.7	14	3.86	4.1	272	1189			725	87.7	41947.2	0.7	3.86	4.1	272	1243			725	82.7	43054.7	38.3	3.86	4.1	272	1304			725	67.2	42661.9	6	3.86	3.37	224	1282			725	77.8	43181.4	190.6	3.86	4.1	272	1298
726	82.2	39976.4	120.7	3.86	4.1	272	1193			726	78.8	41960.7	13.5	3.86	4.1	272	1243			726	70.8	43199.3	144.6	3.86	4.1	272	1308			726	74.7	42837.3	175.4	3.86	4.1	272	1288			726	74.7	43184.8	3.4	3.86	4.1	272	1298
727	75.7	39987.2	10.8	3.86	4.1	272	1193			727	85.3	42126.5	165.8	3.86	4.1	272	1248			727	83.9	43209.9	10.6	3.86	4.1	272	1308			727	77.6	42912	74.7	3.86	4.1	272	1290			727	73	43199	14.2	3.86	4.1	272	1299
728	81.4	39995.9	8.7	3.86	4.1	272	1194			728	74.5	42132.5	6	3.86	4.1	272	1248			728	73.3	43217.1	7.2	3.86	4.1	272	1309			728	74.2	43027.2	115.2	3.86	4.1	272	1293			728	79	43202.4	3.4	3.86	4.1	272	1299
729	75.7	40006	10.1	3.86	4.1	272	1194			729	88.2	42138.3	5.8	3.86	4.1	272	1249			729	84.6	43414	196.9	3.86	4.1	272	1315			729	82.2	43035.7	8.4	3.86	4.1	272	1294			729	76.4	43384.1	181.7	3.86	4.1	272	1304
730	72.8	40184.1	178.1	3.86	4.1	272	1199			730	75.7	42142.4	4.1	3.86	4.1	272	1249			730	78.3	43418.8	4.8	3.86	4.1	272	1315			730	83.6	43060.7	25.1	3.86	3.61	240	1294			730	80.2	43426.3	42.2	3.86	4.1	272	1305
731	83.1	40186.7	2.7	3.86	4.1	272	1199			731	84.3	42310.6	168.2	3.86	4.1	272	1254			731	83.9	43581.9	163.1	3.86	4.1	272	1320			731	79	43172	111.3	3.86	4.1	272	1298			731	78.3	43545.8	119.5	3.86	4.1	272	1309
732	75.7	40201.4	14.7	3.86	4.1	272	1200			732	81.9	42342.7	32	3.86	4.1	272	1255			732	75.9	43591.6	9.6	3.86	4.1	272	1320			732	68.9	43174.5	2.4	3.86	4.1	272	1298			732	73.5	43546	0.2	3.86	4.1	272	1309
733	83.4	40388.4	187	3.86	4.1	272	1205			733	75.7	42346.7	4.1	3.86	4.1	272	1255			733	69.6	43599.3	7.7	3.86	4.1	272	1320			733	82.9	43194	19.5	3.86	3.13	208	1298			733	72.3	43565.5	19.5	3.86	4.1	272	1310
734	73.5	40388.7	0.2	3.86	4.1	272	1205			734	80.7	42521.2	174.5	3.86	4.1	272	1260			734	78.6	43601.9	2.7	3.86	4.1	272	1320			734	74.5	43381.2	187.2	3.86	4.1	272	1304			734	73	43749.6	184.1	3.86	4.1	272	1315
735	77.8	40399.3	10.6	3.86	4.1	272	1206			735	76.6	42527	5.8	3.86	4.1	272	1260			735	72.5	43610.4	8.4	3.86	2.89	192	1321			735	86	43381.7	0.5	3.86	4.1	272	1304			735	78.1	43750.6	1	3.86	4.1	272	1315
736	79	40586.3	187	3.86	4.1	272	1211			736	81.7	42533.3	6.3	3.86	4.1	272	1260			736	84.8	43782.4	172	3.86	4.1	272	1326			736	86.7	43399.8	18.1	3.86	4.1	272	1305			736	79.3	43942.4	191.8	3.86	4.1	272	1321
737	93.3	40593.5	7.2	3.86	2.17	144	1211			737	73	42730.1	196.9	3.86	4.1	272	1266			737	76.9	43784.6	2.2	3.86	4.1	272	1326			737	78.3	43570.6	170.8	3.86	4.1	272	1310			737	83.6	43949.9	7.5	3.86	4.1	272	1321
738	78.3	40600.5	7	3.86	4.1	272	1212			738	79.5	42735.2	5.1	3.86	4.1	272	1266			738	77.8	43795.9	11.3	3.86	4.1	272	1326			738	73	43571.6	1	3.86	4.1	272	1310			738	85.3	43963.9	14	3.86	4.1	272	1322
739	86.5	40607.2	6.7	3.86	4.1	272	1212			739	77.6	42764.1	28.9	3.86	4.1	272	1267			739	68.9	43818.1	22.2	3.86	4.1	272	1327			739	85.3	43586.3	14.7	3.86	4.1	272	1310			739	76.9	44146.3	182.4	3.86	4.1	272	1327
740	74.2	40797.8	190.6	3.86	4.1	272	1218			740	79.3	42772	8	3.86	4.1	272	1267			740	76.1	43978.3	160.2	3.86	4.1	272	1332			740	77.6	43590.4	4.1	3.86	4.1	272	1310			740	73.5	44147.5	1.2	3.86	4.1	272	1327
741	82.9	40810.4	12.5	3.86	4.1	272	1218			741	80	42941.4	169.4	3.86	4.1	272	1272			741	80.5	44171.6	193.3	3.86	3.13	208	1338			741	71.6	43774.2	183.9	3.86	4.1	272	1316			741	74.5	44158.8	11.3	3.86	2.17	144	1327
742	83.9	40827.2	16.9	3.86	3.61	240	1218			742	75.4	42946.5	5.1	3.86	4.1	272	1273			742	81.2	44179.5	8	3.86	4.1	272	1338			742	77.1	43780.2	6	3.86	4.1	272	1316			742	71.6	44343.9	185.1	3.86	4.1	272	1333
743	87	40834.9	7.7	3.86	4.1	272	1219			743	70.1	42951.3	4.8	3.86	4.1	272	1273			743	82.4	44187	7.5	3.86	4.1	272	1338			743	71.1	43796.9	16.6	3.86	4.1	272	1317			743	80.7	44345.8	1.9	3.86	4.1	272	1333
744	74.9	40977.1	142.2	3.86	4.1	272	1223			744	74.9	42965.3	14	3.86	4.1	272	1273			744	73.7	44187.5	0.5	3.86	4.1	272	1338			744	80.7	43965.5	168.7	3.86	4.1	272	1322			744	75.7	44357.1	11.3	3.86	4.1	272	1333
745	86	40982.4	5.3	3.86	4.1	272	1223			745	71.6	43135.4	170.1	3.86	4.1	272	1278			745	78.1	44348.2	160.7	3.86	4.1	272	1343			745	77.1	43979.8	14.2	3.86	4.1	272	1322			745	80.2	44538.1	181	3.86	4.1	272	1339
746	72	40992	9.6	3.86	4.1	272	1223			746	74.9	43144.8	9.4	3.86	4.1	272	1278			746	84.8	44355.7	7.5	3.86	4.1	272	1343			746	82.4	43981.9	2.2	3.86	4.1	272	1322			746	81.7	44545.5	7.5	3.86	4.1	272	1339
747	79.8	41175.9	183.9	3.86	4.1	272	1229			747	78.6	43161.2	16.4	3.86	4.1	272	1279			747	74.7	44383.1	27.5	3.86	4.1	272	1344			747	72.5	44169.9	188	3.86	4.1	272	1328			747	79	44567.2	21.7	3.86	4.1	272	1340
748	83.4	41182.9	7	3.86	4.1	272	1229			748	71.3	43172.8	11.6	3.86	4.1	272	1279			748	75.7	44396.9	13.7	3.86	4.1	272	1344			748	74.9	44185.5	15.7	3.86	4.1	272	1328			748	77.1	44745.5	178.3	3.86	4.1	272	1345
749	80	41208.7	25.8	3.86	4.1	272	1230			749	88.2	43347.7	174.9	3.86	3.37	224	1284			749	72.3	44567.7	170.8	3.86	2.89	192	1350			749	74.5	44191.3	5.8	3.86	3.61	240	1328			749	76.6	44754.2	8.7	3.86	4.1	272	1345
750	89.4	41214	5.3	3.86	4.1	272	1230			750	72.5	43353.5	5.8	3.86	4.1	272	1285			750	81.7	44569.6	1.9	3.86	4.1	272	1350			750	82.2	44363.6	172.3	3.86	4.1	272	1334			750	77.1	44786	31.8	3.86	4.1	272	1346
751	73.5	41214.2	0.2	3.86	4.1	272	1230			751	77.1	43391.6	38.1	3.86	4.1	272	1286			751	85.5	44585.3	15.7	3.86	4.1	272	1350			751	81	44385.3	21.7	3.86	4.1	272	1334			751	81	44816.1	30.1	3.86	4.1	272	1347
752	81	41219.8	5.5	3.86	4.1	272	1230			752	73.3	43393	1.4	3.86	4.1	272	1286			752	68.9	44626.3	41	3.86	4.1	272	1351			752	74.5	44574.7	189.4	3.86	4.1	272	1340			752	72.5	44938.6	122.4	3.86	4.1	272	1351
753	86.7	41380.7	161	3.86	4.1	272	1235			753	80.7	43534.7	141.7	3.86	4.1	272	1290			753	75.2	44638.6	12.3	3.86	4.1	272	1352			753	72.8	44587	12.3	3.86	4.1	272	1340			753	77.1	44943.9	5.3	3.86	4.1	272	1351
754	76.4	41384.3	3.6	3.86	4.1	272	1235			754	84.6	43546.7	12	3.86	4.1	272	1290			754	71.3	44768.7	130.1	3.86	4.1	272	1356			754	84.3	44589.4	2.4	3.86	4.1	272	1340			754	76.1	44954	10.1	3.86	4.1	272	1351
755	76.6	41392.8	8.4	3.86	4.1	272	1235			755	83.1	43567.7	21	3.86	4.1	272	1291			755	81.4	44773	4.3	3.86	4.1	272	1356			755	76.1	44590.1	0.7	3.86	4.1	272	1340			755	82.7	45134.9	181	3.86	4.1	272	1357
756	85.5	41397.1	4.3	3.86	2.89	192	1235			756	85.8	43736.9	169.2	3.86	4.1	272	1296			756	78.8	44955.9	182.9	3.86	4.1	272	1361			756	79.8	44610.1	20	3.86	4.1	272	1341			756	81.2	45155.7	20.7	3.86	3.86	256	1357
757	83.6	41585.3	188.2	3.86	4.1	272	1241			757	74.7	43739.5	2.7	3.86	4.1	272	1296			757	74.9	44960.7	4.8	3.86	3.13	208	1361			757	73.7	44622.7	12.5	3.86	4.1	272	1341			757	86.3	45169.9	14.2	3.86	4.1	272	1358
758	75.2	41606.5	21.2	3.86	4.1	272	1242			758	86.7	43746.5	7	3.86	4.1	272	1296			758	82.7	44978.3	17.6	3.86	4.1	272	1362			758	75.7	44774	151.3	3.86	4.1	272	1346			758	70.6	45345.3	175.4	3.86	4.1	272	1363
759	84.1	41608.9	2.4	3.86	4.1	272	1242			759	80	43751.6	5.1	3.86	4.1	272	1296			759	73.5	45166.5	188.2	3.86	4.1	272	1368			759	79.3	44784.1	10.1	3.86	4.1	272	1346			759	75.4	45349.4	4.1	3.86	4.1	272	1363
760	75.2	41786.5	177.6	3.86	4.1	272	1247			760	75.9	43942.7	191.1	3.86	4.1	272	1302			760	83.6	45169.9	3.4	3.86	4.1	272	1368			760	85.1	44786.5	2.4	3.86	4.1	272	1346			760	83.4	45353	3.6	3.86	4.1	272	1363
761	75.2	41794.2	7.7	3.86	4.1	272	1247			761	77.1	43948.2	5.5	3.86	4.1	272	1302			761	72.3	45317.6	147.7	3.86	4.1	272	1372			761	79	44976.4	189.9	3.86	4.1	272	1352			761	77.8	45536.9	183.9	3.86	4.1	272	1369
762	76.6	41824.8	30.6	3.86	4.1	272	1248			762	83.9	43961.7	13.5	3.86	4.1	272	1303			762	72	45321	3.4	3.86	4.1	272	1372			762	69.9	44980.2	3.9	3.86	4.1	272	1352			762	84.3	45554.9	18.1	3.86	3.13	208	1369
763	87.2	41990.8	166	3.86	4.1	272	1253			763	75.9	44144.8	183.1	3.86	4.1	272	1308			763	84.8	45525.5	204.6	3.86	3.86	256	1379			763	77.8	45011.6	31.3	3.86	4.1	272	1353			763	89.4	45559.3	4.3	3.86	4.1	272	1370
764	74.9	41991.1	0.2	3.86	4.1	272	1253			764	86	44145.3	0.5	3.86	4.1	272	1308			764	76.6	45534.9	9.4	3.86	4.1	272	1379			764	76.1	45175.2	163.6	3.86	4.1	272	1358			764	78.6	45744.3	185.1	3.86	4.1	272	1375
765	82.9	42005.8	14.7	3.86	4.1	272	1254			765	80.7	44149.9	4.6	3.86	4.1	272	1308			765	71.1	45540.2	5.3	3.86	4.1	272	1379			765	85.1	45181.9	6.7	3.86	4.1	272	1358			765	79	45754	9.6	3.86	4.1	272	1375
766	74.9	42192.3	186.5	3.86	4.1	272	1259			766	76.6	44161	11.1	3.86	3.86	256	1309			766	81.4	45547.7	7.5	3.86	4.1	272	1379			766	71.1	45188.9	7	3.86	3.86	256	1358			766	78.6	45757.6	3.6	3.86	2.89	192	1376
767	79.8	42199.5	7.2	3.86	4.1	272	1259			767	83.1	44173.3	12.3	3.86	4.1	272	1309			767	82.7	45554.9	7.2	3.86	3.37	224	1379			767	84.3	45189.4	0.5	3.86	2.89	192	1358			767	82.9	45944.1	186.5	3.86	4.1	272	1381
768	81.7	42245.5	46	3.86	4.1	272	1261			768	72.3	44341.2	168	3.86	4.1	272	1314			768	73	45555.4	0.5	3.86	2.17	144	1379			768	72	45198.1	8.7	3.86	4.1	272	1359			768	83.1	45948.9	4.8	3.86	4.1	272	1381
769	86	42387.2	141.7	3.86	4.1	272	1265			769	83.6	44341.9	0.7	3.86	4.1	272	1314			769	86.7	45560.2	4.8	3.86	4.1	272	1380			769	73.3	45366.3	168.2	3.86	4.1	272	1364			769	80.5	45952.8	3.9	3.86	4.1	272	1381
770	71.6	42389.6	2.4	3.86	4.1	272	1265			770	89.4	44364.1	22.2	3.86	4.1	272	1315			770	67.2	45564.6	4.3	3.86	4.1	272	1380			770	73	45370.1	3.9	3.86	4.1	272	1364			770	87	45975.7	22.9	3.86	4.1	272	1382
771	88.2	42399.3	9.6	3.86	4.1	272	1265			771	80.5	44542.4	178.3	3.86	4.1	272	1320			771	74.7	45566.5	1.9	3.86	4.1	272	1380			771	78.3	45388.4	18.3	3.86	3.61	240	1364			771	79.3	45976.4	0.7	3.86	4.1	272	1382
772	76.9	42407.5	8.2	3.86	4.1	272	1266			772	75.4	44552	9.6	3.86	4.1	272	1320			772	85.5	45573.5	7	3.86	4.1	272	1380			772	83.9	45570.4	181.9	3.86	4.1	272	1370			772	77.8	45982.2	5.8	3.86	4.1	272	1382
773	86.3	42589.4	181.9	3.86	4.1	272	1271			773	69.9	44554.7	2.7	3.86	4.1	272	1320			773	74.5	45723.6	150.1	3.86	3.86	256	1385			773	74.5	45760.5	190.1	3.86	4.1	272	1376			773	72.5	46157.3	175.2	3.86	4.1	272	1388
774	76.4	42595.9	6.5	3.86	4.1	272	1271			774	78.6	44558.8	4.1	3.86	4.1	272	1320			774	82.9	45726	2.4	3.86	4.1	272	1385			774	78.1	45763.4	2.9	3.86	4.1	272	1376			774	80.2	46185.8	28.4	3.86	4.1	272	1388
775	85.5	42617.6	21.7	3.86	4.1	272	1272			775	85.1	44742.9	184.1	3.86	4.1	272	1326			775	86.3	45739.5	13.5	3.86	4.1	272	1385			775	82.2	45773.3	9.9	3.86	4.1	272	1376			775	85.5	46190.8	5.1	3.86	4.1	272	1389
776	74	42767.2	149.6	3.86	4.1	272	1276			776	73.3	44746.3	3.4	3.86	4.1	272	1326			776	85.1	45744.6	5.1	3.86	4.1	272	1385			776	75.7	45970.1	196.9	3.86	4.1	272	1382			776	74.5	46351.8	161	3.86	4.1	272	1393
777	77.6	42780	12.8	3.86	4.1	272	1277			777	74.5	44769.2	22.9	3.86	4.1	272	1327			777	69.9	45908.2	163.6	3.86	4.1	272	1390			777	81	45994	23.9	3.86	4.1	272	1383			777	82.4	46383.9	32	3.86	4.1	272	1394
778	80.5	42790.4	10.4	3.86	4.1	272	1277			778	68.7	44770.4	1.2	3.86	4.1	272	1327			778	79.8	45922.7	14.5	3.86	4.1	272	1391			778	80.7	46169.6	175.7	3.86	4.1	272	1388			778	73.7	46527.2	143.4	3.86	4.1	272	1399
779	70.6	42791.6	1.2	3.86	4.1	272	1277			779	79.8	44771.6	1.2	3.86	4.1	272	1327			779	72.5	45928.9	6.3	3.86	4.1	272	1391			779	74	46179.8	10.1	3.86	4.1	272	1388			779	78.3	46536.1	8.9	3.86	4.1	272	1399
780	78.1	42966	174.5	3.86	4.1	272	1282			780	72.3	44944.8	173.3	3.86	4.1	272	1332			780	85.5	45932.8	3.9	3.86	4.1	272	1391			780	76.1	46194	14.2	3.86	4.1	272	1389			780	79.8	46550.8	14.7	3.86	4.1	272	1399
781	69.4	42995.2	29.2	3.86	4.1	272	1283			781	75.4	44957.3	12.5	3.86	4.1	272	1332			781	69.6	45943.1	10.4	3.86	4.1	272	1391			781	82.9	46207.5	13.5	3.86	4.1	272	1389			781	74.9	46552.5	1.7	3.86	3.37	224	1399
782	78.3	43015.7	20.5	3.86	4.1	272	1284			782	84.3	44958.1	0.7	3.86	4.1	272	1332			782	82.4	45945.1	1.9	3.86	4.1	272	1391			782	72.8	46366.5	159	3.86	4.1	272	1394			782	83.1	46745.3	192.8	3.86	4.1	272	1405
783	76.6	43023.1	7.5	3.86	4.1	272	1284			783	71.8	44962.7	4.6	3.86	4.1	272	1332			783	86.3	45954.2	9.2	3.86	2.89	192	1392			783	81.2	46371.3	4.8	3.86	4.1	272	1394			783	74.5	46771.3	26	3.86	4.1	272	1406
784	83.1	43174.9	151.8	3.86	2.65	176	1289			784	86.5	44972.8	10.1	3.86	4.1	272	1333			784	81.2	46114	159.8	3.86	4.1	272	1396			784	78.3	46408.4	37.1	3.86	4.1	272	1395			784	77.6	46776.9	5.5	3.86	4.1	272	1406
785	75.4	43196.9	21.9	3.86	4.1	272	1289			785	80.7	45143.6	170.8	3.86	4.1	272	1338			785	80.5	46142.4	28.4	3.86	4.1	272	1397			785	83.6	46417.1	8.7	3.86	4.1	272	1395			785	81.2	46937.8	161	3.86	4.1	272	1411
786	72.3	43383.1	186.3	3.86	4.1	272	1295			786	83.4	45154	10.4	3.86	4.1	272	1338			786	79.8	46321	178.6	3.86	4.1	272	1403			786	80.7	46562.7	145.5	3.86	4.1	272	1400			786	76.4	46947.2	9.4	3.86	4.1	272	1411
787	80.2	43384.8	1.7	3.86	4.1	272	1295			787	74	45361	207	3.86	4.1	272	1344			787	73.3	46327.7	6.7	3.86	4.1	272	1403			787	73	46565.8	3.1	3.86	4.1	272	1400			787	77.1	46955.7	8.4	3.86	4.1	272	1412
788	76.1	43580.7	195.9	3.86	4.1	272	1301			788	76.4	45377.8	16.9	3.86	4.1	272	1345			788	68.7	46508.4	180.7	3.86	4.1	272	1408			788	74.5	46576.1	10.4	3.86	4.1	272	1400			788	74.7	46961.7	6	3.86	4.1	272	1412
789	89.6	43581.9	1.2	3.86	4.1	272	1301			789	70.8	45402.7	24.8	3.86	4.1	272	1345			789	83.4	46528.4	20	3.86	4.1	272	1409			789	81.9	46580.7	4.6	3.86	4.1	272	1400			789	76.1	47150.6	188.9	3.86	4.1	272	1417
790	73.7	43597.3	15.4	3.86	4.1	272	1301			790	77.1	45556.1	153.5	3.86	4.1	272	1350			790	76.4	46531.1	2.7	3.86	4.1	272	1409			790	79.5	46583.6	2.9	3.86	4.1	272	1400			790	80.7	47151.1	0.5	3.86	3.13	208	1417
791	88.9	43778.3	181	3.86	3.37	224	1307			791	82.7	45562.9	6.7	3.86	4.1	272	1350													791	74	46601.9	18.3	3.86	4.1	272	1401			791	76.6	47171.1	20	3.86	4.1	272	1418
792	83.4	43789.4	11.1	3.86	4.1	272	1307			792	76.1	45565.8	2.9	3.86	4.1	272	1350													792	82.7	46604.1	2.2	3.86	4.1	272	1401			792	74.5	47338.3	167.2	3.86	4.1	272	1423
793	81.7	43795.2	5.8	3.86	4.1	272	1307			793	85.8	45759	193.3	3.86	4.1	272	1356													793	73	46765.1	161	3.86	4.1	272	1406			793	79.5	47350.6	12.3	3.86	3.37	224	1423
794	72.8	43796.9	1.7	3.86	4.1	272	1307			794	73.7	45766.7	7.7	3.86	4.1	272	1356													794	73	46780.7	15.7	3.86	4.1	272	1406			794	61.9	47546.5	195.9	3.86	4.1	272	1429
795	85.8	43813.7	16.9	3.86	4.1	272	1308			795	85.1	45767.7	1	3.86	4.1	272	1356													795	85.3	46801.9	21.2	3.86	4.1	272	1407			795	72.3	47549.4	2.9	3.86	4.1	272	1429
796	69.4	43817.3	3.6	3.86	4.1	272	1308			796	79.3	45966.5	198.8	3.86	4.1	272	1362													796	81	46962.4	160.5	3.86	4.1	272	1412			796	81	47559.5	10.1	3.86	4.1	272	1430
797	79.8	43821.7	4.3	3.86	4.1	272	1308			797	79.8	45972.8	6.3	3.86	4.1	272	1362													797	74.2	47010.1	47.7	3.86	4.1	272	1413			797	82.7	47740.5	181	3.86	4.1	272	1435
798	82.7	44003.9	182.2	3.86	4.1	272	1313			798	80.7	45977.8	5.1	3.86	4.1	272	1362													798	84.1	47170.1	160	3.86	4.1	272	1418			798	73	47741.9	1.4	3.86	4.1	272	1435
799	83.1	44191.8	188	3.86	4.1	272	1319			799	86.7	45988.7	10.8	3.86	4.1	272	1363													799	81	47178.6	8.4	3.86	4.1	272	1418			799	77.3	47754.7	12.8	3.86	4.1	272	1436
800	73	44193.5	1.7	3.86	4.1	272	1319			800	73.3	45990.1	1.4	3.86	4.1	272	1363													800	71.3	47183.4	4.8	3.86	4.1	272	1418			800	81	47761.7	7	3.86	4.1	272	1436
801	82.2	44200.2	6.7	3.86	4.1	272	1319			801	78.3	46173	182.9	3.86	4.1	272	1368													801	79.5	47371.8	188.4	3.86	4.1	272	1424			801	73.3	47928.4	166.7	3.86	4.1	272	1441
802	75.2	44204.6	4.3	3.86	4.1	272	1319			802	84.8	46173	0	3.86	4.1	272	1368													802	74	47375.7	3.9	3.86	4.1	272	1424			802	80.7	47948.9	20.5	3.86	3.86	256	1441
803	86	44385.1	180.5	3.86	4.1	272	1325			803	71.3	46175.2	2.2	3.86	4.1	272	1368													803	85.5	47380.7	5.1	3.86	4.1	272	1424			803	77.3	47949.2	0.2	3.86	3.37	224	1441
804	74.5	44387.2	2.2	3.86	4.1	272	1325			804	82.7	46369.9	194.7	3.86	4.1	272	1374													804	80.2	47390.1	9.4	3.86	4.1	272	1425			804	83.9	47949.4	0.2	3.86	2.89	192	1441
805	81.9	44389.9	2.7	3.86	4.1	272	1325			805	74.5	46376.4	6.5	3.86	4.1	272	1374													805	84.8	47572.3	182.2	3.86	4.1	272	1430			805	80.2	48143.4	194	3.86	4.1	272	1447
806	70.4	44399.3	9.4	3.86	4.1	272	1325			806	81.9	46381.9	5.5	3.86	4.1	272	1374													806	81.7	47579.3	7	3.86	4.1	272	1430			806	79.8	48148.4	5.1	3.86	3.86	256	1447
807	73.3	44591.6	192.3	3.86	4.1	272	1331			807	72.8	46382.2	0.2	3.86	4.1	272	1374													807	80.7	47587.5	8.2	3.86	4.1	272	1431			807	81.9	48160.5	12	3.86	4.1	272	1448
808	73	44604.1	12.5	3.86	4.1	272	1331			808	86	46565.1	182.9	3.86	4.1	272	1380													808	82.7	47775.4	188	3.86	4.1	272	1436			808	77.1	48169.9	9.4	3.86	4.1	272	1448
809	77.1	44638.3	34.2	3.86	4.1	272	1332			809	78.8	46568	2.9	3.86	4.1	272	1380													809	85.8	47797.3	21.9	3.86	4.1	272	1437			809	70.4	48344.6	174.7	3.86	4.1	272	1453
810	87	44782.9	144.6	3.86	2.89	192	1337			810	70.6	46578.1	10.1	3.86	4.1	272	1380													810	86.3	47804.6	7.2	3.86	4.1	272	1437			810	75.4	48363.6	19	3.86	4.1	272	1454
811	80.2	44789.9	7	3.86	4.1	272	1337			811	81	46578.1	0	3.86	4.1	272	1380													811	75.9	47967.7	163.1	3.86	4.1	272	1442			811	73	48547	183.4	3.86	4.1	272	1459
812	82.7	44978.6	188.7	3.86	4.1	272	1342			812	71.6	46586.7	8.7	3.86	2.41	160	1380													812	82.2	47975.4	7.7	3.86	4.1	272	1442			812	78.3	48550.8	3.9	3.86	3.13	208	1460
813	74	44989.9	11.3	3.86	4.1	272	1343			813	81.9	46602.7	15.9	3.86	4.1	272	1381													813	73.7	47981.9	6.5	3.86	4.1	272	1442			813	82.4	48551.3	0.5	3.86	3.86	256	1460
814	72.8	45009.6	19.8	3.86	4.1	272	1343			814	75.9	46609.6	7	3.86	4.1	272	1381													814	70.4	47992.5	10.6	3.86	4.1	272	1443			814	75.2	48739.8	188.4	3.86	4.1	272	1465
815	91.6	45180.7	171.1	3.86	4.1	272	1348			815	79.3	46749.2	139.5	3.86	4.1	272	1385													815	81.2	48179	186.5	3.86	4.1	272	1448			815	79.5	48742.2	2.4	3.86	4.1	272	1465
816	69.2	45189.9	9.2	3.86	4.1	272	1349			816	81	46776.6	27.5	3.86	4.1	272	1386													816	81.9	48185.1	6	3.86	3.13	208	1449			816	77.3	48759.5	17.3	3.86	4.1	272	1466
817	81.2	45193	3.1	3.86	4.1	272	1349			817	73.7	46783.6	7	3.86	4.1	272	1386													817	73.7	48185.1	0	3.86	3.13	208	1449			817	81.2	48764.8	5.3	3.86	4.1	272	1466
818	78.8	45386.3	193.3	3.86	3.86	256	1355			818	83.6	46962.9	179.3	3.86	4.1	272	1392													818	81.4	48373.7	188.7	3.86	4.1	272	1454			818	72.3	48776.4	11.6	3.86	4.1	272	1466
819	81.2	45390.6	4.3	3.86	4.1	272	1355			819	81	46984.3	21.4	3.86	4.1	272	1392													819	83.4	48391.6	17.8	3.86	4.1	272	1455			819	75.4	48944.1	167.7	3.86	4.1	272	1471
820	72.3	45415.4	24.8	3.86	4.1	272	1355			820	84.1	47173	188.7	3.86	4.1	272	1398													820	86.5	48400.7	9.2	3.86	4.1	272	1455			820	74	48947	2.9	3.86	2.89	192	1471
821	76.1	45443.9	28.4	3.86	4.1	272	1356			821	73.3	47185.3	12.3	3.86	4.1	272	1398													821	80	48572.5	171.8	3.86	4.1	272	1460			821	82.7	48947	0	3.86	2.89	192	1471
822	73	45456.1	12.3	3.86	4.1	272	1357			822	89.6	47188.2	2.9	3.86	4.1	272	1398													822	74.5	48575.7	3.1	3.86	4.1	272	1460			822	75.4	48965.3	18.3	3.86	4.1	272	1472
823	77.1	45577.6	121.4	3.86	4.1	272	1360			823	87	47194	5.8	3.86	2.17	144	1398													823	79.3	48775.9	200.2	3.86	4.1	272	1466			823	84.3	48979.8	14.5	3.86	3.61	240	1472
824	70.4	45583.1	5.5	3.86	4.1	272	1360			824	76.1	47219.3	25.3	3.86	4.1	272	1399													824	78.1	48779.8	3.9	3.86	4.1	272	1466			824	79.8	49139.8	160	3.86	4.1	272	1477
825	81.4	45593.3	10.1	3.86	4.1	272	1361			825	85.5	47366	146.7	3.86	4.1	272	1404													825	83.6	48968.7	188.9	3.86	4.1	272	1472			825	74.2	49157.3	17.6	3.86	4.1	272	1478
826	68.4	45781.9	188.7	3.86	4.1	272	1366			826	79.5	47374.9	8.9	3.86	4.1	272	1404													826	72	48970.4	1.7	3.86	4.1	272	1472			826	88.2	49342.4	185.1	3.86	4.1	272	1483
827	81	45790.8	8.9	3.86	4.1	272	1367			827	77.1	47396.1	21.2	3.86	2.89	192	1404													827	82.9	48977.1	6.7	3.86	4.1	272	1472			827	77.6	49348.9	6.5	3.86	3.13	208	1484
828	77.3	45808	17.1	3.86	4.1	272	1367			828	75.2	47580	183.9	3.86	4.1	272	1410													828	75.9	49175.2	198.1	3.86	4.1	272	1478			828	80.5	49365.3	16.4	3.86	4.1	272	1484
829	81.4	45827.7	19.8	3.86	4.1	272	1368			829	86.5	47582.2	2.2	3.86	4.1	272	1410													829	84.1	49176.4	1.2	3.86	4.1	272	1478			829	75.7	49374.7	9.4	3.86	4.1	272	1484
830	71.1	45996.4	168.7	3.86	4.1	272	1373			830	80.7	47601.9	19.8	3.86	4.1	272	1411													830	83.9	49185.5	9.2	3.86	4.1	272	1479			830	76.6	49537.6	162.9	3.86	4.1	272	1489
831	79.3	45997.8	1.4	3.86	4.1	272	1373			831	71.8	47625.5	23.6	3.86	4.1	272	1411													831	75.9	49199	13.5	3.86	4.1	272	1479			831	71.8	49543.6	6	3.86	4.1	272	1489
832	75.7	46000	2.2	3.86	4.1	272	1373			832	84.6	47776.6	151.1	3.86	4.1	272	1416													832	84.3	49379.5	180.5	3.86	2.41	160	1484
833	86.3	46000.2	0.2	3.86	4.1	272	1373			833	88.2	47779.3	2.7	3.86	4.1	272	1416													833	77.6	49582.2	202.7	3.86	3.86	256	1491
834	81	46002.7	2.4	3.86	4.1	272	1373			834	76.6	47793.5	14.2	3.86	4.1	272	1416													834	87.2	49588.7	6.5	3.86	4.1	272	1491
835	86.7	46195.7	193	3.86	4.1	272	1379			835	74.5	47798.8	5.3	3.86	4.1	272	1416													835	82.4	49588.9	0.2	3.86	4.1	272	1491
836	73.7	46213.5	17.8	3.86	4.1	272	1379			836	84.3	47975.4	176.6	3.86	4.1	272	1422													836	75.7	49765.8	176.9	3.86	4.1	272	1496
837	74.9	46220.2	6.7	3.86	2.89	192	1379			837	74.9	47981.2	5.8	3.86	4.1	272	1422													837	77.3	49771.3	5.5	3.86	4.1	272	1496
838	72.3	46379.5	159.3	3.86	4.1	272	1384			838	86.7	48007.7	26.5	3.86	4.1	272	1423													838	78.6	49781.4	10.1	3.86	3.61	240	1497
839	81.4	46407.2	27.7	3.86	4.1	272	1385			839	73.3	48021.7	14	3.86	4.1	272	1423													839	83.9	49949.6	168.2	3.86	4.1	272	1502
840	79.8	46415.4	8.2	3.86	4.1	272	1385			840	80.5	48175.2	153.5	3.86	3.61	240	1428													840	76.9	49952.5	2.9	3.86	4.1	272	1502
841	80.5	46443.6	28.2	3.86	4.1	272	1386			841	74	48179	3.9	3.86	4.1	272	1428													841	81	49966.7	14.2	3.86	4.1	272	1502
842	89.4	46605.3	161.7	3.86	4.1	272	1391			842	85.1	48187	8	3.86	4.1	272	1428													842	74.2	49974.2	7.5	3.86	4.1	272	1502
843	68.7	46606	0.7	3.86	4.1	272	1391			843	76.4	48197.1	10.1	3.86	4.1	272	1428													843	82.4	50165.8	191.6	3.86	4.1	272	1508
844	84.1	46782.7	176.6	3.86	4.1	272	1396			844	82.7	48381.9	184.8	3.86	4.1	272	1434													844	75.2	50167.5	1.7	3.86	4.1	272	1508
845	74.9	46784.6	1.9	3.86	4.1	272	1396			845	84.3	48392.5	10.6	3.86	4.1	272	1434													845	82.4	50372	204.6	3.86	4.1	272	1514
846	80	46789.2	4.6	3.86	3.86	256	1396			846	81.9	48406.5	14	3.86	4.1	272	1434													846	70.1	50375.7	3.6	3.86	4.1	272	1514
847	72.5	46799.5	10.4	3.86	4.1	272	1397			847	86.7	48414.7	8.2	3.86	4.1	272	1435													847	73.7	50376.6	1	3.86	3.37	224	1514
848	78.8	46821.9	22.4	3.86	4.1	272	1397			848	87.7	48593.7	179	3.86	4.1	272	1440													848	77.8	50388.4	11.8	3.86	4.1	272	1515
849	75.4	46985.1	163.1	3.86	4.1	272	1402			849	79.8	48593.7	0	3.86	4.1	272	1440													849	72.5	50565.5	177.1	3.86	4.1	272	1520
850	88.4	46989.2	4.1	3.86	4.1	272	1402			850	71.8	48597.6	3.9	3.86	4.1	272	1440													850	77.8	50596.4	30.8	3.86	4.1	272	1521
851	74.9	47186	196.9	3.86	4.1	272	1408			851	74.7	48606	8.4	3.86	4.1	272	1440													851	77.3	50757.3	161	3.86	4.1	272	1526
852	85.3	47194.2	8.2	3.86	2.65	176	1409			852	79.5	48608.7	2.7	3.86	4.1	272	1440													852	68.2	50774.5	17.1	3.86	4.1	272	1526
853	87.7	47201.7	7.5	3.86	4.1	272	1409			853	70.1	48608.9	0.2	3.86	4.1	272	1440													853	77.3	50782.7	8.2	3.86	4.1	272	1527
854	77.8	47213.5	11.8	3.86	4.1	272	1409			854	84.3	48625.5	16.6	3.86	4.1	272	1441													854	81	50968.9	186.3	3.86	4.1	272	1532
855	71.8	47381.9	168.4	3.86	4.1	272	1414			855	89.2	48626.7	1.2	3.86	4.1	272	1441													855	84.1	50985.1	16.1	3.86	4.1	272	1533
856	80.7	47387	5.1	3.86	4.1	272	1414			856	86.7	48784.1	157.3	3.86	4.1	272	1446													856	84.3	50990.4	5.3	3.86	4.1	272	1533
857	72.8	47578.6	191.6	3.86	4.1	272	1420			857	87.5	48817.6	33.5	3.86	4.1	272	1447													857	81.4	51172.3	181.9	3.86	4.1	272	1538
858	82.4	47586.3	7.7	3.86	4.1	272	1420			858	83.1	48991.3	173.7	3.86	4.1	272	1452													858	78.8	51174.7	2.4	3.86	3.13	208	1538
859	76.4	47617.6	31.3	3.86	4.1	272	1421			859	78.6	48994.2	2.9	3.86	4.1	272	1452													859	79.5	51178.6	3.9	3.86	4.1	272	1539
860	70.4	47622.2	4.6	3.86	4.1	272	1421			860	71.6	48995.4	1.2	3.86	4.1	272	1452													860	76.4	51371.1	192.5	3.86	4.1	272	1544
861	73	47637.3	15.2	3.86	4.1	272	1422			861	76.6	49223.1	227.7	3.86	4.1	272	1459													861	87.2	51372.3	1.2	3.86	4.1	272	1544
862	78.8	47961.4	324.1	3.86	3.86	256	1431			862	80.7	49378.8	155.7	3.86	4.1	272	1463													862	76.9	51581.9	209.6	3.86	4.1	272	1551
863	84.3	47980	18.6	3.86	4.1	272	1432			863	79.5	49396.4	17.6	3.86	4.1	272	1464													863	82.4	51585.3	3.4	3.86	4.1	272	1551
864	73.7	47990.4	10.4	3.86	4.1	272	1432			864	72.3	49416.1	19.8	3.86	4.1	272	1464													864	84.1	51603.6	18.3	3.86	4.1	272	1551
865	78.6	48193.5	203.1	3.86	4.1	272	1438			865	83.6	49418.6	2.4	3.86	4.1	272	1464													865	78.3	51769.2	165.5	3.86	4.1	272	1556
866	71.3	48215.2	21.7	3.86	4.1	272	1439			866	75.2	49431.1	12.5	3.86	4.1	272	1465													866	74.5	51781.4	12.3	3.86	4.1	272	1557
867	79.8	48385.3	170.1	3.86	4.1	272	1444			867	78.1	49595.7	164.6	3.86	4.1	272	1470													867	84.1	51811.8	30.4	3.86	4.1	272	1558
868	73.5	48395.9	10.6	3.86	4.1	272	1444			868	86	49608	12.3	3.86	4.1	272	1470
869	67.2	48402.9	7	3.86	4.1	272	1445			869	83.4	49779.3	171.3	3.86	4.1	272	1475
870	74.9	48592.5	189.6	3.86	4.1	272	1450			870	81.7	49784.8	5.5	3.86	4.1	272	1475
871	71.6	48593.5	1	3.86	4.1	272	1450			871	71.8	49790.6	5.8	3.86	4.1	272	1475
872	79	48607	13.5	3.86	4.1	272	1451			872	75.7	49815.9	25.3	3.86	4.1	272	1476
873	74.7	48785.3	178.3	3.86	4.1	272	1456			873	78.6	49983.4	167.5	3.86	4.1	272	1481
874	79.3	48790.8	5.5	3.86	4.1	272	1456			874	82.9	49988.4	5.1	3.86	4.1	272	1481
875	74.9	48816.4	25.5	3.86	4.1	272	1457			875	78.6	49992.8	4.3	3.86	4.1	272	1481
876	85.3	48831.6	15.2	3.86	4.1	272	1457			876	72	50001.4	8.7	3.86	4.1	272	1482
877	77.8	48996.1	164.6	3.86	4.1	272	1462			877	86	50188.9	187.5	3.86	4.1	272	1487
878	76.1	49005.5	9.4	3.86	4.1	272	1463			878	75.4	50195.2	6.3	3.86	4.1	272	1487
879	89.2	49014.2	8.7	3.86	4.1	272	1463			879	68.7	50206.3	11.1	3.86	4.1	272	1488
880	75.2	49014.9	0.7	3.86	4.1	272	1463			880	76.4	50208.4	2.2	3.86	4.1	272	1488
881	84.3	49022.2	7.2	3.86	4.1	272	1463			881	84.8	50401.7	193.3	3.86	3.61	240	1494
882	76.4	49028	5.8	3.86	4.1	272	1463			882	75.2	50404.8	3.1	3.86	4.1	272	1494
883	81.4	49182.4	154.5	3.86	4.1	272	1468			883	70.8	50412.5	7.7	3.86	4.1	272	1494
884	73.7	49186.5	4.1	3.86	4.1	272	1468			884	72.3	50591.8	179.3	3.86	4.1	272	1499
885	74.5	49192.5	6	3.86	4.1	272	1468			885	80.2	50605.1	13.3	3.86	4.1	272	1500
886	79.3	49208	15.4	3.86	4.1	272	1469			886	74.5	50605.8	0.7	3.86	4.1	272	1500
887	76.9	49216.6	8.7	3.86	4.1	272	1469			887	78.3	50802.2	196.4	3.86	4.1	272	1505
888	75.9	49387.7	171.1	3.86	4.1	272	1474			888	82.4	50824.8	22.7	3.86	4.1	272	1506
889	79.5	49390.6	2.9	3.86	4.1	272	1474
890	83.9	49392.5	1.9	3.86	4.1	272	1474
891	77.3	49416.4	23.9	3.86	4.1	272	1475
892	77.1	49428.4	12	3.86	4.1	272	1475
893	77.3	49457.1	28.7	3.86	4.1	272	1476
894	82.7	49575.2	118.1	3.86	4.1	272	1480
895	73.5	49587	11.8	3.86	4.1	272	1480
896	86.7	49594	7	3.86	4.1	272	1480
897	80.7	49776.9	182.9	3.86	4.1	272	1486
898	84.3	49793.7	16.9	3.86	4.1	272	1486
899	75.4	49795.7	1.9	3.86	4.1	272	1486
900	78.1	49803.1	7.5	3.86	4.1	272	1486
seed throwing angle	miss-seeding rate	percent of pass	replay rate	Average hole diameter	Qualified rate of hole diameter	Average hole distance	Coefficient of variation of hole distance
31	2.8	80.4	16.8	23.1	96	202.2	8.9
	1.6	80.8	17.6	26.4	92	200.6	8.4
	3.2	81.2	15.6	25.2	89.2	201.7	13.3
	5.6	79.2	15.2	25	94	198.3	15.8
	3.6	78.4	18	24.3	94	201.2	12.4
average	2.8	80.1333	17.0667	25.3	91.7333	201.167	11.3667

## Sheet: 36
number	X(mm)	Y(mm)	seed distance(mm)	wide(mm)	hight(mm)	Seed area	The frame			number	X(mm)	Y(mm)	seed distance(mm)	wide(mm)	hight(mm)	Seed area	The frame			number	X(mm)	Y(mm)	seed distance(mm)	wide(mm)	hight(mm)	Seed area	The frame			number	X(mm)	Y(mm)	seed distance(mm)	wide(mm)	hight(mm)	Seed area	The frame			number	X(mm)	Y(mm)	seed distance(mm)	wide(mm)	hight(mm)	Seed area	The frame
0	89.2	202.9	0	3.86	4.1	272	6			0	83.4	1426.5	0	3.86	4.1	272	42			0	74.2	68.2	0	3.86	2.65	176	2			0	73.5	383.6	0	3.86	4.1	272	11			0	70.4	2210.6	0	3.86	4.1	272	65
1	73.7	209.6	6.7	3.86	4.1	272	6			1	76.4	1433	6.5	3.86	4.1	272	42			1	85.3	68.4	0.2	3.86	3.13	208	2			1	85.5	393	9.4	3.86	4.1	272	11			1	87	2224.3	13.7	3.86	4.1	272	65
2	78.6	221.9	12.3	3.86	4.1	272	6			2	67.7	1438.3	5.3	3.86	4.1	272	42			2	79	71.8	3.4	3.86	4.1	272	2			2	79	394.5	1.4	3.86	4.1	272	11			2	69.4	2228.4	4.1	3.86	4.1	272	66
3	73.3	229.9	8	3.86	4.1	272	6			3	75.4	1440.7	2.4	3.86	4.1	272	42			3	73.7	77.8	6	3.86	4.1	272	2			3	81.9	403.4	8.9	3.86	2.65	176	11			3	78.3	2401.4	173	3.86	4.1	272	71
4	84.1	403.6	173.7	3.86	3.61	240	12			4	86.3	1446.3	5.5	3.86	4.1	272	42			4	68.4	281.7	203.9	3.86	4.1	272	8			4	82.7	597.8	194.5	3.86	4.1	272	17			4	82.4	2418.8	17.3	3.86	4.1	272	71
5	69.2	409.4	5.8	3.86	4.1	272	12			5	80.7	1452.3	6	3.86	3.61	240	43			5	85.5	281.9	0.2	3.86	4.1	272	8			5	78.1	599	1.2	3.86	4.1	272	17			5	81.4	2425.1	6.3	3.86	4.1	272	71
6	76.9	424.8	15.4	3.86	4.1	272	12			6	67.7	1482.4	30.1	3.86	3.86	256	43			6	68.4	307	25.1	3.86	4.1	272	9			6	72	601	1.9	3.86	4.1	272	17			6	69.9	2427	1.9	3.86	3.61	240	71
7	76.1	453.5	28.7	3.86	4.1	272	13			7	72.8	1636.6	154.2	3.86	4.1	272	48			7	68.9	456.6	149.6	3.86	4.1	272	13			7	71.8	623.9	22.9	3.86	4.1	272	18			7	70.4	2606.5	179.5	3.86	4.1	272	77
8	72.8	608.4	154.9	3.86	4.1	272	18			8	74.2	1649.4	12.8	3.86	4.1	272	48			8	78.3	463.9	7.2	3.86	4.1	272	13			8	81.4	791.3	167.5	3.86	4.1	272	23			8	77.3	2609.9	3.4	3.86	4.1	272	77
9	87.7	608.4	0	3.86	4.1	272	18			9	80.5	1649.6	0.2	3.86	4.1	272	48			9	82.4	464.6	0.7	3.86	4.1	272	13			9	76.4	1005.1	213.7	3.86	4.1	272	29			9	81.2	2614.9	5.1	3.86	4.1	272	77
10	82.4	807	198.6	3.86	4.1	272	24			10	71.8	1668.9	19.3	3.86	4.1	272	49			10	71.8	482.4	17.8	3.86	4.1	272	14			10	76.6	1017.3	12.3	3.86	4.1	272	30			10	80	2620.5	5.5	3.86	4.1	272	77
11	74.5	810.4	3.4	3.86	4.1	272	24			11	75.4	1684.8	15.9	3.86	3.86	256	49			11	77.3	501	18.6	3.86	2.89	192	14			11	74.7	1029.4	12	3.86	4.1	272	30			11	74	2803.1	182.7	3.86	4.1	272	83
12	71.3	1009.6	199.3	3.86	4.1	272	30			12	72.5	1844.3	159.5	3.86	4.1	272	54			12	72.5	658.1	157.1	3.86	4.1	272	19			12	74.5	1182.7	153.3	3.86	3.86	256	35			12	75.9	2813	9.9	3.86	4.1	272	83
13	81	1012.3	2.7	3.86	4.1	272	30			13	84.6	1893.5	49.2	3.86	4.1	272	56			13	84.8	675.4	17.3	3.86	4.1	272	20			13	74.7	1188.2	5.5	3.86	4.1	272	35			13	70.1	2820.7	7.7	3.86	4.1	272	83
14	68.7	1022.4	10.1	3.86	4.1	272	30			14	80.7	2062.9	169.4	3.86	4.1	272	61			14	75.2	679.8	4.3	3.86	4.1	272	20			14	78.6	1191.6	3.4	3.86	4.1	272	35			14	83.4	2827	6.3	3.86	4.1	272	83
15	68.9	1228.2	205.8	3.86	4.1	272	36			15	74.9	2074.9	12	3.86	4.1	272	61			15	72.5	681	1.2	3.86	4.1	272	20			15	74	1205.1	13.5	3.86	4.1	272	35			15	77.8	3007.7	180.7	3.86	4.1	272	89
16	71.1	1414	185.8	3.86	4.1	272	42			16	70.6	2082.4	7.5	3.86	4.1	272	61			16	69.4	865.3	184.3	3.86	4.1	272	25			16	69.2	1392.8	187.7	3.86	4.1	272	41			16	70.8	3012.3	4.6	3.86	4.1	272	89
17	76.9	1422.9	8.9	3.86	4.1	272	42			17	83.9	2238.8	156.4	3.86	4.1	272	66			17	75.2	873.7	8.4	3.86	4.1	272	26			17	86.7	1404.6	11.8	3.86	4.1	272	41			17	86.7	3015.4	3.1	3.86	4.1	272	89
18	69.4	1428.7	5.8	3.86	4.1	272	42			18	74.5	2246.5	7.7	3.86	4.1	272	66			18	74	883.9	10.1	3.86	4.1	272	26			18	72.5	1406	1.4	3.86	4.1	272	41			18	87	3211.8	196.4	3.86	4.1	272	95
19	79.5	1430.1	1.4	3.86	4.1	272	42			19	84.6	2258.1	11.6	3.86	4.1	272	66			19	78.3	1062.9	179	3.86	4.1	272	31			19	72	1431.6	25.5	3.86	4.1	272	42			19	74.2	3212.3	0.5	3.86	4.1	272	95
20	81.9	1602.7	172.5	3.86	4.1	272	47			20	70.8	2449.9	191.8	3.86	4.1	272	72			20	82.4	1073.7	10.8	3.86	4.1	272	32			20	87	1600.2	168.7	3.86	4.1	272	47			20	81.2	3223.9	11.6	3.86	4.1	272	95
21	72	1806.7	204.1	3.86	3.86	256	53			21	83.1	2455.2	5.3	3.86	4.1	272	72			21	78.6	1088	14.2	3.86	4.1	272	32			21	77.3	1601.2	1	3.86	4.1	272	47			21	71.8	3227.2	3.4	3.86	4.1	272	95
22	81.9	1811.8	5.1	3.86	4.1	272	54			22	81.4	2461.2	6	3.86	2.65	176	72			22	80.5	1261.2	173.3	3.86	4.1	272	37			22	74.5	1819	217.8	3.86	4.1	272	53			22	76.4	3235.9	8.7	3.86	4.1	272	95
23	83.6	2017.6	205.8	3.86	4.1	272	60			23	77.8	2470.4	9.2	3.86	4.1	272	73			23	72.5	1283.1	21.9	3.86	4.1	272	38			23	82.9	1827	8	3.86	4.1	272	54			23	81.7	3405.3	169.4	3.86	3.86	256	100
24	77.3	2023.1	5.5	3.86	4.1	272	60			24	86.5	2648.9	178.6	3.86	4.1	272	78			24	71.3	1299.3	16.1	3.86	4.1	272	38			24	71.6	1849.2	22.2	3.86	4.1	272	54			24	80.7	3427.5	22.2	3.86	4.1	272	101
25	74.9	2212	188.9	3.86	3.13	208	66			25	81	2654.7	5.8	3.86	4.1	272	78			25	81.2	1469.9	170.6	3.86	4.1	272	43			25	79.5	2004.3	155.2	3.86	4.1	272	59			25	82.7	3617.3	189.9	3.86	4.1	272	107
26	88.2	2222.7	10.6	3.86	4.1	272	66			26	76.6	2671.6	16.9	3.86	4.1	272	79			26	75.2	1470.6	0.7	3.86	4.1	272	43			26	72.3	2211.6	207.2	3.86	4.1	272	65			26	74.5	3623.1	5.8	3.86	4.1	272	107
27	74.2	2225.5	2.9	3.86	4.1	272	66			27	80.5	2830.8	159.3	3.86	4.1	272	83			27	86.3	1472	1.4	3.86	3.37	224	43			27	87.2	2222.7	11.1	3.86	4.1	272	65			27	77.3	3628.4	5.3	3.86	4.1	272	107
28	79	2232.8	7.2	3.86	4.1	272	66			28	73.3	2837.6	6.7	3.86	4.1	272	84			28	78.8	1476.1	4.1	3.86	4.1	272	44			28	68.7	2224.1	1.4	3.86	4.1	272	65			28	87.2	3808.7	180.2	3.86	4.1	272	112
29	83.6	2401.2	168.4	3.86	4.1	272	71			29	87.7	2838.6	1	3.86	4.1	272	84			29	83.1	1661.7	185.5	3.86	4.1	272	49			29	77.8	2402.7	178.6	3.86	4.1	272	71			29	74.2	3810.4	1.7	3.86	3.13	208	112
30	81.2	2413.3	12	3.86	3.37	224	72			30	81.2	3050.6	212	3.86	4.1	272	90			30	71.1	1663.9	2.2	3.86	4.1	272	49			30	84.8	2421	18.3	3.86	4.1	272	71			30	81	3973	162.7	3.86	4.1	272	117
31	69.2	2421	7.7	3.86	4.1	272	72			31	79	3056.1	5.5	3.86	4.1	272	90			31	74.7	1664.6	0.7	3.86	4.1	272	49			31	82.2	2423.9	2.9	3.86	4.1	272	71			31	86	3977.8	4.8	3.86	4.1	272	117
32	74.7	2427.7	6.7	3.86	4.1	272	72			32	85.5	3071.6	15.4	3.86	3.37	224	91			32	68.9	1671.6	7	3.86	4.1	272	49			32	72	2426	2.2	3.86	4.1	272	71			32	77.3	3978.8	1	3.86	3.61	240	117
33	72.5	2601.7	174	3.86	4.1	272	77			33	87.7	3240	168.4	3.86	2.89	192	96			33	75.7	1864.6	193	3.86	4.1	272	55			33	70.8	2604.8	178.8	3.86	4.1	272	77			33	76.6	3988.2	9.4	3.86	4.1	272	118
34	77.6	2620	18.3	3.86	4.1	272	78			34	76.9	3258.3	18.3	3.86	4.1	272	96			34	71.1	1866.5	1.9	3.86	4.1	272	55			34	76.4	2611.1	6.3	3.86	4.1	272	77			34	77.3	4188	199.8	3.86	4.1	272	124
35	70.1	2816.6	196.6	3.86	4.1	272	84			35	74.9	3456.4	198.1	3.86	4.1	272	102			35	87	1871.1	4.6	3.86	4.1	272	55			35	82.4	2616.6	5.5	3.86	4.1	272	77			35	79.8	4193	5.1	3.86	4.1	272	124
36	72.3	2819.5	2.9	3.86	4.1	272	84			36	74.7	3464.6	8.2	3.86	4.1	272	102			36	81.7	1874	2.9	3.86	3.13	208	55			36	80	2618.6	1.9	3.86	4.1	272	77			36	83.6	4202.2	9.2	3.86	4.1	272	124
37	82.7	2821.7	2.2	3.86	4.1	272	84			37	85.8	3472.8	8.2	3.86	3.86	256	102			37	77.3	1874.2	0.2	3.86	2.89	192	55			37	74	2805.1	186.5	3.86	4.1	272	83			37	76.6	4395.9	193.7	3.86	4.1	272	130
38	71.6	2836.9	15.2	3.86	4.1	272	84			38	75.9	3477.6	4.8	3.86	4.1	272	103			38	72.3	2066.5	192.3	3.86	4.1	272	61			38	75.9	2813	8	3.86	4.1	272	83			38	80.5	4397.6	1.7	3.86	4.1	272	130
39	74.2	3021.2	184.3	3.86	4.1	272	90			39	79.3	3489.6	12	3.86	4.1	272	103			39	80.7	2070.1	3.6	3.86	4.1	272	61			39	70.8	2820.7	7.7	3.86	4.1	272	83			39	84.1	4398.8	1.2	3.86	4.1	272	130
40	74.2	3051.8	30.6	3.86	4.1	272	91			40	85.3	3641.2	151.6	3.86	4.1	272	107			40	78.3	2074.7	4.6	3.86	3.61	240	61			40	81.4	2826.3	5.5	3.86	4.1	272	83			40	80.5	4589.4	190.6	3.86	3.13	208	136
41	73.3	3213.7	161.9	3.86	3.13	208	95			41	72.3	3867.7	226.5	3.86	4.1	272	114			41	72	2086.3	11.6	3.86	4.1	272	62			41	78.8	3008	181.7	3.86	4.1	272	89			41	69.4	4603.9	14.5	3.86	4.1	272	136
42	77.8	3218.3	4.6	3.86	4.1	272	96			42	88.4	3871.1	3.4	3.86	4.1	272	114			42	67.5	2275.7	189.4	3.86	3.86	256	67			42	70.4	3013.7	5.8	3.86	4.1	272	89			42	73.3	4793.7	189.9	3.86	4.1	272	142
43	83.1	3223.6	5.3	3.86	4.1	272	96			43	74.9	3876.4	5.3	3.86	4.1	272	114			43	77.8	2276.1	0.5	3.86	2.89	192	67			43	88.4	3016.4	2.7	3.86	4.1	272	89			43	74.5	4822.2	28.4	3.86	3.86	256	142
44	71.8	3242.4	18.8	3.86	4.1	272	96			44	88.2	4050.1	173.7	3.86	3.86	256	120			44	85.3	2279.8	3.6	3.86	4.1	272	68			44	88.2	3212.8	196.4	3.86	4.1	272	95			44	80.2	4968	145.8	3.86	4.1	272	147
45	79.8	3412.3	169.9	3.86	4.1	272	101			45	71.1	4066.5	16.4	3.86	4.1	272	120			45	84.3	2288	8.2	3.86	4.1	272	68			45	74.9	3213.3	0.5	3.86	4.1	272	95			45	80.5	4976.9	8.9	3.86	4.1	272	147
46	85.3	3413.3	1	3.86	4.1	272	101			46	70.8	4259.5	193	3.86	4.1	272	126			46	78.8	2459.3	171.3	3.86	4.1	272	73			46	81.4	3223.6	10.4	3.86	4.1	272	95			46	85.5	4980.5	3.6	3.86	4.1	272	147
47	77.1	3620.2	207	3.86	4.1	272	108			47	79.3	4260	0.5	3.86	4.1	272	126			47	80	2473.7	14.5	3.86	4.1	272	73			47	71.6	3225.3	1.7	3.86	4.1	272	95			47	76.1	4982.9	2.4	3.86	4.1	272	147
48	81.7	3626.3	6	3.86	4.1	272	108			48	77.1	4276.6	16.6	3.86	4.1	272	126			48	76.4	2504.6	30.8	3.86	4.1	272	74			48	75.7	3236.6	11.3	3.86	3.86	256	95			48	67.7	4986.3	3.4	3.86	4.1	272	147
49	84.6	3634.5	8.2	3.86	4.1	272	108			49	82.4	4467.7	191.1	3.86	4.1	272	132			49	78.3	2661.7	157.1	3.86	4.1	272	79			49	79.8	3409.2	172.5	3.86	4.1	272	101			49	77.8	4987.5	1.2	3.86	4.1	272	147
50	83.1	3824.6	190.1	3.86	4.1	272	114			50	76.1	4468.7	1	3.86	4.1	272	132			50	74.5	2688.7	27	3.86	4.1	272	80			50	81	3429.2	20	3.86	4.1	272	101			50	70.6	5171.1	183.6	3.86	4.1	272	153
51	78.6	3827.2	2.7	3.86	4.1	272	114			51	76.4	4481.4	12.8	3.86	4.1	272	132			51	81.2	2707.5	18.8	3.86	4.1	272	80			51	82.2	3615.9	186.7	3.86	4.1	272	107			51	70.1	5184.1	13	3.86	4.1	272	153
52	71.8	3831.1	3.9	3.86	4.1	272	114			52	79.8	4651.6	170.1	3.86	4.1	272	137			52	77.6	2864.1	156.6	3.86	4.1	272	85			52	72.5	3623.9	8	3.86	4.1	272	107			52	80	5354	169.9	3.86	4.1	272	158
53	72.3	4057.1	226	3.86	4.1	272	121			53	70.6	4664.8	13.3	3.86	4.1	272	138			53	85.5	2864.1	0	3.86	4.1	272	85			53	77.1	3627.2	3.4	3.86	4.1	272	107			53	82.2	5366.7	12.8	3.86	4.1	272	159
54	78.1	4057.3	0.2	3.86	4.1	272	121			54	74.9	4671.6	6.7	3.86	4.1	272	138			54	81.9	2878.6	14.5	3.86	3.86	256	85			54	84.8	3810.4	183.1	3.86	3.37	224	112			54	89.4	5369.2	2.4	3.86	4.1	272	159
55	67.5	4059.8	2.4	3.86	4.1	272	121			55	79.5	4687.2	15.7	3.86	3.61	240	138			55	82.4	2898.6	20	3.86	4.1	272	86			55	72.8	3810.4	0	3.86	3.37	224	112			55	73.5	5383.4	14.2	3.86	4.1	272	159
56	76.9	4069.4	9.6	3.86	4.1	272	121			56	74.7	4862.9	175.7	3.86	4.1	272	144			56	71.8	3064.6	166	3.86	4.1	272	91			56	81.7	3970.6	160.2	3.86	4.1	272	117			56	85.3	5563.9	180.5	3.86	4.1	272	164
57	73.7	4229.9	160.5	3.86	4.1	272	126			57	68.2	4867.5	4.6	3.86	4.1	272	144			57	80.7	3065.3	0.7	3.86	4.1	272	91			57	76.4	3977.8	7.2	3.86	4.1	272	117			57	85.3	5584.1	20.2	3.86	4.1	272	165
58	69.4	4235.2	5.3	3.86	4.1	272	126			58	86.5	4868.2	0.7	3.86	4.1	272	144			58	80.7	3070.4	5.1	3.86	4.1	272	91			58	86.7	3977.8	0	3.86	4.1	272	117			58	84.1	5761.7	177.6	3.86	4.1	272	170
59	76.9	4237.6	2.4	3.86	4.1	272	126			59	77.6	4916.6	48.4	3.86	4.1	272	145			59	83.4	3071.6	1.2	3.86	4.1	272	91			59	74.9	3987.5	9.6	3.86	4.1	272	118			59	73	5764.6	2.9	3.86	4.1	272	170
60	79	4418.1	180.5	3.86	4.1	272	131			60	69.9	5079.5	162.9	3.86	4.1	272	150			60	71.6	3083.4	11.8	3.86	3.86	256	92			60	77.3	4187.2	199.8	3.86	4.1	272	124			60	74.9	5773	8.4	3.86	4.1	272	171
61	73	4430.6	12.5	3.86	4.1	272	132			61	74.9	5086.7	7.2	3.86	4.1	272	150			61	74.5	3097.3	14	3.86	4.1	272	92			61	79.5	4192.5	5.3	3.86	4.1	272	124			61	75.2	5788.7	15.7	3.86	4.1	272	171
62	81	4595.7	165.1	3.86	4.1	272	137			62	86.3	5086.7	0	3.86	4.1	272	150			62	85.1	3267.7	170.4	3.86	4.1	272	97			62	84.8	4202.7	10.1	3.86	4.1	272	124			62	69.9	6069.2	280.5	3.86	4.1	272	179
63	80.5	4608	12.3	3.86	4.1	272	137			63	68.7	5282.2	195.4	3.86	4.1	272	156			63	81.7	3272	4.3	3.86	4.1	272	97			63	75.4	4395.4	192.8	3.86	4.1	272	130			63	80	6076.9	7.7	3.86	4.1	272	180
64	83.9	4615.7	7.7	3.86	4.1	272	137			64	76.4	5287	4.8	3.86	4.1	272	156			64	77.1	3274.2	2.2	3.86	4.1	272	97			64	80.5	4397.3	1.9	3.86	4.1	272	130			64	74	6081.9	5.1	3.86	4.1	272	180
65	74.9	4624.8	9.2	3.86	4.1	272	138			65	76.1	5303.9	16.9	3.86	4.1	272	157			65	71.1	3275.2	1	3.86	4.1	272	97			65	84.8	4397.3	0	3.86	4.1	272	130			65	69.6	6090.8	8.9	3.86	4.1	272	180
66	76.9	4636.6	11.8	3.86	4.1	272	138			66	74.5	5457.8	154	3.86	4.1	272	161			66	82.7	3279.8	4.6	3.86	4.1	272	97			66	79.5	4589.6	192.3	3.86	3.61	240	136			66	80.5	6095.4	4.6	3.86	4.1	272	180
67	76.6	4811.3	174.7	3.86	4.1	272	143			67	80.5	5470.6	12.8	3.86	4.1	272	162			67	72.3	3280	0.2	3.86	4.1	272	97			67	69.6	4601.9	12.3	3.86	4.1	272	136			67	76.4	6101.2	5.8	3.86	4.1	272	180
68	71.1	4820.5	9.2	3.86	4.1	272	143			68	74	5663.6	193	3.86	4.1	272	167			68	68.7	3285.3	5.3	3.86	4.1	272	98			68	73.5	4793.3	191.3	3.86	4.1	272	142			68	85.8	6272.5	171.3	3.86	4.1	272	185
69	81.9	4820.7	0.2	3.86	4.1	272	143			69	86	5665.3	1.7	3.86	4.1	272	167			69	87	3285.5	0.2	3.86	4.1	272	98			69	74.5	4822.4	29.2	3.86	3.13	208	142			69	79	6284.1	11.6	3.86	4.1	272	186
70	74.7	4831.3	10.6	3.86	4.1	272	144			70	71.1	5878.8	213.5	3.86	4.1	272	174			70	82.4	3285.8	0.2	3.86	4.1	272	98			70	80.7	4966	143.6	3.86	4.1	272	147			70	80	6478.8	194.7	3.86	3.37	224	192
71	75.2	5013.5	182.2	3.86	4.1	272	149			71	84.1	5888	9.2	3.86	4.1	272	174			71	72	3468.7	182.9	3.86	4.1	272	103			71	80.7	4975.9	9.9	3.86	4.1	272	147			71	70.4	6480.7	1.9	3.86	4.1	272	192
72	77.3	5044.6	31.1	3.86	4.1	272	150			72	82.7	5895.4	7.5	3.86	4.1	272	174			72	82.9	3666.5	197.8	3.86	4.1	272	109			72	85.8	4980.5	4.6	3.86	4.1	272	147			72	76.6	6485.8	5.1	3.86	4.1	272	192
73	70.1	5071.8	27.2	3.86	4.1	272	151			73	77.8	5908.7	13.3	3.86	4.1	272	175			73	72.8	3668.9	2.4	3.86	4.1	272	109			73	75.4	4983.1	2.7	3.86	4.1	272	147			73	73.5	6673.3	187.5	3.86	4.1	272	197
74	74.9	5230.8	159	3.86	4.1	272	156			74	75.9	6083.9	175.2	3.86	4.1	272	180			74	72.8	3674	5.1	3.86	4.1	272	109			74	69.4	4987.5	4.3	3.86	4.1	272	147			74	80.2	6674.9	1.7	3.86	4.1	272	197
75	74.9	5246	15.2	3.86	4.1	272	156			75	81.9	6085.1	1.2	3.86	4.1	272	180			75	74.9	3681.4	7.5	3.86	4.1	272	109			75	76.1	4988	0.5	3.86	4.1	272	147			75	83.9	6676.9	1.9	3.86	4.1	272	197
76	81.9	5251.8	5.8	3.86	4.1	272	156			76	88	6087.5	2.4	3.86	4.1	272	180			76	80.7	3693	11.6	3.86	4.1	272	110			76	71.6	5170.1	182.2	3.86	4.1	272	153			76	76.6	6890.6	213.7	3.86	4.1	272	204
77	72	5412	160.2	3.86	4.1	272	161			77	74.5	6096.9	9.4	3.86	4.1	272	180			77	72.5	3696.9	3.9	3.86	4.1	272	110			77	69.6	5185.8	15.7	3.86	4.1	272	153			77	81.2	6914	23.4	3.86	3.13	208	204
78	79.5	5413.7	1.7	3.86	4.1	272	161			78	83.9	6277.1	180.2	3.86	4.1	272	186			78	81.2	3871.8	174.9	3.86	4.1	272	115			78	80.5	5354.9	169.2	3.86	4.1	272	158			78	83.1	7107.7	193.7	3.86	4.1	272	210
79	70.6	5541.9	128.2	3.86	4.1	272	165			79	76.4	6290.4	13.3	3.86	4.1	272	186			79	70.6	3872.5	0.7	3.86	4.1	272	115			79	81.2	5365.8	10.8	3.86	4.1	272	159			79	73	7295.4	187.7	3.86	4.1	272	216
80	84.6	5547	5.1	3.86	4.1	272	165			80	87.5	6291.3	1	3.86	4.1	272	186			80	81.4	3883.9	11.3	3.86	2.65	176	115			80	88.2	5369.9	4.1	3.86	4.1	272	159			80	78.3	7297.8	2.4	3.86	4.1	272	216
81	79.5	5548.2	1.2	3.86	4.1	272	165			81	83.4	6473.7	182.4	3.86	4.1	272	191			81	71.1	3884.1	0.2	3.86	2.17	144	115			81	72.8	5384.8	14.9	3.86	4.1	272	159			81	73.5	7302.9	5.1	3.86	4.1	272	216
82	70.1	5554.7	6.5	3.86	4.1	272	165			82	77.8	6674.9	201.2	3.86	4.1	272	197			82	71.8	4043.9	159.8	3.86	4.1	272	120			82	84.6	5564.6	179.8	3.86	3.37	224	164			82	73.5	7309.4	6.5	3.86	4.1	272	216
83	81.7	5752.3	197.6	3.86	4.1	272	171			83	86	6681.2	6.3	3.86	3.61	240	198			83	84.1	4045.3	1.4	3.86	4.1	272	120			83	84.8	5584.1	19.5	3.86	4.1	272	165			83	81.4	7486.3	176.9	3.86	4.1	272	221
84	76.9	5756.1	3.9	3.86	4.1	272	171			84	85.1	6687.2	6	3.86	4.1	272	198			84	76.4	4045.5	0.2	3.86	4.1	272	120			84	83.4	5762.2	178.1	3.86	4.1	272	170			84	73.7	7497.6	11.3	3.86	4.1	272	222
85	84.1	5773.5	17.3	3.86	4.1	272	172			85	73.5	6696.4	9.2	3.86	4.1	272	198			85	70.8	4058.1	12.5	3.86	4.1	272	121			85	72.8	5764.6	2.4	3.86	4.1	272	170			85	75.2	7535.7	38.1	3.86	4.1	272	223
86	75.9	5779.5	6	3.86	4.1	272	172			86	75.4	6700.5	4.1	3.86	4.1	272	198			86	80.2	4245.3	187.2	3.86	4.1	272	126			86	73	5770.1	5.5	3.86	3.13	208	171			86	76.6	7694.2	158.6	3.86	4.1	272	228
87	73.7	5954	174.5	3.86	4.1	272	177			87	73.5	6705.8	5.3	3.86	4.1	272	198			87	88.2	4252	6.7	3.86	3.37	224	126			87	74	5787	16.9	3.86	4.1	272	171			87	71.8	7708.2	14	3.86	4.1	272	228
88	71.1	5958.8	4.8	3.86	4.1	272	177			88	72.8	6731.3	25.5	3.86	4.1	272	199			88	85.1	4263.9	11.8	3.86	4.1	272	127			88	69.6	5799.8	12.8	3.86	4.1	272	171			88	73.3	7869.9	161.7	3.86	4.1	272	233
89	86.7	5964.1	5.3	3.86	4.1	272	178			89	83.4	6883.9	152.5	3.86	3.86	256	204			89	69.4	4446.5	182.7	3.86	4.1	272	132			89	70.4	6069.4	269.6	3.86	4.1	272	179			89	74.7	7883.9	14	3.86	4.1	272	233
90	73.5	5980	15.9	3.86	4.1	272	178			90	74.5	6887.2	3.4	3.86	4.1	272	204			90	84.1	4449.9	3.4	3.86	4.1	272	132			90	79	6078.8	9.4	3.86	4.1	272	180			90	82.7	7886.5	2.7	3.86	4.1	272	233
91	74	6144.8	164.8	3.86	4.1	272	183			91	88.9	6892	4.8	3.86	4.1	272	204			91	79.5	4641.9	192	3.86	4.1	272	138			91	72.5	6082.4	3.6	3.86	4.1	272	180			91	89.9	7891.8	5.3	3.86	4.1	272	233
92	80.7	6153.7	8.9	3.86	4.1	272	183			92	72.3	6893.3	1.2	3.86	4.1	272	204			92	73	4652.3	10.4	3.86	4.1	272	138			92	69.6	6090.8	8.4	3.86	4.1	272	180			92	70.1	8073.3	181.4	3.86	4.1	272	239
93	83.9	6172	18.3	3.86	4.1	272	184			93	75.2	6901.9	8.7	3.86	4.1	272	204			93	74.7	4851.8	199.5	3.86	4.1	272	144			93	78.8	6096.4	5.5	3.86	4.1	272	180			93	72.8	8087	13.7	3.86	4.1	272	239
94	83.6	6342.4	170.4	3.86	4.1	272	189			94	74.7	7092.8	190.8	3.86	4.1	272	210			94	80.7	4854.7	2.9	3.86	3.86	256	144			94	75.7	6101.4	5.1	3.86	4.1	272	180			94	86	8087.2	0.2	3.86	4.1	272	239
95	74	6365.1	22.7	3.86	2.65	176	190			95	69.4	7096.1	3.4	3.86	4.1	272	210			95	75.4	4860.5	5.8	3.86	4.1	272	145			95	88.2	6272.5	171.1	3.86	4.1	272	185			95	66.3	8088	0.7	3.86	4.1	272	239
96	80.7	6384.8	19.8	3.86	4.1	272	190			96	72.8	7104.8	8.7	3.86	4.1	272	210			96	72.5	4866	5.5	3.86	4.1	272	145			96	79	6283.6	11.1	3.86	4.1	272	186			96	84.1	8288.9	201	3.86	4.1	272	245
97	82.2	6543.6	158.8	3.86	4.1	272	195			97	76.4	7113	8.2	3.86	4.1	272	210			97	82.9	5035.9	169.9	3.86	4.1	272	150			97	81.9	6480.2	196.6	3.86	4.1	272	192			97	73.5	8290.8	1.9	3.86	4.1	272	245
98	86.7	6562.2	18.6	3.86	4.1	272	195			98	86.7	7276.1	163.1	3.86	4.1	272	215			98	71.8	5044.1	8.2	3.86	4.1	272	150			98	71.3	6482.4	2.2	3.86	4.1	272	192			98	84.1	8487	196.1	3.86	4.1	272	251
99	73	6567.7	5.5	3.86	4.1	272	196			99	75.9	7281.4	5.3	3.86	4.1	272	215			99	77.8	5044.6	0.5	3.86	4.1	272	150			99	72	6487.2	4.8	3.86	4.1	272	192			99	77.1	8488.2	1.2	3.86	4.1	272	251
100	79.3	6580.5	12.8	3.86	4.1	272	196			100	86.5	7288.7	7.2	3.86	4.1	272	216			100	85.5	5044.8	0.2	3.86	4.1	272	150			100	72.3	6674	186.7	3.86	4.1	272	197			100	74.7	8494.7	6.5	3.86	4.1	272	251
101	74.9	6748.7	168.2	3.86	4.1	272	201			101	79.5	7292.8	4.1	3.86	4.1	272	216			101	72	5245.3	200.5	3.86	4.1	272	156			101	79	6676.6	2.7	3.86	4.1	272	197			101	80.7	8497.1	2.4	3.86	4.1	272	251
102	82.4	6752.8	4.1	3.86	4.1	272	201			102	76.6	7308.7	15.9	3.86	4.1	272	216			102	76.9	5245.5	0.2	3.86	4.1	272	156			102	85.1	6677.1	0.5	3.86	4.1	272	197			102	73.3	8683.4	186.3	3.86	4.1	272	257
103	76.1	6773.3	20.5	3.86	4.1	272	202			103	77.3	7494.2	185.5	3.86	4.1	272	222			103	74.5	5249.4	3.9	3.86	4.1	272	156			103	77.6	6888.9	211.8	3.86	4.1	272	204			103	83.4	8689.2	5.8	3.86	4.1	272	257
104	79	6780.7	7.5	3.86	4.1	272	202			104	86.7	7496.1	1.9	3.86	4.1	272	222			104	82.9	5264.6	15.2	3.86	4.1	272	157			104	81.4	6913	24.1	3.86	4.1	272	204			104	77.6	8689.9	0.7	3.86	4.1	272	257
105	83.4	6955.9	175.2	3.86	4.1	272	207			105	85.8	7504.3	8.2	3.86	4.1	272	222			105	76.1	5430.1	165.5	3.86	4.1	272	162			105	82.4	7107.7	194.7	3.86	4.1	272	210			105	76.1	8699.3	9.4	3.86	4.1	272	257
106	78.6	6959	3.1	3.86	4.1	272	207			106	78.8	7680.5	176.1	3.86	4.1	272	227			106	73.5	5446.7	16.6	3.86	4.1	272	162			106	82.2	7278.3	170.6	3.86	4.1	272	215			106	76.4	8887	187.7	3.86	4.1	272	263
107	87.7	6963.6	4.6	3.86	4.1	272	207			107	74.5	7885.5	205.1	3.86	4.1	272	233			107	77.1	5641.9	195.2	3.86	4.1	272	168			107	84.3	7279.5	1.2	3.86	4.1	272	215			107	87.2	8890.1	3.1	3.86	4.1	272	263
108	74.9	6977.1	13.5	3.86	4.1	272	208			108	72	7890.6	5.1	3.86	4.1	272	233			108	81.4	5647.7	5.8	3.86	4.1	272	168			108	74.2	7296.1	16.6	3.86	4.1	272	216			108	72.5	8932.5	42.4	3.86	4.1	272	264
109	74.7	7140.5	163.4	3.86	4.1	272	213			109	80.2	7901	10.4	3.86	4.1	272	234			109	74.5	5653.7	6	3.86	4.1	272	168			109	71.3	7298.8	2.7	3.86	4.1	272	216			109	70.8	9096.6	164.1	3.86	4.1	272	269
110	82.4	7141.9	1.4	3.86	4.1	272	213			110	74.9	7909.9	8.9	3.86	4.1	272	234			110	81.4	5658.8	5.1	3.86	3.13	208	168			110	74.2	7306.5	7.7	3.86	4.1	272	216			110	81.2	9098.6	1.9	3.86	4.1	272	269
111	76.9	7174	32	3.86	4.1	272	214			111	81.9	8091.3	181.4	3.86	4.1	272	239			111	84.1	5665.3	6.5	3.86	4.1	272	169			111	72.5	7309.9	3.4	3.86	4.1	272	216			111	78.3	9103.4	4.8	3.86	4.1	272	269
112	83.6	7337.1	163.1	3.86	4.1	272	219			112	73.3	8108.7	17.3	3.86	4.1	272	240			112	71.6	5836.9	171.6	3.86	4.1	272	174			112	83.1	7486	176.1	3.86	4.1	272	221			112	75.4	9123.4	20	3.86	4.1	272	270
113	78.1	7356.6	19.5	3.86	4.1	272	219			113	73.3	8135.2	26.5	3.86	4.1	272	241			113	83.1	5841.9	5.1	3.86	4.1	272	174			113	73.3	7497.8	11.8	3.86	4.1	272	222			113	75.7	9302.2	178.8	3.86	4.1	272	275
114	73.5	7360.5	3.9	3.86	4.1	272	219			114	76.1	8291.8	156.6	3.86	4.1	272	245			114	73.3	5844.8	2.9	3.86	4.1	272	174			114	74.5	7536.1	38.3	3.86	4.1	272	223			114	70.8	9307.7	5.5	3.86	4.1	272	275
115	77.3	7363.9	3.4	3.86	4.1	272	219			115	85.3	8295.4	3.6	3.86	4.1	272	245			115	76.6	5844.8	0	3.86	4.1	272	174			115	76.6	7693.5	157.3	3.86	3.86	256	228			115	70.8	9491.3	183.6	3.86	4.1	272	281
116	83.4	7538.3	174.5	3.86	4.1	272	225			116	76.1	8322.7	27.2	3.86	4.1	272	246			116	81.9	6032.8	188	3.86	4.1	272	180			116	72	7708.7	15.2	3.86	4.1	272	228			116	82.2	9491.6	0.2	3.86	4.1	272	281
117	77.3	7544.1	5.8	3.86	4.1	272	225			117	68.7	8326.5	3.9	3.86	4.1	272	246			117	77.3	6041.2	8.4	3.86	4.1	272	180			117	73.3	7870.4	161.7	3.86	4.1	272	233			117	84.1	9502.4	10.8	3.86	4.1	272	281
118	82.4	7545.5	1.4	3.86	4.1	272	225			118	74.9	8491.3	164.8	3.86	4.1	272	251			118	81	6057.3	16.1	3.86	4.1	272	180			118	74	7885.3	14.9	3.86	4.1	272	233			118	69.6	9502.7	0.2	3.86	4.1	272	281
119	82.9	7573.7	28.2	3.86	4.1	272	226			119	80.7	8519	27.7	3.86	4.1	272	252			119	79.3	6240.2	182.9	3.86	4.1	272	186			119	85.1	7886.3	1	3.86	4.1	272	233			119	82.2	9706.7	204.1	3.86	4.1	272	287
120	84.1	7738.8	165.1	3.86	3.37	224	231			120	80	8533.7	14.7	3.86	2.17	144	252			120	83.6	6242.9	2.7	3.86	4.1	272	186			120	88.7	7892.3	6	3.86	3.37	224	233			120	77.3	9709.2	2.4	3.86	4.1	272	287
121	70.1	7755.9	17.1	3.86	4.1	272	231			121	76.6	8695.2	161.4	3.86	4.1	272	257			121	76.4	6250.6	7.7	3.86	4.1	272	186			121	70.1	8073	180.7	3.86	4.1	272	239			121	71.3	9709.6	0.5	3.86	4.1	272	287
122	72	7760	4.1	3.86	4.1	272	231			122	73.7	8702.2	7	3.86	2.89	192	257			122	86	6435.4	184.8	3.86	4.1	272	192			122	72.3	8085.1	12	3.86	4.1	272	239			122	71.6	9912.3	202.7	3.86	4.1	272	293
123	80.5	7760.2	0.2	3.86	4.1	272	231			123	82.4	8732.3	30.1	3.86	4.1	272	258			123	75.4	6452.5	17.1	3.86	4.1	272	192			123	86.5	8087.5	2.4	3.86	4.1	272	239			123	78.3	9912.5	0.2	3.86	4.1	272	293
124	85.3	7761.9	1.7	3.86	4.1	272	231			124	78.8	8900.7	168.4	3.86	4.1	272	263			124	70.4	6459.5	7	3.86	4.1	272	192			124	67.7	8089.4	1.9	3.86	4.1	272	239			124	87	9920.7	8.2	3.86	4.1	272	294
125	70.8	7766.7	4.8	3.86	4.1	272	231			125	84.3	8916.6	15.9	3.86	4.1	272	264			125	74.9	6472	12.5	3.86	4.1	272	193			125	74.7	8288.2	198.8	3.86	4.1	272	245			125	70.1	10095.4	174.7	3.86	4.1	272	299
126	86.7	7956.9	190.1	3.86	4.1	272	237			126	72.8	8927	10.4	3.86	4.1	272	264			126	88.2	6637.1	165.1	3.86	4.1	272	198			126	81	8289.4	1.2	3.86	4.1	272	245			126	80	10101.9	6.5	3.86	4.1	272	299
127	79.8	7968.2	11.3	3.86	4.1	272	237			127	85.1	9110.6	183.6	3.86	4.1	272	270			127	75.9	6664.1	27	3.86	2.41	160	198			127	76.6	8485.8	196.4	3.86	4.1	272	251			127	80.2	10109.2	7.2	3.86	4.1	272	299
128	85.8	8141.2	173	3.86	4.1	272	243			128	78.8	9112.8	2.2	3.86	4.1	272	270			128	83.4	6839.5	175.4	3.86	4.1	272	204			128	83.1	8486.7	1	3.86	4.1	272	251			128	85.8	10316.9	207.7	3.86	4.1	272	305
129	76.9	8142.9	1.7	3.86	4.1	272	243			129	74.5	9115.9	3.1	3.86	4.1	272	270			129	73.5	6841	1.4	3.86	4.1	272	204			129	75.4	8494.9	8.2	3.86	4.1	272	251			129	74.9	10316.9	0	3.86	4.1	272	305
130	85.8	8154.7	11.8	3.86	4.1	272	243			130	76.4	9120	4.1	3.86	4.1	272	270			130	81	6849.6	8.7	3.86	4.1	272	204			130	84.3	8498.1	3.1	3.86	4.1	272	251			130	84.8	10330.8	14	3.86	4.1	272	306
131	72.5	8162.2	7.5	3.86	4.1	272	243			131	86.3	9308.4	188.4	3.86	4.1	272	275			131	72	6852.5	2.9	3.86	4.1	272	204			131	73.3	8682.7	184.6	3.86	4.1	272	257			131	80.5	10508.9	178.1	3.86	4.1	272	311
132	87	8348.7	186.5	3.86	4.1	272	249			132	77.8	9318.1	9.6	3.86	4.1	272	276			132	82.9	7045.8	193.3	3.86	4.1	272	210			132	81.7	8688.7	6	3.86	4.1	272	257			132	85.3	10509.2	0.2	3.86	4.1	272	311
133	81	8351.1	2.4	3.86	4.1	272	249			133	70.8	9323.6	5.5	3.86	4.1	272	276			133	74.7	7053.5	7.7	3.86	4.1	272	210			133	77.1	8689.2	0.5	3.86	4.1	272	257			133	71.1	10512.3	3.1	3.86	4.1	272	311
134	74.7	8528.2	177.1	3.86	4.1	272	254			134	79.8	9500	176.4	3.86	4.1	272	281			134	80	7241.4	188	3.86	4.1	272	216			134	75.7	8700.5	11.3	3.86	4.1	272	257			134	80.5	10518.3	6	3.86	4.1	272	311
135	75.7	8549.9	21.7	3.86	4.1	272	255			135	79	9507	7	3.86	4.1	272	281			135	83.1	7242.7	1.2	3.86	4.1	272	216			135	77.1	8883.9	183.4	3.86	4.1	272	263			135	70.1	10707	188.7	3.86	4.1	272	317
136	83.9	8551.8	1.9	3.86	4.1	272	255			136	84.3	9510.6	3.6	3.86	4.1	272	281			136	73.3	7243.1	0.5	3.86	4.1	272	216			136	87.2	8888.9	5.1	3.86	4.1	272	263			136	79.3	10709.2	2.2	3.86	4.1	272	317
137	77.1	8560.5	8.7	3.86	4.1	272	255			137	80	9705.8	195.2	3.86	4.1	272	287			137	74	7247.7	4.6	3.86	4.1	272	216			137	71.6	8933.5	44.6	3.86	4.1	272	264			137	86	10710.6	1.4	3.86	4.1	272	317
138	78.1	8565.3	4.8	3.86	4.1	272	255			138	70.1	9709.4	3.6	3.86	4.1	272	287			138	82.9	7438.8	191.1	3.86	4.1	272	222			138	71.3	9095.7	162.2	3.86	4.1	272	269			138	71.8	10713.5	2.9	3.86	4.1	272	317
139	85.1	8571.3	6	3.86	4.1	272	255			139	74.9	9712.3	2.9	3.86	4.1	272	287			139	78.3	7451.8	13	3.86	4.1	272	222			139	80.5	9098.1	2.4	3.86	4.1	272	269			139	72	10718.1	4.6	3.86	4.1	272	317
140	81	8740.2	168.9	3.86	3.37	224	260			140	76.6	9722.7	10.4	3.86	4.1	272	288			140	85.3	7457.6	5.8	3.86	4.1	272	222			140	78.6	9103.9	5.8	3.86	4.1	272	269			140	81.9	10718.3	0.2	3.86	4.1	272	317
141	82.2	8752.3	12	3.86	4.1	272	261			141	77.1	9928.2	205.5	3.86	4.1	272	294			141	86	7641.7	184.1	3.86	4.1	272	228			141	76.9	9123.1	19.3	3.86	4.1	272	270			141	76.9	10732	13.7	3.86	4.1	272	318
142	80.5	8760	7.7	3.86	4.1	272	261			142	71.1	9939.8	11.6	3.86	4.1	272	294			142	72.8	7647.2	5.5	3.86	4.1	272	228			142	75.2	9302.7	179.5	3.86	4.1	272	275			142	83.9	10894.5	162.4	3.86	3.86	256	322
143	83.9	8773.5	13.5	3.86	3.86	256	261			143	83.9	10102.2	162.4	3.86	4.1	272	299			143	74.5	7650.8	3.6	3.86	4.1	272	228			143	69.6	9314.7	12	3.86	4.1	272	276			143	77.1	10907.5	13	3.86	4.1	272	323
144	72.3	8773.7	0.2	3.86	3.13	208	261			144	74.5	10126.5	24.3	3.86	4.1	272	300			144	82.2	7652.5	1.7	3.86	4.1	272	228			144	83.4	9489.2	174.5	3.86	4.1	272	281			144	82.7	10908.9	1.4	3.86	4.1	272	323
145	81	8781	7.2	3.86	4.1	272	262			145	83.9	10130.4	3.9	3.86	4.1	272	300			145	72.5	7845.3	192.8	3.86	4.1	272	234			145	73.5	9490.4	1.2	3.86	4.1	272	281			145	82.7	10914.2	5.3	3.86	4.1	272	323
146	78.3	8951.8	170.8	3.86	4.1	272	267			146	72.3	10164.1	33.7	3.86	4.1	272	301			146	70.1	7873	27.7	3.86	3.86	256	235			146	85.3	9499.5	9.2	3.86	4.1	272	281			146	77.1	10914.9	0.7	3.86	4.1	272	323
147	77.6	8974.5	22.7	3.86	3.86	256	267			147	84.6	10291.3	127.2	3.86	4.1	272	305			147	78.8	7874.5	1.4	3.86	4.1	272	235			147	71.6	9502.7	3.1	3.86	4.1	272	281			147	71.1	10928.2	13.3	3.86	3.61	240	323
148	77.3	8991.8	17.3	3.86	4.1	272	268			148	81.2	10309.4	18.1	3.86	4.1	272	305			148	73.3	8036.6	162.2	3.86	3.61	240	239			148	81.9	9707.5	204.8	3.86	4.1	272	287			148	75.4	11108	179.8	3.86	4.1	272	329
149	74	9148.7	156.9	3.86	4.1	272	273			149	76.6	10316.9	7.5	3.86	4.1	272	305			149	80.2	8042.7	6	3.86	4.1	272	240			149	77.6	9708.9	1.4	3.86	4.1	272	287			149	89.9	11111.6	3.6	3.86	4.1	272	329
150	82.2	9158.6	9.9	3.86	4.1	272	273			150	82.7	10328.9	12	3.86	4.1	272	306			150	73	8064.3	21.7	3.86	4.1	272	240			150	69.6	9708.9	0	3.86	4.1	272	287			150	83.6	11115.4	3.9	3.86	4.1	272	329
151	84.6	9167.7	9.2	3.86	4.1	272	273			151	85.8	10523.6	194.7	3.86	3.13	208	311			151	77.8	8069.6	5.3	3.86	4.1	272	240			151	72.3	9913	204.1	3.86	4.1	272	293			151	75.2	11115.9	0.5	3.86	4.1	272	329
152	68.7	9205.1	37.3	3.86	4.1	272	274			152	80.7	10533.3	9.6	3.86	4.1	272	312			152	83.4	8251.6	181.9	3.86	4.1	272	246			152	78.6	9914	1	3.86	4.1	272	293			152	84.6	11298.1	182.2	3.86	4.1	272	334
153	70.8	9342.4	137.3	3.86	4.1	272	278			153	88	10538.6	5.3	3.86	4.1	272	312			153	76.4	8252.3	0.7	3.86	4.1	272	246			153	89.4	9915.7	1.7	3.86	4.1	272	293			153	73.5	11307.5	9.4	3.86	4.1	272	335
154	81.2	9348.2	5.8	3.86	4.1	272	279			154	86.3	10706.3	167.7	3.86	4.1	272	317			154	79.5	8254.7	2.4	3.86	4.1	272	246			154	71.8	10094.2	178.6	3.86	4.1	272	299			154	76.1	11314	6.5	3.86	4.1	272	335
155	85.8	9354	5.8	3.86	4.1	272	279			155	76.9	10706.5	0.2	3.86	4.1	272	317			155	84.8	8256.1	1.4	3.86	4.1	272	246			155	80	10102.7	8.4	3.86	4.1	272	299			155	74.2	11508.2	194.2	3.86	4.1	272	341
156	69.4	9356.4	2.4	3.86	4.1	272	279			156	82.2	10722.2	15.7	3.86	4.1	272	317			156	71.8	8454	197.8	3.86	4.1	272	252			156	79.8	10110.6	8	3.86	4.1	272	299			156	81.7	11517.3	9.2	3.86	4.1	272	341
157	81.4	9548.2	191.8	3.86	4.1	272	285			157	73.7	10735.7	13.5	3.86	4.1	272	318			157	87.7	8465.1	11.1	3.86	4.1	272	252			157	74.7	10318.3	207.7	3.86	4.1	272	305			157	75.2	11541.2	23.9	3.86	4.1	272	342
158	71.1	9559.8	11.6	3.86	4.1	272	285			158	87	10909.2	173.5	3.86	4.1	272	323			158	74.2	8479.3	14.2	3.86	4.1	272	253			158	82.4	10318.6	0.2	3.86	4.1	272	305			158	88	11716.6	175.4	3.86	4.1	272	347
159	73.3	9564.6	4.8	3.86	4.1	272	285			159	75.2	10926	16.9	3.86	4.1	272	323			159	82.2	8645.5	166.3	3.86	4.1	272	258			159	84.8	10329.6	11.1	3.86	4.1	272	306			159	82.4	11735.4	18.8	3.86	4.1	272	347
160	79	9567	2.4	3.86	4.1	272	285			160	82.4	10946.7	20.7	3.86	4.1	272	324			160	79.5	8667.2	21.7	3.86	4.1	272	258			160	81.7	10506	176.4	3.86	4.1	272	311			160	74.9	11922.7	187.2	3.86	4.1	272	353
161	75.9	9737.1	170.1	3.86	4.1	272	290			161	89.6	11091.1	144.3	3.86	4.1	272	328			161	75.4	8672.8	5.5	3.86	4.1	272	258			161	84.6	10508.7	2.7	3.86	4.1	272	311			161	81	11925.8	3.1	3.86	4.1	272	353
162	83.4	9742.9	5.8	3.86	4.1	272	290			162	72.5	11115.9	24.8	3.86	4.1	272	329			162	88	8839	166.3	3.86	4.1	272	263			162	72	10512	3.4	3.86	4.1	272	311			162	74.9	11927.7	1.9	3.86	4.1	272	353
163	71.6	9743.4	0.5	3.86	4.1	272	290			163	85.1	11121.7	5.8	3.86	4.1	272	329			163	73.7	8843.6	4.6	3.86	2.65	176	264			163	80.5	10515.7	3.6	3.86	4.1	272	311			163	81	12107.7	180	3.86	4.1	272	358
164	89.6	9748.7	5.3	3.86	4.1	272	291			164	75.2	11136.6	14.9	3.86	4.1	272	330			164	78.8	8851.3	7.7	3.86	4.1	272	264			164	71.6	10707	191.3	3.86	4.1	272	317			164	73.5	12133	25.3	3.86	4.1	272	359
165	78.8	9957.8	209.2	3.86	4.1	272	297			165	82.2	11317.3	180.7	3.86	4.1	272	335			165	69.9	8858.1	6.7	3.86	4.1	272	264			165	78.8	10708.4	1.4	3.86	4.1	272	317			165	73.7	12166.3	33.3	3.86	4.1	272	360
166	72.3	9962.4	4.6	3.86	4.1	272	297			166	75.4	11330.6	13.3	3.86	4.1	272	335			166	72.8	8870.4	12.3	3.86	4.1	272	264			166	88.4	10709.4	1	3.86	4.1	272	317			166	71.3	12316.6	150.4	3.86	4.1	272	365
167	78.6	9966.3	3.9	3.86	4.1	272	297			167	80.5	11527	196.4	3.86	4.1	272	341			167	81	9049.9	179.5	3.86	4.1	272	270			167	69.2	10714	4.6	3.86	4.1	272	317			167	71.8	12322.7	6	3.86	4.1	272	365
168	82.2	10143.1	176.9	3.86	4.1	272	302			168	78.1	11533.3	6.3	3.86	4.1	272	341			168	74.5	9050.4	0.5	3.86	4.1	272	270			168	72.3	10718.6	4.6	3.86	4.1	272	317			168	85.1	12323.1	0.5	3.86	4.1	272	365
169	83.9	10146.7	3.6	3.86	3.61	240	302			169	69.9	11534	0.7	3.86	4.1	272	341			169	71.3	9054.9	4.6	3.86	4.1	272	270			169	82.2	10720.7	2.2	3.86	4.1	272	317			169	72.5	12353.3	30.1	3.86	4.1	272	366
170	74.9	10150.6	3.9	3.86	4.1	272	303			170	72.5	11542.2	8.2	3.86	4.1	272	342			170	76.6	9055.7	0.7	3.86	4.1	272	270			170	77.3	10726	5.3	3.86	3.37	224	317			170	86.5	12518.8	165.5	3.86	4.1	272	371
171	73.3	10345.8	195.2	3.86	4.1	272	308			171	88.2	11707.5	165.3	3.86	3.13	208	347			171	85.8	9060.7	5.1	3.86	4.1	272	270			171	75.9	10906.3	180.2	3.86	4.1	272	323			171	79.3	12529.2	10.4	3.86	4.1	272	371
172	84.3	10351.3	5.5	3.86	3.61	240	309			172	77.6	11709.2	1.7	3.86	4.1	272	347			172	78.8	9061.9	1.2	3.86	4.1	272	270			172	82.7	10909.6	3.4	3.86	4.1	272	323			172	73.3	12530.1	1	3.86	4.1	272	371
173	77.1	10354.9	3.6	3.86	4.1	272	309			173	70.6	11719.5	10.4	3.86	4.1	272	347			173	70.6	9246	184.1	3.86	3.37	224	276			173	79.5	10914.2	4.6	3.86	4.1	272	323			173	73.5	12730.4	200.2	3.86	4.1	272	377
174	68.7	10361	6	3.86	4.1	272	309			174	72	11926.5	207	3.86	4.1	272	353			174	82.4	9252	6	3.86	4.1	272	276			174	83.4	10914.9	0.7	3.86	4.1	272	323			174	81.4	12734	3.6	3.86	4.1	272	377
175	79	10556.6	195.7	3.86	4.1	272	315			175	76.6	11929.2	2.7	3.86	4.1	272	353			175	85.1	9275.2	23.1	3.86	4.1	272	276			175	74	11107.5	192.5	3.86	4.1	272	329			175	86.3	12737.1	3.1	3.86	4.1	272	377
176	79	10561.7	5.1	3.86	4.1	272	315			176	74.7	11934	4.8	3.86	4.1	272	353			176	79.5	9308	32.8	3.86	4.1	272	277			176	87.5	11110.4	2.9	3.86	4.1	272	329			176	72.5	12743.6	6.5	3.86	4.1	272	377
177	70.8	10567.2	5.5	3.86	4.1	272	315			177	82.4	11934.9	1	3.86	4.1	272	353			177	80	9443.4	135.4	3.86	3.86	256	281			177	82.7	11115.7	5.3	3.86	4.1	272	329			177	84.8	12929.9	186.3	3.86	4.1	272	383
178	89.4	10599	31.8	3.86	4.1	272	316			178	82.2	12134	199	3.86	4.1	272	359			178	73	9481.9	38.6	3.86	4.1	272	283			178	74.9	11116.9	1.2	3.86	4.1	272	329			178	73.3	12934.5	4.6	3.86	4.1	272	383
179	73.3	10754	154.9	3.86	4.1	272	321			179	75.4	12141.4	7.5	3.86	4.1	272	359			179	76.4	9644.8	162.9	3.86	2.65	176	287			179	81.4	11303.1	186.3	3.86	4.1	272	335			179	82.4	12934.7	0.2	3.86	4.1	272	383
180	71.6	10760	6	3.86	4.1	272	321			180	76.6	12183.6	42.2	3.86	4.1	272	361			180	75.2	9662.2	17.3	3.86	4.1	272	288			180	75.7	11306.5	3.4	3.86	4.1	272	335			180	79.3	12951.8	17.1	3.86	4.1	272	383
181	81.4	10764.1	4.1	3.86	4.1	272	321			181	80.7	12322.4	138.8	3.86	4.1	272	365			181	85.3	9672.8	10.6	3.86	4.1	272	288			181	76.1	11312.8	6.3	3.86	4.1	272	335			181	79.5	13138.1	186.3	3.86	4.1	272	389
182	82.4	10772.3	8.2	3.86	4.1	272	321			182	74.2	12330.4	8	3.86	4.1	272	365			182	82.4	9850.6	177.8	3.86	4.1	272	294			182	74.2	11509.4	196.6	3.86	4.1	272	341			182	77.6	13144.1	6	3.86	4.1	272	389
183	71.3	10774.2	1.9	3.86	4.1	272	321			183	72.5	12338.1	7.7	3.86	4.1	272	365			183	80.7	9856.9	6.3	3.86	4.1	272	294			183	82.9	11519	9.6	3.86	4.1	272	341			183	88.2	13333	188.9	3.86	4.1	272	395
184	77.3	10989.6	215.4	3.86	4.1	272	328			184	81.2	12343.1	5.1	3.86	4.1	272	365			184	75.9	10045.3	188.4	3.86	4.1	272	299			184	75.9	11541.7	22.7	3.86	4.1	272	342			184	83.1	13343.1	10.1	3.86	4.1	272	395
185	85.5	11155.7	166	3.86	4.1	272	333			185	80.7	12557.3	214.2	3.86	4.1	272	372			185	84.8	10052.3	7	3.86	4.1	272	300			185	87.2	11714.2	172.5	3.86	4.1	272	347			185	73.5	13401.7	58.6	3.86	4.1	272	397
186	85.1	11170.1	14.5	3.86	4.1	272	333			186	73.3	12588	30.6	3.86	4.1	272	373			186	70.6	10241.2	188.9	3.86	4.1	272	305			186	82.4	11735.2	21	3.86	4.1	272	347			186	85.8	13501.2	99.5	3.86	4.1	272	400
187	73.5	11346.5	176.4	3.86	4.1	272	338			187	81.4	12729.6	141.7	3.86	4.1	272	377			187	82.7	10251.1	9.9	3.86	3.86	256	306			187	74	11921.2	186	3.86	4.1	272	353			187	84.1	13507.2	6	3.86	4.1	272	400
188	82.7	11360.5	14	3.86	4.1	272	339			188	78.3	12737.8	8.2	3.86	4.1	272	377			188	76.1	10261.4	10.4	3.86	4.1	272	306			188	80.7	11926.5	5.3	3.86	4.1	272	353			188	79.5	13508.2	1	3.86	4.1	272	400
189	70.1	11365.8	5.3	3.86	4.1	272	339			189	76.4	12754.2	16.4	3.86	4.1	272	378			189	72	10264.3	2.9	3.86	4.1	272	306			189	73.5	11927	0.5	3.86	4.1	272	353			189	70.1	13517.6	9.4	3.86	4.1	272	400
190	77.3	11382.4	16.6	3.86	4.1	272	339			190	76.4	12769.4	15.2	3.86	4.1	272	378			190	87	10454	189.6	3.86	4.1	272	312			190	81.7	12105.8	178.8	3.86	4.1	272	358			190	76.1	13701	183.4	3.86	4.1	272	406
191	81.2	11548.7	166.3	3.86	4.1	272	344			191	81.4	12959	189.6	3.86	4.1	272	384			191	81.4	10459	5.1	3.86	4.1	272	312			191	73.5	12133.5	27.7	3.86	4.1	272	359			191	75.7	13709.4	8.4	3.86	4.1	272	406
192	73.5	11552.3	3.6	3.86	4.1	272	344			192	87	12972	13	3.86	4.1	272	384			192	78.3	10461.4	2.4	3.86	4.1	272	312			192	72.8	12166.5	33	3.86	4.1	272	360			192	85.3	13719	9.6	3.86	4.1	272	406
193	82.2	11557.6	5.3	3.86	4.1	272	345			193	65.1	12975.7	3.6	3.86	4.1	272	384			193	75.4	10465.8	4.3	3.86	4.1	272	312			193	71.6	12317.8	151.3	3.86	4.1	272	365			193	77.3	13903.6	184.6	3.86	4.1	272	412
194	82.2	11561.9	4.3	3.86	4.1	272	345			194	71.1	13132.5	156.9	3.86	4.1	272	389			194	76.6	10481.7	15.9	3.86	3.61	240	312			194	72.3	12322.9	5.1	3.86	4.1	272	365			194	70.6	13912.3	8.7	3.86	4.1	272	412
195	80.5	11750.6	188.7	3.86	4.1	272	350			195	83.4	13134.7	2.2	3.86	4.1	272	389			195	73.3	10503.9	22.2	3.86	4.1	272	313			195	86.3	12323.1	0.2	3.86	4.1	272	365			195	82.7	13920.2	8	3.86	4.1	272	412
196	79.5	11759.8	9.2	3.86	4.1	272	351			196	71.8	13151.3	16.6	3.86	4.1	272	389			196	86.3	10656.1	152.3	3.86	4.1	272	318			196	72	12353.7	30.6	3.86	4.1	272	366			196	78.8	13934.9	14.7	3.86	4.1	272	413
197	75.9	11764.1	4.3	3.86	4.1	272	351			197	86.7	13331.1	179.8	3.86	4.1	272	395			197	76.9	10659	2.9	3.86	4.1	272	318			197	85.8	12520	166.3	3.86	4.1	272	371			197	83.9	14109.9	174.9	3.86	4.1	272	418
198	71.1	11768.7	4.6	3.86	4.1	272	351			198	67.5	13342.2	11.1	3.86	4.1	272	395			198	86.7	10669.9	10.8	3.86	4.1	272	318			198	79.3	12527.5	7.5	3.86	4.1	272	371			198	77.6	14123.9	14	3.86	4.1	272	418
199	71.8	11950.8	182.2	3.86	4.1	272	356			199	72.8	13344.6	2.4	3.86	4.1	272	395			199	78.1	10678.3	8.4	3.86	4.1	272	318			199	71.3	12530.8	3.4	3.86	4.1	272	371			199	84.6	14301.9	178.1	3.86	3.13	208	423
200	87.2	11960.2	9.4	3.86	4.1	272	357			200	84.3	13350.6	6	3.86	4.1	272	395			200	71.6	10678.3	0	3.86	4.1	272	318			200	72.5	12731.6	200.7	3.86	4.1	272	377			200	85.1	14309.4	7.5	3.86	4.1	272	424
201	74.7	11968.2	8	3.86	4.1	272	357			201	76.1	13357.3	6.7	3.86	3.13	208	395			201	81.7	10848.7	170.4	3.86	4.1	272	323			201	80	12732	0.5	3.86	4.1	272	377			201	76.9	14316.1	6.7	3.86	4.1	272	424
202	71.3	12152	183.9	3.86	4.1	272	362			202	74	13361	3.6	3.86	3.86	256	396			202	76.1	10848.7	0	3.86	4.1	272	323			202	85.8	12735.4	3.4	3.86	4.1	272	377			202	70.6	14319.3	3.1	3.86	4.1	272	424
203	76.6	12152.3	0.2	3.86	4.1	272	362			203	84.3	13551.6	190.6	3.86	4.1	272	401			203	73	10855.4	6.7	3.86	4.1	272	324			203	72.3	12742.9	7.5	3.86	4.1	272	377			203	81.4	14517.6	198.3	3.86	4.1	272	430
204	78.6	12160.7	8.4	3.86	4.1	272	363			204	71.3	13563.9	12.3	3.86	4.1	272	402			204	71.8	10910.6	55.2	3.86	4.1	272	325			204	78.6	12772	29.2	3.86	4.1	272	378			204	73.7	14517.8	0.2	3.86	4.1	272	430
205	75.4	12353.3	192.5	3.86	4.1	272	368			205	76.1	13746.7	182.9	3.86	4.1	272	407			205	76.9	11051.3	140.7	3.86	3.37	224	329			205	83.6	12928.2	156.1	3.86	4.1	272	383			205	73.5	14524.1	6.3	3.86	4.1	272	430
206	84.6	12361	7.7	3.86	3.61	240	369			206	88.4	13749.6	2.9	3.86	4.1	272	407			206	70.6	11095.4	44.1	3.86	4.1	272	331			206	81.2	12934.2	6	3.86	4.1	272	383			206	80.5	14524.6	0.5	3.86	4.1	272	430
207	85.5	12562.7	201.7	3.86	4.1	272	375			207	71.8	13750.8	1.2	3.86	4.1	272	407			207	85.3	11254.9	159.5	3.86	2.17	144	336			207	73.3	12934.7	0.5	3.86	4.1	272	383			207	80.5	14717.3	192.8	3.86	4.1	272	436
208	74.2	12565.1	2.4	3.86	4.1	272	375			208	76.6	13754.9	4.1	3.86	4.1	272	407			208	79	11265.3	10.4	3.86	4.1	272	336			208	79	12951.6	16.9	3.86	4.1	272	383			208	77.1	14723.4	6	3.86	4.1	272	436
209	78.6	12575.2	10.1	3.86	4.1	272	375			209	80.7	13757.3	2.4	3.86	4.1	272	407			209	69.4	11270.6	5.3	3.86	4.1	272	336			209	80.2	13139	187.5	3.86	4.1	272	389			209	79	14733	9.6	3.86	4.1	272	436
210	70.1	12577.3	2.2	3.86	4.1	272	375			210	79.3	13760.7	3.4	3.86	4.1	272	407			210	80.2	11273	2.4	3.86	4.1	272	336			210	78.3	13141.9	2.9	3.86	4.1	272	389			210	80.2	14908	174.9	3.86	4.1	272	441
211	72	12579.5	2.2	3.86	4.1	272	375			211	76.1	13776.4	15.7	3.86	4.1	272	408			211	79.5	11276.6	3.6	3.86	4.1	272	336			211	88.4	13332.5	190.6	3.86	4.1	272	395			211	85.1	14908.7	0.7	3.86	4.1	272	441
212	75.4	12585.5	6	3.86	4.1	272	375			212	82.7	13778.8	2.4	3.86	4.1	272	408			212	73	11451.6	174.9	3.86	4.1	272	341			212	82.9	13343.4	10.8	3.86	4.1	272	395			212	79	14912.5	3.9	3.86	3.61	240	442
213	76.4	12765.8	180.2	3.86	4.1	272	381			213	81.4	13938.1	159.3	3.86	4.1	272	413			213	76.6	11465.5	14	3.86	4.1	272	342			213	72	13402.2	58.8	3.86	4.1	272	397			213	69.9	14912.5	0	3.86	3.37	224	442
214	72	12767.7	1.9	3.86	4.1	272	381			214	86	13943.4	5.3	3.86	4.1	272	413			214	70.1	11476.6	11.1	3.86	4.1	272	342			214	87.7	13501.4	99.3	3.86	4.1	272	400			214	74	15077.8	165.3	3.86	3.37	224	446
215	73.3	12781.2	13.5	3.86	4.1	272	381			215	73.3	13945.8	2.4	3.86	4.1	272	413			215	72.5	11656.9	180.2	3.86	2.17	144	348			215	81.2	13508.4	7	3.86	4.1	272	400			215	77.3	15087	9.2	3.86	4.1	272	447
216	83.6	12797.1	15.9	3.86	4.1	272	382			216	79.5	13952	6.3	3.86	4.1	272	413			216	76.6	11657.3	0.5	3.86	3.13	208	348			216	86.5	13508.9	0.5	3.86	4.1	272	400			216	71.1	15090.1	3.1	3.86	4.1	272	447
217	74.9	12965.3	168.2	3.86	4.1	272	387			217	74.9	14137.6	185.5	3.86	4.1	272	419			217	81.9	11657.8	0.5	3.86	4.1	272	348			217	70.4	13516.9	8	3.86	4.1	272	400			217	76.6	15294.5	204.3	3.86	4.1	272	453
218	71.3	12979.8	14.5	3.86	4.1	272	387			218	86	14142.9	5.3	3.86	4.1	272	419			218	86.5	11657.8	0	3.86	4.1	272	348			218	78.8	13700.7	183.9	3.86	4.1	272	406			218	71.6	15298.6	4.1	3.86	4.1	272	453
219	79	12981.4	1.7	3.86	4.1	272	387			219	71.8	14144.1	1.2	3.86	4.1	272	419			219	70.8	11674.7	16.9	3.86	4.1	272	348			219	75.9	13710.8	10.1	3.86	4.1	272	406			219	76.6	15301	2.4	3.86	4.1	272	453
220	77.3	12984.3	2.9	3.86	4.1	272	387			220	84.8	14339.5	195.4	3.86	4.1	272	425			220	78.6	11855.4	180.7	3.86	2.89	192	353			220	84.3	13717.6	6.7	3.86	4.1	272	406			220	73.5	15313.5	12.5	3.86	4.1	272	453
221	73.7	12985.3	1	3.86	4.1	272	387			221	74.9	14351.1	11.6	3.86	4.1	272	425			221	75.7	11862.9	7.5	3.86	4.1	272	354			221	77.1	13902.9	185.3	3.86	4.1	272	412			221	82.9	15508	194.5	3.86	4.1	272	459
222	73.3	13154.7	169.4	3.86	4.1	272	392			222	72	14351.6	0.5	3.86	4.1	272	425			222	89.9	11863.6	0.7	3.86	4.1	272	354			222	72.8	13912.5	9.6	3.86	4.1	272	412			222	74.9	15509.6	1.7	3.86	4.1	272	459
223	85.8	13159.8	5.1	3.86	4.1	272	392			223	69.6	14366.7	15.2	3.86	4.1	272	425			223	85.8	11883.9	20.2	3.86	4.1	272	354			223	82.2	13921.4	8.9	3.86	4.1	272	412			223	88	15678.6	168.9	3.86	4.1	272	464
224	78.1	13168	8.2	3.86	4.1	272	393			224	83.6	14369.2	2.4	3.86	3.86	256	425			224	78.3	12059.5	175.7	3.86	3.37	224	360			224	79.3	13936.6	15.2	3.86	4.1	272	413			224	73.3	15683.1	4.6	3.86	4.1	272	464
225	76.4	13348.4	180.5	3.86	4.1	272	398			225	70.4	14534.7	165.5	3.86	4.1	272	430			225	73.3	12064.6	5.1	3.86	4.1	272	360			225	83.1	14110.8	174.2	3.86	4.1	272	418			225	71.3	15688.7	5.5	3.86	4.1	272	465
226	70.1	13354.7	6.3	3.86	4.1	272	398			226	83.4	14537.8	3.1	3.86	3.61	240	430			226	74.9	12261.9	197.3	3.86	4.1	272	366			226	78.1	14123.9	13	3.86	4.1	272	418			226	85.1	15886.7	198.1	3.86	4.1	272	470
227	84.1	13355.9	1.2	3.86	4.1	272	398			227	79.5	14545.1	7.2	3.86	4.1	272	431			227	69.9	12264.1	2.2	3.86	4.1	272	366			227	82.9	14300.7	176.9	3.86	4.1	272	423			227	73	15892.5	5.8	3.86	4.1	272	471
228	89.9	13368.9	13	3.86	4.1	272	399			228	74.5	14575.4	30.4	3.86	4.1	272	432			228	89.4	12264.8	0.7	3.86	4.1	272	366			228	84.3	14311.8	11.1	3.86	4.1	272	424			228	89.9	15901	8.4	3.86	4.1	272	471
229	77.3	13567.5	198.6	3.86	4.1	272	405			229	83.6	14733.5	158.1	3.86	4.1	272	436			229	81.7	12270.1	5.3	3.86	4.1	272	366			229	74.5	14315.7	3.9	3.86	4.1	272	424			229	84.3	15901.2	0.2	3.86	4.1	272	471
230	82.9	13571.8	4.3	3.86	4.1	272	405			230	70.6	14745.3	11.8	3.86	4.1	272	437			230	76.6	12281	10.8	3.86	4.1	272	366			230	71.1	14319	3.4	3.86	4.1	272	424			230	84.8	16075.9	174.7	3.86	4.1	272	476
231	74	13584.6	12.8	3.86	4.1	272	405			231	76.4	14947.5	202.2	3.86	4.1	272	443			231	75.7	12327.7	46.7	3.86	4.1	272	368			231	74	14517.3	198.3	3.86	4.1	272	430			231	73.7	16077.1	1.2	3.86	4.1	272	476
232	81.9	13761	176.4	3.86	4.1	272	410			232	72.3	14964.1	16.6	3.86	4.1	272	443			232	82.9	12340	12.3	3.86	4.1	272	368			232	83.9	14517.6	0.2	3.86	4.1	272	430			232	84.1	16094	16.9	3.86	4.1	272	477
233	74.7	13768	7	3.86	3.86	256	411			233	70.8	14972.8	8.7	3.86	4.1	272	443			233	73.3	12342.2	2.2	3.86	4.1	272	368			233	81.2	14522.4	4.8	3.86	4.1	272	430			233	72.5	16282.9	188.9	3.86	4.1	272	482
234	84.8	13949.6	181.7	3.86	4.1	272	416			234	82.7	15151.6	178.8	3.86	4.1	272	449			234	85.5	12356.6	14.5	3.86	4.1	272	368			234	72.8	14524.6	2.2	3.86	4.1	272	430			234	78.8	16282.9	0	3.86	4.1	272	482
235	70.1	13955.2	5.5	3.86	4.1	272	416			235	80.5	15168.2	16.6	3.86	4.1	272	449			235	74.7	12516.1	159.5	3.86	4.1	272	373			235	80.7	14718.1	193.5	3.86	4.1	272	436			235	82.9	16291.6	8.7	3.86	4.1	272	482
236	78.6	13959	3.9	3.86	4.1	272	416			236	71.3	15172.5	4.3	3.86	4.1	272	449			236	81.9	12534.9	18.8	3.86	4.1	272	374			236	75.9	14723.1	5.1	3.86	4.1	272	436			236	89.2	16297.1	5.5	3.86	4.1	272	483
237	84.8	13962.7	3.6	3.86	4.1	272	416			237	87	15347.5	174.9	3.86	3.86	256	454			237	84.1	12546	11.1	3.86	4.1	272	374			237	79.3	14732.5	9.4	3.86	4.1	272	436			237	74.5	16482.2	185.1	3.86	4.1	272	488
238	82.4	14164.1	201.4	3.86	4.1	272	422			238	77.8	15350.8	3.4	3.86	2.89	192	455			238	87	12734	188	3.86	4.1	272	380			238	85.3	14908	175.4	3.86	4.1	272	441			238	87.7	16489.4	7.2	3.86	4.1	272	488
239	74.7	14164.6	0.5	3.86	4.1	272	422			239	85.3	15356.6	5.8	3.86	4.1	272	455			239	82.2	12925.5	191.6	3.86	4.1	272	385			239	80.2	14908.2	0.2	3.86	4.1	272	441			239	80.2	16494.5	5.1	3.86	3.86	256	488
240	81	14169.9	5.3	3.86	4.1	272	423			240	79	15361.4	4.8	3.86	4.1	272	455			240	78.6	12931.3	5.8	3.86	4.1	272	386			240	72.8	14909.2	1	3.86	3.37	224	441			240	74.2	16494.9	0.5	3.86	2.89	192	488
241	83.6	14177.8	8	3.86	4.1	272	423			241	75.2	15369.9	8.4	3.86	4.1	272	455			241	71.8	12941.7	10.4	3.86	4.1	272	386			241	66.3	14909.2	0	3.86	3.13	208	441			241	85.5	16690.4	195.4	3.86	4.1	272	494
242	85.5	14357.6	179.8	3.86	4.1	272	428			242	76.4	15410.4	40.5	3.86	4.1	272	456			242	73.7	12953.3	11.6	3.86	4.1	272	386			242	73.5	15081.4	172.3	3.86	4.1	272	447			242	70.8	16694.2	3.9	3.86	4.1	272	494
243	81	14370.8	13.3	3.86	3.86	256	429			243	68.7	15413.7	3.4	3.86	4.1	272	456			243	81.2	13128.2	174.9	3.86	2.89	192	391			243	77.8	15085.1	3.6	3.86	4.1	272	447			243	78.3	16696.4	2.2	3.86	4.1	272	494
244	87.7	14376.1	5.3	3.86	4.1	272	429			244	82.2	15542.4	128.7	3.86	4.1	272	460			244	72.8	13132	3.9	3.86	4.1	272	392			244	68.9	15088.7	3.6	3.86	4.1	272	447			244	83.6	16885.8	189.4	3.86	4.1	272	500
245	71.1	14380.5	4.3	3.86	4.1	272	429			245	73.3	15544.6	2.2	3.86	4.1	272	460			245	76.9	13133.7	1.7	3.86	4.1	272	392			245	81.4	15278.8	190.1	3.86	4.1	272	452			245	72.8	16891.3	5.5	3.86	4.1	272	500
246	80	14551.6	171.1	3.86	4.1	272	434			246	82.7	15557.8	13.3	3.86	4.1	272	461			246	74.7	13159	25.3	3.86	4.1	272	392			246	76.4	15296.1	17.3	3.86	4.1	272	453			246	79.8	16893.5	2.2	3.86	4.1	272	500
247	87.5	14580.5	28.9	3.86	4.1	272	435			247	73.7	15755.4	197.6	3.86	2.41	160	467			247	84.6	13329.2	170.1	3.86	2.65	176	397			247	69.6	15299.8	3.6	3.86	4.1	272	453			247	70.8	16895.9	2.4	3.86	4.1	272	500
248	90.4	14585.8	5.3	3.86	4.1	272	435			248	76.9	15757.3	1.9	3.86	4.1	272	467			248	77.8	13332	2.9	3.86	3.13	208	398			248	75.7	15300.5	0.7	3.86	4.1	272	453			248	78.6	17058.3	162.4	3.86	4.1	272	505
249	71.1	14589.9	4.1	3.86	4.1	272	435			249	71.3	15762.4	5.1	3.86	4.1	272	467			249	77.3	13337.1	5.1	3.86	4.1	272	398			249	72.3	15312.8	12.3	3.86	4.1	272	453			249	82.2	17067.7	9.4	3.86	4.1	272	505
250	75.4	14754.7	164.8	3.86	4.1	272	440			250	85.1	15767.7	5.3	3.86	4.1	272	467			250	77.3	13348.4	11.3	3.86	4.1	272	398			250	91.8	15502.9	190.1	3.86	4.1	272	459			250	79.3	17075.9	8.2	3.86	4.1	272	506
251	82.4	14766	11.3	3.86	4.1	272	440			251	72.3	15960	192.3	3.86	4.1	272	473			251	84.8	13529.6	181.2	3.86	3.61	240	403			251	74.7	15509.6	6.7	3.86	4.1	272	459			251	74	17082.9	7	3.86	4.1	272	506
252	84.8	14769.2	3.1	3.86	3.37	224	440			252	76.4	15961.7	1.7	3.86	4.1	272	473			252	79	13536.1	6.5	3.86	4.1	272	404			252	86.5	15677.3	167.7	3.86	4.1	272	464			252	79.5	17263.1	180.2	3.86	4.1	272	511
253	91.8	14775.7	6.5	3.86	4.1	272	441			253	87	15975.2	13.5	3.86	4.1	272	473			253	84.6	13539	2.9	3.86	4.1	272	404			253	71.8	15682.7	5.3	3.86	4.1	272	464			253	70.6	17283.9	20.7	3.86	4.1	272	512
254	80.2	14952.3	176.6	3.86	4.1	272	446			254	82.2	15985.3	10.1	3.86	4.1	272	473			254	76.9	13551.6	12.5	3.86	4.1	272	404			254	71.8	15689.4	6.7	3.86	4.1	272	465			254	71.8	17301.4	17.6	3.86	4.1	272	512
255	73	14955.9	3.6	3.86	4.1	272	446			255	72.5	16161.7	176.4	3.86	4.1	272	479			255	73.7	13734.7	183.1	3.86	4.1	272	410			255	84.1	15885.1	195.7	3.86	4.1	272	470			255	86	17469.9	168.4	3.86	4.1	272	517
256	81.2	14960.5	4.6	3.86	4.1	272	446			256	88.4	16168.2	6.5	3.86	4.1	272	479			256	70.6	13742.9	8.2	3.86	4.1	272	410			256	71.8	15887.5	2.4	3.86	3.13	208	470			256	77.8	17476.1	6.3	3.86	2.89	192	518
257	81.4	14973.7	13.3	3.86	4.1	272	447			257	78.8	16174	5.8	3.86	4.1	272	479			257	81	13922.7	179.8	3.86	4.1	272	415			257	90.6	15901.7	14.2	3.86	4.1	272	471			257	73.5	17662.9	186.7	3.86	4.1	272	523
258	77.1	15142.2	168.4	3.86	4.1	272	452			258	73.7	16185.8	11.8	3.86	4.1	272	479			258	72.3	13928.9	6.3	3.86	4.1	272	415			258	82.9	15902.9	1.2	3.86	4.1	272	471			258	69.6	17667.2	4.3	3.86	4.1	272	523
259	80.5	15143.9	1.7	3.86	4.1	272	452			259	68.9	16194.7	8.9	3.86	4.1	272	480			259	86	13936.9	8	3.86	4.1	272	416			259	83.9	16074.5	171.6	3.86	4.1	272	476			259	84.6	17670.4	3.1	3.86	4.1	272	523
260	75.2	15170.1	26.3	3.86	4.1	272	452			260	68.4	16376.9	182.2	3.86	4.1	272	485			260	73.3	13937.3	0.5	3.86	4.1	272	416			260	74.2	16076.9	2.4	3.86	4.1	272	476			260	74.2	17674.7	4.3	3.86	4.1	272	523
261	83.4	15181.4	11.3	3.86	4.1	272	453			261	75.9	16379	2.2	3.86	4.1	272	485			261	79.5	14135.9	198.6	3.86	3.13	208	422			261	84.3	16089.2	12.3	3.86	4.1	272	476			261	74.7	17690.6	15.9	3.86	4.1	272	524
262	80.2	15343.4	161.9	3.86	4.1	272	458			262	86.7	16565.8	186.7	3.86	4.1	272	491			262	87.7	14139.8	3.9	3.86	4.1	272	422			262	72.8	16280.7	191.6	3.86	4.1	272	482			262	75.9	17701.9	11.3	3.86	4.1	272	524
263	82.9	15358.8	15.4	3.86	4.1	272	458			263	83.6	16573.5	7.7	3.86	4.1	272	491			263	76.1	14141	1.2	3.86	4.1	272	422			263	78.1	16283.4	2.7	3.86	4.1	272	482			263	80.7	17867.7	165.8	3.86	4.1	272	529
264	82.7	15555.7	196.9	3.86	4.1	272	464			264	73	16573.7	0.2	3.86	4.1	272	491			264	70.8	14155.9	14.9	3.86	4.1	272	422			264	81.4	16288.9	5.5	3.86	4.1	272	482			264	77.1	17872.5	4.8	3.86	4.1	272	529
265	70.8	15563.1	7.5	3.86	4.1	272	464			265	86.5	16582.2	8.4	3.86	4.1	272	491			265	83.1	14319	163.1	3.86	4.1	272	427			265	87.2	16292.3	3.4	3.86	3.13	208	482			265	74.5	17919.3	46.7	3.86	4.1	272	531
266	73.7	15569.4	6.3	3.86	4.1	272	464			266	77.1	16584.1	1.9	3.86	4.1	272	491			266	71.6	14322.4	3.4	3.86	4.1	272	427			266	74.2	16307.2	14.9	3.86	4.1	272	483			266	79.8	18072.5	153.3	3.86	4.1	272	535
267	74.9	15576.6	7.2	3.86	4.1	272	465			267	81.2	16761.9	177.8	3.86	4.1	272	496			267	77.6	14340	17.6	3.86	4.1	272	428			267	71.1	16315.9	8.7	3.86	4.1	272	483			267	83.4	18078.6	6	3.86	4.1	272	535
268	81.2	15577.6	1	3.86	4.1	272	465			268	76.1	16770.1	8.2	3.86	4.1	272	497			268	74	14350.6	10.6	3.86	4.1	272	428			268	73.3	16483.1	167.2	3.86	4.1	272	488			268	75.4	18080	1.4	3.86	3.61	240	535
269	82.7	15744.8	167.2	3.86	4.1	272	470			269	68	16774	3.9	3.86	4.1	272	497			269	69.2	14357.3	6.7	3.86	4.1	272	428			269	87.2	16489.6	6.5	3.86	4.1	272	488			269	80.2	18275.4	195.4	3.86	4.1	272	541
270	68.7	15760	15.2	3.86	4.1	272	470			270	85.8	16952.3	178.3	3.86	4.1	272	502			270	77.3	14361.2	3.9	3.86	4.1	272	428			270	74.2	16494.2	4.6	3.86	4.1	272	488			270	72	18276.1	0.7	3.86	4.1	272	541
271	77.8	15763.4	3.4	3.86	4.1	272	470			271	80.2	16961.7	9.4	3.86	4.1	272	502			271	86.5	14521	159.8	3.86	4.1	272	433			271	80.2	16494.7	0.5	3.86	3.13	208	488			271	79	18280	3.9	3.86	4.1	272	541
272	80.7	15773.5	10.1	3.86	4.1	272	470			272	75.4	16963.6	1.9	3.86	4.1	272	502			272	73	14533.3	12.3	3.86	4.1	272	433			272	85.3	16687.7	193	3.86	4.1	272	494			272	73.5	18282.4	2.4	3.86	3.86	256	541
273	86	15964.1	190.6	3.86	4.1	272	476			273	69.6	17156.4	192.8	3.86	4.1	272	508			273	70.1	14540	6.7	3.86	4.1	272	434			273	72.5	16694.2	6.5	3.86	4.1	272	494			273	83.6	18283.1	0.7	3.86	2.17	144	541
274	78.6	15967	2.9	3.86	4.1	272	476			274	81.2	17160.2	3.9	3.86	4.1	272	508			274	74.9	14542.2	2.2	3.86	4.1	272	434			274	78.8	16697.1	2.9	3.86	3.13	208	494			274	79.5	18289.6	6.5	3.86	4.1	272	542
275	68	15973.5	6.5	3.86	4.1	272	476			275	75.9	17163.4	3.1	3.86	4.1	272	508			275	79.8	14733.5	191.3	3.86	4.1	272	439			275	83.6	16887.2	190.1	3.86	4.1	272	500			275	74.7	18299.5	9.9	3.86	4.1	272	542
276	67.5	16170.1	196.6	3.86	4.1	272	482			276	75.7	17173	9.6	3.86	3.86	256	509			276	75.7	14748.4	14.9	3.86	4.1	272	440			276	70.4	16891.3	4.1	3.86	4.1	272	500			276	76.4	18467.7	168.2	3.86	4.1	272	547
277	86.7	16172	1.9	3.86	4.1	272	482			277	72.5	17176.4	3.4	3.86	4.1	272	509			277	70.6	14757.8	9.4	3.86	4.1	272	440			277	80	16894.9	3.6	3.86	4.1	272	500			277	87	18518.8	51.1	3.86	3.37	224	548
278	76.9	16174.7	2.7	3.86	4.1	272	482			278	80.7	17354.2	177.8	3.86	4.1	272	514			278	79.3	14765.8	8	3.86	4.1	272	440			278	69.2	16896.4	1.4	3.86	4.1	272	500			278	80.7	18671.8	153	3.86	4.1	272	553
279	73	16183.1	8.4	3.86	4.1	272	483			279	83.1	17367.7	13.5	3.86	4.1	272	514			279	70.8	14935.7	169.9	3.86	4.1	272	445			279	79	17060.2	163.9	3.86	4.1	272	505			279	73	18673	1.2	3.86	4.1	272	553
280	79.3	16189.4	6.3	3.86	4.1	272	483			280	71.3	17370.8	3.1	3.86	4.1	272	514			280	80.2	14941.7	6	3.86	4.1	272	446			280	81.7	17066.7	6.5	3.86	4.1	272	505			280	84.8	18680.2	7.2	3.86	4.1	272	553
281	83.1	16355.4	166	3.86	4.1	272	488			281	81	17566.3	195.4	3.86	4.1	272	520			281	76.9	14953.5	11.8	3.86	4.1	272	446			281	79.8	17075.9	9.2	3.86	4.1	272	506			281	75.7	18682.4	2.2	3.86	4.1	272	553
282	73.7	16372.5	17.1	3.86	4.1	272	488			282	74.5	17581.9	15.7	3.86	4.1	272	521			282	84.1	15134	180.5	3.86	4.1	272	451			282	75.2	17081.7	5.8	3.86	4.1	272	506			282	83.9	18895.7	213.3	3.86	4.1	272	560
283	69.9	16380.5	8	3.86	4.1	272	489			283	74.5	17588.2	6.3	3.86	4.1	272	521			283	83.4	15141.9	8	3.86	4.1	272	452			283	81.2	17261.4	179.8	3.86	4.1	272	511			283	69.9	19078.1	182.4	3.86	4.1	272	565
284	74.7	16564.3	183.9	3.86	4.1	272	494			284	75.4	17595.4	7.2	3.86	4.1	272	521			284	73.3	15143.6	1.7	3.86	4.1	272	452			284	72.3	17285.5	24.1	3.86	4.1	272	512			284	81.7	19084.1	6	3.86	4.1	272	565
285	82.2	16566.3	1.9	3.86	4.1	272	494			285	87.5	17762.7	167.2	3.86	4.1	272	526			285	78.1	15143.9	0.2	3.86	4.1	272	452			285	72.5	17298.1	12.5	3.86	4.1	272	512			285	72	19084.6	0.5	3.86	4.1	272	565
286	74.9	16587	20.7	3.86	4.1	272	495			286	74.7	17767.7	5.1	3.86	4.1	272	526			286	71.1	15168.4	24.6	3.86	4.1	272	452			286	87	17468.9	170.8	3.86	4.1	272	517			286	80.7	19095.7	11.1	3.86	3.61	240	566
287	70.6	16760.5	173.5	3.86	4.1	272	500			287	76.4	17775.7	8	3.86	4.1	272	526			287	74.7	15344.6	176.1	3.86	4.1	272	458			287	77.8	17473	4.1	3.86	3.13	208	517			287	69.4	19104.3	8.7	3.86	4.1	272	566
288	84.1	16768.9	8.4	3.86	4.1	272	500			288	80.2	17977.6	201.9	3.86	4.1	272	532			288	82.2	15370.1	25.5	3.86	4.1	272	458			288	70.1	17662.2	189.2	3.86	4.1	272	523			288	78.1	19111.6	7.2	3.86	4.1	272	566
289	80.2	16955.7	186.7	3.86	4.1	272	506			289	69.2	17987.7	10.1	3.86	4.1	272	533			289	70.1	15378.3	8.2	3.86	4.1	272	459			289	66.7	17668.7	6.5	3.86	4.1	272	523			289	77.3	19273.3	161.7	3.86	4.1	272	571
290	78.1	16960	4.3	3.86	4.1	272	506			290	75.4	17990.6	2.9	3.86	4.1	272	533			290	71.6	15538.1	159.8	3.86	4.1	272	463			290	86.5	17671.3	2.7	3.86	4.1	272	523			290	74.7	19282.7	9.4	3.86	4.1	272	571
291	72.5	16965.3	5.3	3.86	4.1	272	506			291	82.7	18166.3	175.7	3.86	4.1	272	538			291	77.1	15542.4	4.3	3.86	2.65	176	464			291	72.8	17675.2	3.9	3.86	3.86	256	523			291	71.8	19293.3	10.6	3.86	4.1	272	571
292	73.7	16973.3	8	3.86	4.1	272	506			292	83.4	18179	12.8	3.86	4.1	272	538			292	69.4	15553	10.6	3.86	4.1	272	464			292	76.1	17688	12.8	3.86	4.1	272	524			292	73	19482.2	188.9	3.86	4.1	272	577
293	78.8	17156.4	183.1	3.86	4.1	272	512			293	90.1	18188.7	9.6	3.86	4.1	272	539			293	79.5	15739	186	3.86	4.1	272	469			293	74.2	17701	13	3.86	4.1	272	524			293	77.8	19485.8	3.6	3.86	4.1	272	577
294	76.4	17173	16.6	3.86	4.1	272	512			294	84.1	18196.9	8.2	3.86	4.1	272	539			294	73.7	15957.8	218.8	3.86	4.1	272	476			294	80.7	17865.8	164.8	3.86	4.1	272	529			294	67.7	19500.7	14.9	3.86	3.86	256	578
295	71.6	17379	206	3.86	4.1	272	518			295	73	18196.9	0	3.86	4.1	272	539			295	77.3	15960.7	2.9	3.86	4.1	272	476			295	76.9	17870.6	4.8	3.86	4.1	272	529			295	72.5	19674.9	174.2	3.86	4.1	272	583
296	79.8	17380	1	3.86	4.1	272	518			296	86	18365.1	168.2	3.86	4.1	272	544			296	85.5	15961	0.2	3.86	4.1	272	476			296	75.4	17915.7	45.1	3.86	4.1	272	531			296	87	19685.1	10.1	3.86	4.1	272	583
297	77.6	17557.3	177.3	3.86	4.1	272	524			297	70.1	18374.9	9.9	3.86	4.1	272	544			297	71.8	15964.3	3.4	3.86	4.1	272	476			297	79.3	18073	157.3	3.86	4.1	272	535			297	80	19687.7	2.7	3.86	4.1	272	583
298	75.9	17563.1	5.8	3.86	4.1	272	524			298	73.5	18390.6	15.7	3.86	4.1	272	545			298	77.8	16148	183.6	3.86	4.1	272	482			298	85.1	18078.8	5.8	3.86	4.1	272	535			298	81	19696.6	8.9	3.86	4.1	272	583
299	71.3	17586	22.9	3.86	3.37	224	525			299	71.8	18405.8	15.2	3.86	4.1	272	545			299	69.2	16157.8	9.9	3.86	4.1	272	482			299	75.7	18079	0.2	3.86	4.1	272	535			299	73.5	19703.9	7.2	3.86	4.1	272	584
300	74	17590.8	4.8	3.86	4.1	272	525			300	73.7	18581.2	175.4	3.86	4.1	272	550			300	74.5	16165.3	7.5	3.86	4.1	272	482			300	72.3	18170.8	91.8	3.86	4.1	272	538			300	72.8	19873	169.2	3.86	4.1	272	589
301	85.8	17763.4	172.5	3.86	4.1	272	530			301	70.4	18582.9	1.7	3.86	4.1	272	550			301	83.1	16182.7	17.3	3.86	4.1	272	483			301	81.2	18274	103.1	3.86	4.1	272	541			301	76.1	19884.6	11.6	3.86	4.1	272	589
302	68	17763.6	0.2	3.86	4.1	272	530			302	83.4	18583.6	0.7	3.86	4.1	272	550			302	74.2	16186	3.4	3.86	4.1	272	483			302	70.8	18276.6	2.7	3.86	4.1	272	541			302	78.8	19889.9	5.3	3.86	4.1	272	589
303	77.8	17765.1	1.4	3.86	4.1	272	530			303	74.5	18591.3	7.7	3.86	4.1	272	551			303	74.2	16354.7	168.7	3.86	4.1	272	488			303	81	18279	2.4	3.86	4.1	272	541			303	75.9	19906.3	16.4	3.86	4.1	272	590
304	71.3	17767.2	2.2	3.86	4.1	272	530			304	80.7	18771.6	180.2	3.86	4.1	272	556			304	84.3	16358.8	4.1	3.86	4.1	272	488			304	70.8	18281.4	2.4	3.86	4.1	272	541			304	82.4	20081.2	174.9	3.86	4.1	272	595
305	85.8	17966.5	199.3	3.86	4.1	272	536			305	84.8	18794.9	23.4	3.86	4.1	272	557			305	75.4	16361.7	2.9	3.86	4.1	272	488			305	81.4	18282.7	1.2	3.86	3.13	208	541			305	73.3	20097.1	15.9	3.86	4.1	272	595
306	77.1	17976.6	10.1	3.86	4.1	272	536			306	76.9	18797.3	2.4	3.86	4.1	272	557			306	81	16550.1	188.4	3.86	4.1	272	494			306	79.8	18292	9.4	3.86	4.1	272	542			306	77.1	20099	1.9	3.86	4.1	272	595
307	86.3	18148	171.3	3.86	4.1	272	541			307	75.7	18806	8.7	3.86	4.1	272	557			307	72.3	16551.8	1.7	3.86	4.1	272	494			307	74.9	18299	7	3.86	4.1	272	542			307	81.2	20102.9	3.9	3.86	4.1	272	595
308	77.6	18180.5	32.5	3.86	4.1	272	542			308	71.8	18975.9	169.9	3.86	4.1	272	562			308	72	16559.8	8	3.86	4.1	272	494			308	76.9	18467.7	168.7	3.86	4.1	272	547			308	74.9	20108.4	5.5	3.86	4.1	272	596
309	78.6	18363.6	183.1	3.86	4.1	272	548			309	82.2	18981.7	5.8	3.86	4.1	272	562			309	70.8	16753	193.3	3.86	4.1	272	500			309	87.5	18515.7	48	3.86	4.1	272	548			309	82.4	20287.5	179	3.86	4.1	272	601
310	79.3	18394.5	30.8	3.86	4.1	272	549			310	76.6	19183.1	201.4	3.86	4.1	272	568			310	81.4	16754	1	3.86	4.1	272	500			310	80.5	18669.4	153.7	3.86	4.1	272	553			310	77.3	20289.2	1.7	3.86	4.1	272	601
311	75.2	18400.7	6.3	3.86	4.1	272	549			311	74.5	19188.2	5.1	3.86	4.1	272	568			311	71.8	16770.1	16.1	3.86	4.1	272	500			311	73.5	18672.8	3.4	3.86	4.1	272	553			311	76.4	20500.5	211.3	3.86	4.1	272	607
312	74.5	18550.1	149.4	3.86	4.1	272	553			312	75.4	19357.1	168.9	3.86	4.1	272	573			312	76.6	16770.4	0.2	3.86	4.1	272	500			312	84.3	18681.7	8.9	3.86	4.1	272	553			312	78.3	20505.5	5.1	3.86	4.1	272	607
313	76.9	18552.3	2.2	3.86	4.1	272	553			313	86.3	19394.2	37.1	3.86	4.1	272	574			313	74.2	16778.6	8.2	3.86	3.86	256	500			313	74.5	18682.9	1.2	3.86	4.1	272	553			313	74.9	20509.4	3.9	3.86	2.89	192	607
314	79.8	18553.7	1.4	3.86	3.86	256	553			314	74.9	19575.7	181.4	3.86	4.1	272	580			314	73.5	16954.5	175.9	3.86	4.1	272	506			314	84.3	18896.9	214	3.86	4.1	272	560			314	73.3	20654.9	145.5	3.86	4.1	272	612
315	84.3	18554.2	0.5	3.86	2.65	176	553			315	84.8	19576.1	0.5	3.86	4.1	272	580			315	75.7	16967.2	12.8	3.86	4.1	272	506			315	70.6	19079.5	182.7	3.86	4.1	272	565			315	83.4	20655.9	1	3.86	4.1	272	612
316	85.1	18750.6	196.4	3.86	4.1	272	559			316	72.8	19580.2	4.1	3.86	4.1	272	580			316	81	16968.2	1	3.86	4.1	272	506			316	86	19083.4	3.9	3.86	4.1	272	565			316	77.1	20662.7	6.7	3.86	4.1	272	612
317	74.7	18763.6	13	3.86	4.1	272	560			317	81	19586.5	6.3	3.86	4.1	272	580			317	70.8	17156.1	188	3.86	4.1	272	512			317	71.1	19085.5	2.2	3.86	4.1	272	565			317	73	20869.4	206.7	3.86	4.1	272	618
318	82.9	18765.3	1.7	3.86	4.1	272	560			318	78.1	19794.2	207.7	3.86	4.1	272	586			318	75.2	17156.6	0.5	3.86	4.1	272	512			318	85.3	19090.4	4.8	3.86	4.1	272	565			318	73.7	21071.3	201.9	3.86	4.1	272	624
319	85.1	18779.8	14.5	3.86	4.1	272	560			319	85.3	19794.2	0	3.86	4.1	272	586			319	83.9	17158.6	1.9	3.86	4.1	272	512			319	70.6	19105.3	14.9	3.86	4.1	272	566			319	74.9	21074.5	3.1	3.86	4.1	272	624
320	82.2	18787.7	8	3.86	4.1	272	560			320	78.6	19806.7	12.5	3.86	4.1	272	587			320	79.5	17161	2.4	3.86	4.1	272	512			320	79.8	19109.9	4.6	3.86	4.1	272	566			320	70.4	21077.3	2.9	3.86	4.1	272	624
321	71.3	18969.4	181.7	3.86	4.1	272	566			321	77.3	19814.7	8	3.86	4.1	272	587			321	81.4	17165.8	4.8	3.86	4.1	272	512			321	78.8	19271.6	161.7	3.86	4.1	272	571			321	83.4	21081.9	4.6	3.86	4.1	272	624
322	70.4	18981.7	12.3	3.86	4.1	272	566			322	84.1	19818.8	4.1	3.86	4.1	272	587			322	74.2	17180.5	14.7	3.86	3.86	256	512			322	72.3	19283.6	12	3.86	4.1	272	571			322	83.6	21261.9	180	3.86	4.1	272	630
323	78.3	18989.2	7.5	3.86	3.86	256	566			323	83.1	19985.3	166.5	3.86	4.1	272	592			323	85.3	17368.4	188	3.86	4.1	272	518			323	70.6	19293.3	9.6	3.86	4.1	272	571			323	74.7	21265.5	3.6	3.86	4.1	272	630
324	82.2	19168.9	179.8	3.86	4.1	272	572			324	78.8	19987.7	2.4	3.86	4.1	272	592			324	72	17388.4	20	3.86	4.1	272	519			324	70.1	19482.4	189.2	3.86	4.1	272	577			324	73.3	21268.7	3.1	3.86	4.1	272	630
325	78.1	19171.1	2.2	3.86	4.1	272	572			325	80.5	20031.1	43.4	3.86	4.1	272	593			325	81.4	17559	170.6	3.86	4.1	272	524			325	80.2	19486.7	4.3	3.86	4.1	272	577			325	81.2	21482.2	213.5	3.86	4.1	272	636
326	76.6	19356.9	185.8	3.86	4.1	272	577			326	80	20193	161.9	3.86	4.1	272	598			326	77.8	17565.1	6	3.86	4.1	272	524			326	68.7	19496.9	10.1	3.86	3.61	240	577			326	86.5	21484.8	2.7	3.86	4.1	272	636
327	84.8	19357.3	0.5	3.86	4.1	272	577			327	72	20195.4	2.4	3.86	4.1	272	598			327	75.4	17572.3	7.2	3.86	4.1	272	524			327	72.3	19678.3	181.4	3.86	4.1	272	583			327	81	21663.9	179	3.86	4.1	272	642
328	75.9	19376.4	19	3.86	4.1	272	578			328	73	20203.6	8.2	3.86	4.1	272	598			328	72	17756.1	183.9	3.86	4.1	272	530			328	87.5	19683.4	5.1	3.86	4.1	272	583			328	76.1	21667.7	3.9	3.86	4.1	272	642
329	70.6	19394.7	18.3	3.86	3.61	240	579			329	77.1	20221.7	18.1	3.86	4.1	272	599			329	78.6	17758.1	1.9	3.86	4.1	272	530			329	81.2	19686.5	3.1	3.86	4.1	272	583			329	71.3	21667.7	0	3.86	4.1	272	642
330	74.7	19583.9	189.2	3.86	4.1	272	584			330	76.4	20391.1	169.4	3.86	4.1	272	604			330	71.6	17965.3	207.2	3.86	4.1	272	536			330	81.4	19695.4	8.9	3.86	4.1	272	583			330	76.6	21875.4	207.7	3.86	4.1	272	648
331	69.6	19589.4	5.5	3.86	4.1	272	584			331	84.8	20392.3	1.2	3.86	4.1	272	604			331	78.8	17980.5	15.2	3.86	4.1	272	536			331	73.5	19697.6	2.2	3.86	4.1	272	583			331	83.6	21885.5	10.1	3.86	4.1	272	648
332	70.8	19756.4	167	3.86	4.1	272	589			332	80.7	20396.9	4.6	3.86	4.1	272	604			332	70.8	17992.5	12	3.86	4.1	272	537			332	72.5	19874.2	176.6	3.86	4.1	272	589			332	73.5	21889.6	4.1	3.86	4.1	272	648
333	78.6	19758.8	2.4	3.86	4.1	272	589			333	80.2	20404.3	7.5	3.86	4.1	272	604			333	75.9	18165.8	173.3	3.86	4.1	272	542			333	75.7	19885.1	10.8	3.86	4.1	272	589			333	76.9	22067.7	178.1	3.86	4.1	272	654
334	72.3	19770.8	12	3.86	4.1	272	590			334	84.3	20405.8	1.4	3.86	4.1	272	604			334	69.2	18171.3	5.5	3.86	4.1	272	542			334	80.7	19892	7	3.86	4.1	272	589			334	81.9	22069.2	1.4	3.86	4.1	272	654
335	72.5	19785.8	14.9	3.86	4.1	272	590			335	74	20414	8.2	3.86	4.1	272	605			335	87.2	18172	0.7	3.86	4.1	272	542			335	77.1	19907.5	15.4	3.86	4.1	272	590			335	76.9	22073	3.9	3.86	4.1	272	654
336	79.3	19959	173.3	3.86	4.1	272	595			336	83.6	20433.5	19.5	3.86	4.1	272	605			336	71.3	18205.3	33.3	3.86	4.1	272	543			336	81.7	20083.1	175.7	3.86	4.1	272	595			336	81.7	22089.4	16.4	3.86	4.1	272	654
337	84.1	19964.3	5.3	3.86	3.86	256	596			337	69.2	20439	5.5	3.86	4.1	272	605			337	83.6	18360.5	155.2	3.86	4.1	272	548			337	73.3	20097.8	14.7	3.86	4.1	272	595			337	84.8	22267	177.6	3.86	3.86	256	660
338	72	19964.8	0.5	3.86	4.1	272	596			338	83.6	20581.4	142.4	3.86	4.1	272	610			338	80.5	18372.3	11.8	3.86	4.1	272	548			338	77.3	20099.5	1.7	3.86	4.1	272	595			338	75.9	22285.1	18.1	3.86	4.1	272	660
339	73	19974.5	9.6	3.86	4.1	272	596			339	77.3	20581.9	0.5	3.86	4.1	272	610			339	74.9	18375.4	3.1	3.86	4.1	272	548			339	81.9	20101.9	2.4	3.86	4.1	272	595			339	77.1	22448.9	163.9	3.86	4.1	272	665
340	73	19981.2	6.7	3.86	4.1	272	596			340	81	20589.4	7.5	3.86	4.1	272	610			340	73.7	18567	191.6	3.86	4.1	272	554			340	75.4	20103.1	1.2	3.86	4.1	272	595			340	79.5	22449.9	1	3.86	4.1	272	665
341	81	20149.9	168.7	3.86	4.1	272	601			341	81.2	20798.6	209.2	3.86	4.1	272	616			341	82.2	18567	0	3.86	4.1	272	554			341	82.7	20286	182.9	3.86	4.1	272	601			341	77.3	22640.7	190.8	3.86	4.1	272	671
342	84.8	20160.5	10.6	3.86	4.1	272	601			342	74.2	20801	2.4	3.86	4.1	272	616			342	76.4	18580	13	3.86	4.1	272	554			342	78.3	20289.6	3.6	3.86	4.1	272	601			342	83.4	22646	5.3	3.86	4.1	272	671
343	80.2	20172.8	12.3	3.86	4.1	272	602			343	74.9	20804.8	3.9	3.86	4.1	272	616			343	81	18730.8	150.8	3.86	4.1	272	559			343	75.7	20500.5	210.8	3.86	4.1	272	607			343	74.2	22659	13	3.86	4.1	272	671
344	88.7	20179.8	7	3.86	4.1	272	602			344	75.4	20808	3.1	3.86	4.1	272	616			344	70.6	18741.2	10.4	3.86	4.1	272	559			344	77.8	20504.8	4.3	3.86	4.1	272	607			344	69.2	22660.5	1.4	3.86	4.1	272	671
345	70.6	20185.3	5.5	3.86	4.1	272	602			345	76.9	20987.2	179.3	3.86	4.1	272	622			345	76.9	18751.1	9.9	3.86	4.1	272	559			345	74	20508.7	3.9	3.86	4.1	272	607			345	77.6	22845.3	184.8	3.86	4.1	272	677
346	69.2	20574.9	389.6	3.86	4.1	272	614			346	79.8	20996.6	9.4	3.86	4.1	272	622			346	72	18758.3	7.2	3.86	3.37	224	560			346	81.4	20655.7	147	3.86	4.1	272	612			346	77.3	22868	22.7	3.86	4.1	272	677
347	71.1	20589.2	14.2	3.86	4.1	272	614			347	71.8	21014.2	17.6	3.86	4.1	272	622			347	74.9	18942.9	184.6	3.86	4.1	272	565			347	71.6	20656.9	1.2	3.86	4.1	272	612			347	75.2	22874	6	3.86	3.37	224	678
348	84.8	20761	171.8	3.86	4.1	272	619			348	81.9	21200.5	186.3	3.86	4.1	272	628			348	76.6	18954	11.1	3.86	4.1	272	565			348	76.9	20664.6	7.7	3.86	4.1	272	612			348	69.6	22879.3	5.3	3.86	4.1	272	678
349	75.2	20762.4	1.4	3.86	4.1	272	619			349	86.3	21206	5.5	3.86	4.1	272	628			349	87.2	18973.5	19.5	3.86	4.1	272	566			349	73.5	20870.4	205.8	3.86	4.1	272	618			349	84.1	23050.4	171.1	3.86	4.1	272	683
350	77.8	20779.8	17.3	3.86	4.1	272	620			350	78.8	21210.8	4.8	3.86	4.1	272	628			350	74.7	19135.9	162.4	3.86	4.1	272	571			350	74.2	21070.8	200.5	3.86	4.1	272	624			350	72.3	23060.2	9.9	3.86	4.1	272	683
351	72.3	20803.9	24.1	3.86	4.1	272	621			351	86	21211.6	0.7	3.86	4.1	272	628			351	85.3	19137.3	1.4	3.86	4.1	272	571			351	75.7	21074.7	3.9	3.86	4.1	272	624			351	71.1	23248	187.7	3.86	4.1	272	689
352	78.1	20952.5	148.7	3.86	4.1	272	625			352	73.7	21212.5	1	3.86	4.1	272	628			352	74	19151.8	14.5	3.86	4.1	272	571			352	70.6	21079.3	4.6	3.86	4.1	272	624			352	88.4	23253.3	5.3	3.86	4.1	272	689
353	72.3	20974.5	21.9	3.86	4.1	272	626			353	73.5	21223.4	10.8	3.86	4.1	272	629			353	72.8	19161	9.2	3.86	4.1	272	572			353	82.7	21081.7	2.4	3.86	4.1	272	624			353	73.7	23448.7	195.4	3.86	4.1	272	695
354	74.7	20979.5	5.1	3.86	4.1	272	626			354	80	21228	4.6	3.86	4.1	272	629			354	80	19334.2	173.3	3.86	4.1	272	577			354	87.5	21100.2	18.6	3.86	4.1	272	625			354	80.5	23453.5	4.8	3.86	4.1	272	695
355	69.4	21156.9	177.3	3.86	4.1	272	631			355	77.8	21404.8	176.9	3.86	4.1	272	634			355	68.4	19355.7	21.4	3.86	4.1	272	577			355	83.4	21260.5	160.2	3.86	4.1	272	630			355	85.8	23454.5	1	3.86	4.1	272	695
356	74.2	21170.8	14	3.86	4.1	272	632			356	81.4	21406.3	1.4	3.86	4.1	272	634			356	72.8	19544.1	188.4	3.86	4.1	272	583			356	75.4	21265.8	5.3	3.86	4.1	272	630			356	81.4	23658.8	204.3	3.86	4.1	272	701
357	82.4	21337.3	166.5	3.86	3.37	224	637			357	82.7	21419.8	13.5	3.86	3.86	256	634			357	81.2	19545.1	1	3.86	4.1	272	583			357	71.6	21269.9	4.1	3.86	4.1	272	630			357	77.1	23706.7	48	3.86	4.1	272	702
358	84.6	21554.9	217.6	3.86	4.1	272	643			358	76.9	21605.3	185.5	3.86	4.1	272	640			358	79.5	19547.2	2.2	3.86	4.1	272	583			358	79	21483.1	213.3	3.86	4.1	272	636			358	82.4	23737.6	30.8	3.86	4.1	272	703
359	79.3	21575.2	20.2	3.86	4.1	272	644			359	77.1	21611.8	6.5	3.86	4.1	272	640			359	73.3	19553.7	6.5	3.86	4.1	272	583			359	88	21486.3	3.1	3.86	4.1	272	636			359	73.7	23857.1	119.5	3.86	4.1	272	707
360	81.2	21579	3.9	3.86	4.1	272	644			360	71.6	21612.8	1	3.86	4.1	272	640			360	70.8	19750.1	196.4	3.86	4.1	272	589			360	80.7	21661.4	175.2	3.86	4.1	272	642			360	81.9	23859.5	2.4	3.86	4.1	272	707
361	86	21768.9	189.9	3.86	4.1	272	649			361	78.6	21622.2	9.4	3.86	3.61	240	640			361	80.2	19754.5	4.3	3.86	4.1	272	589			361	76.4	21666.5	5.1	3.86	4.1	272	642			361	83.4	23880.5	21	3.86	4.1	272	707
362	75.4	21769.4	0.5	3.86	3.37	224	649			362	81.2	21631.8	9.6	3.86	4.1	272	641			362	71.6	19809.6	55.2	3.86	4.1	272	591			362	69.6	21667.7	1.2	3.86	4.1	272	642			362	81.9	24056.6	176.1	3.86	4.1	272	713
363	71.3	21773.3	3.9	3.86	4.1	272	650			363	77.8	21794.7	162.9	3.86	4.1	272	646			363	81.2	19945.1	135.4	3.86	4.1	272	595			363	74	21875.7	208	3.86	4.1	272	648			363	77.1	24060.7	4.1	3.86	4.1	272	713
364	83.9	21800.2	27	3.86	4.1	272	650			364	79.3	21991.3	196.6	3.86	4.1	272	651			364	74.7	19960	14.9	3.86	4.1	272	595			364	82.4	21887.2	11.6	3.86	4.1	272	648			364	75.2	24064.1	3.4	3.86	4.1	272	713
365	81.9	21969.4	169.2	3.86	4.1	272	655			365	71.1	22003.1	11.8	3.86	4.1	272	652			365	86.3	19965.3	5.3	3.86	4.1	272	596			365	73.5	21889.2	1.9	3.86	4.1	272	648			365	71.1	24243.1	179	3.86	4.1	272	718
366	71.1	21974.9	5.5	3.86	4.1	272	656			366	74.7	22203.1	200	3.86	4.1	272	658			366	75.9	19970.8	5.5	3.86	4.1	272	596			366	77.3	22067.7	178.6	3.86	4.1	272	654			366	84.3	24260	16.9	3.86	4.1	272	719
367	84.3	21982.4	7.5	3.86	4.1	272	656			367	76.1	22211.6	8.4	3.86	4.1	272	658			367	74.9	19987	16.1	3.86	4.1	272	596			367	81.4	22069.9	2.2	3.86	4.1	272	654			367	74.2	24275.9	15.9	3.86	4.1	272	719
368	81.9	21988.9	6.5	3.86	4.1	272	656			368	81.2	22211.6	0	3.86	4.1	272	658			368	83.6	20142.4	155.4	3.86	4.1	272	601			368	76.1	22075.2	5.3	3.86	4.1	272	654			368	74.9	24465.8	189.9	3.86	4.1	272	725
369	72.5	22008	19	3.86	4.1	272	657			369	71.6	22252	40.5	3.86	4.1	272	659			369	76.1	20161.4	19	3.86	3.61	240	601			369	81	22089.2	14	3.86	4.1	272	654			369	85.5	24468.4	2.7	3.86	4.1	272	725
370	82.2	22009.9	1.9	3.86	4.1	272	657			370	73.7	22402.7	150.6	3.86	4.1	272	664			370	83.6	20171.1	9.6	3.86	4.1	272	602			370	80.2	22261.4	172.3	3.86	4.1	272	659			370	81.4	24472	3.6	3.86	4.1	272	725
371	85.5	22183.9	174	3.86	4.1	272	662			371	82.7	22404.3	1.7	3.86	4.1	272	664			371	74.5	20354.9	183.9	3.86	4.1	272	607			371	70.1	22261.7	0.2	3.86	4.1	272	659			371	76.4	24474.7	2.7	3.86	4.1	272	725
372	89.2	22186	2.2	3.86	4.1	272	662			372	88.2	22411.3	7	3.86	4.1	272	664			372	81.7	20357.6	2.7	3.86	4.1	272	607			372	75.9	22261.7	0	3.86	4.1	272	659			372	69.9	24481	6.3	3.86	4.1	272	725
373	79.3	22347	161	3.86	4.1	272	667			373	77.8	22424.8	13.5	3.86	4.1	272	664			373	86	20359.5	1.9	3.86	4.1	272	607			373	88.4	22263.4	1.7	3.86	3.37	224	659			373	73.7	24483.4	2.4	3.86	4.1	272	725
374	74.2	22371.6	24.6	3.86	4.1	272	667			374	73.7	22428.7	3.9	3.86	4.1	272	664			374	71.1	20368.2	8.7	3.86	4.1	272	608			374	76.1	22451.3	188	3.86	4.1	272	665			374	83.9	24487	3.6	3.86	4.1	272	725
375	71.8	22378.1	6.5	3.86	4.1	272	668			375	83.9	22430.8	2.2	3.86	4.1	272	664			375	72	20384.1	15.9	3.86	4.1	272	608			375	80.5	22452.5	1.2	3.86	4.1	272	665			375	79.5	24653.5	166.5	3.86	4.1	272	730
376	75.4	22572	194	3.86	4.1	272	673			376	78.6	22606.5	175.7	3.86	4.1	272	670			376	82.4	20546.3	162.2	3.86	4.1	272	613			376	77.8	22642.9	190.4	3.86	4.1	272	671			376	81	24663.1	9.6	3.86	4.1	272	731
377	81	22573	1	3.86	3.86	256	673			377	77.8	22617.6	11.1	3.86	4.1	272	670			377	80.5	20556.6	10.4	3.86	4.1	272	613			377	83.6	22648.4	5.5	3.86	4.1	272	671			377	78.3	24853.3	190.1	3.86	4.1	272	736
378	87.7	22587	14	3.86	4.1	272	674			378	84.1	22801.7	184.1	3.86	4.1	272	675			378	70.6	20567.5	10.8	3.86	4.1	272	614			378	74.7	22657.3	8.9	3.86	4.1	272	671			378	69.9	24859	5.8	3.86	4.1	272	736
379	81.2	22762.7	175.7	3.86	4.1	272	679			379	78.8	22813.3	11.6	3.86	4.1	272	676			379	71.1	20580.2	12.8	3.86	4.1	272	614			379	68.4	22661.2	3.9	3.86	4.1	272	671			379	79	24859.3	0.2	3.86	4.1	272	736
380	75.9	22765.5	2.9	3.86	4.1	272	679			380	70.4	22819.8	6.5	3.86	4.1	272	676			380	71.6	20956.6	376.4	3.86	4.1	272	625			380	78.8	22843.6	182.4	3.86	4.1	272	677			380	83.1	24864.8	5.5	3.86	4.1	272	737
381	70.4	22774.5	8.9	3.86	2.89	192	679			381	73.3	22824.8	5.1	3.86	4.1	272	676			381	83.6	20961.9	5.3	3.86	4.1	272	625			381	76.6	22868.9	25.3	3.86	4.1	272	677			381	74.2	24866.5	1.7	3.86	4.1	272	737
382	85.5	22780.7	6.3	3.86	4.1	272	680			382	82.2	23009.2	184.3	3.86	4.1	272	682			382	72.5	20969.4	7.5	3.86	4.1	272	626			382	76.6	22875.7	6.7	3.86	4.1	272	678			382	74	25045.1	178.6	3.86	4.1	272	742
383	81.9	22784.1	3.4	3.86	4.1	272	680			383	77.3	23021.4	12.3	3.86	4.1	272	682			383	76.6	20978.6	9.2	3.86	4.1	272	626			383	72.8	22881	5.3	3.86	4.1	272	678			383	73.7	25067	21.9	3.86	4.1	272	743
384	69.6	22790.1	6	3.86	4.1	272	680			384	74.7	23023.4	1.9	3.86	4.1	272	682			384	72	21155.7	177.1	3.86	4.1	272	631			384	82.7	23052.3	171.3	3.86	4.1	272	683			384	77.8	25067.2	0.2	3.86	4.1	272	743
385	83.4	22962.4	172.3	3.86	4.1	272	685			385	72.8	23037.1	13.7	3.86	4.1	272	682			385	74.2	21159.5	3.9	3.86	4.1	272	631			385	72.8	23062.2	9.9	3.86	4.1	272	683			385	70.1	25253.5	186.3	3.86	4.1	272	748
386	80.5	22972.5	10.1	3.86	4.1	272	685			386	80.7	23211.6	174.5	3.86	4.1	272	688			386	86.7	21165.8	6.3	3.86	4.1	272	631			386	71.6	23245.3	183.1	3.86	3.86	256	689			386	80.5	25277.3	23.9	3.86	4.1	272	749
387	73	22983.1	10.6	3.86	4.1	272	686			387	70.8	23217.3	5.8	3.86	4.1	272	688			387	73	21358.3	192.5	3.86	4.1	272	637			387	85.8	23251.8	6.5	3.86	4.1	272	689			387	79.5	25287	9.6	3.86	4.1	272	749
388	84.1	23161.2	178.1	3.86	4.1	272	691			388	76.9	23221	3.6	3.86	4.1	272	688			388	81.2	21359.8	1.4	3.86	4.1	272	637			388	72.5	23449.6	197.8	3.86	4.1	272	695			388	84.1	25305.8	18.8	3.86	4.1	272	750
389	86.7	23370.1	208.9	3.86	4.1	272	697			389	78.6	23416.4	195.4	3.86	4.1	272	694			389	73	21376.9	17.1	3.86	4.1	272	638			389	78.1	23453.7	4.1	3.86	4.1	272	695			389	80.2	25465.8	160	3.86	4.1	272	754
390	81.7	23372.8	2.7	3.86	4.1	272	697			390	72.8	23417.6	1.2	3.86	4.1	272	694			390	81.7	21387.5	10.6	3.86	4.1	272	638			390	84.1	23454.7	1	3.86	4.1	272	695			390	71.1	25466.5	0.7	3.86	4.1	272	754
391	83.4	23376.4	3.6	3.86	4.1	272	697			391	78.1	23432.5	14.9	3.86	4.1	272	694			391	75.2	21559.8	172.3	3.86	4.1	272	643			391	82.7	23657.3	202.7	3.86	4.1	272	701			391	75.9	25467.7	1.2	3.86	4.1	272	754
392	82.2	23398.3	21.9	3.86	4.1	272	698			392	90.8	23434	1.4	3.86	4.1	272	694			392	85.5	21562.2	2.4	3.86	4.1	272	643			392	75.9	23706.3	48.9	3.86	4.1	272	702			392	77.1	25489.4	21.7	3.86	4.1	272	755
393	85.8	23570.4	172	3.86	4.1	272	703			393	70.6	23439.8	5.8	3.86	4.1	272	694			393	76.4	21568.7	6.5	3.86	2.89	192	643			393	80.5	23735.4	29.2	3.86	4.1	272	703			393	85.8	25674.9	185.5	3.86	4.1	272	761
394	79.8	23576.6	6.3	3.86	4.1	272	703			394	79.8	23442.9	3.1	3.86	4.1	272	694			394	73.3	21580.5	11.8	3.86	4.1	272	644			394	75.2	23859.3	123.9	3.86	4.1	272	707			394	75.7	25677.1	2.2	3.86	4.1	272	761
395	88	23589.4	12.8	3.86	4.1	272	704			395	69.6	23616.4	173.5	3.86	4.1	272	700			395	75.7	21762.2	181.7	3.86	4.1	272	649			395	85.8	23860.5	1.2	3.86	4.1	272	707			395	76.9	25685.8	8.7	3.86	4.1	272	761
396	76.4	23600.5	11.1	3.86	4.1	272	704			396	87.7	23632	15.7	3.86	4.1	272	700			396	84.3	21763.1	1	3.86	4.1	272	649			396	82.7	23878.6	18.1	3.86	4.1	272	707			396	77.6	25699.8	14	3.86	4.1	272	761
397	81.2	23755.4	154.9	3.86	4.1	272	709			397	79.3	23637.6	5.5	3.86	4.1	272	700			397	70.6	21768.2	5.1	3.86	4.1	272	649			397	81	24051.1	172.5	3.86	3.61	240	712			397	81.9	25872.8	173	3.86	3.86	256	766
398	88.4	23767	11.6	3.86	4.1	272	709			398	72.8	23646.3	8.7	3.86	3.61	240	700			398	76.9	21768.7	0.5	3.86	4.1	272	649			398	80.2	24058.6	7.5	3.86	4.1	272	713			398	76.6	25876.6	3.9	3.86	3.86	256	767
399	72.3	23772	5.1	3.86	4.1	272	709			399	86.5	23821.4	175.2	3.86	4.1	272	706			399	83.1	21769.4	0.7	3.86	3.13	208	649			399	74.9	24064.3	5.8	3.86	4.1	272	713			399	74.2	26083.1	206.5	3.86	4.1	272	773
400	77.3	23772.8	0.7	3.86	4.1	272	709			400	79.5	24033.7	212.3	3.86	4.1	272	712			400	79.8	21774.2	4.8	3.86	4.1	272	650			400	69.2	24242.7	178.3	3.86	4.1	272	718			400	85.5	26260.7	177.6	3.86	4.1	272	778
401	74.2	23783.4	10.6	3.86	4.1	272	710			401	80	24047.2	13.5	3.86	4.1	272	712			401	75.2	21906.3	132	3.86	2.65	176	654			401	84.3	24261.2	18.6	3.86	4.1	272	719			401	79.3	26264.1	3.4	3.86	4.1	272	778
402	76.6	23972.8	189.4	3.86	4.1	272	715			402	85.1	24078.8	31.6	3.86	4.1	272	713			402	74.9	21912.3	6	3.86	4.1	272	654			402	74.2	24277.1	15.9	3.86	4.1	272	719			402	73.3	26265.1	1	3.86	4.1	272	778
403	74.5	23979.3	6.5	3.86	4.1	272	715			403	72.8	24098.1	19.3	3.86	4.1	272	714			403	79.8	21920.5	8.2	3.86	4.1	272	654			403	74.2	24464.6	187.5	3.86	4.1	272	725			403	84.1	26479	214	3.86	4.1	272	784
404	75.9	24177.1	197.8	3.86	4.1	272	721			404	82.4	24229.6	131.6	3.86	4.1	272	718			404	76.4	22091.6	171.1	3.86	4.1	272	659			404	85.3	24466.5	1.9	3.86	4.1	272	725			404	76.4	26479	0	3.86	4.1	272	784
405	77.3	24185.3	8.2	3.86	4.1	272	722			405	69.6	24231.3	1.7	3.86	4.1	272	718			405	84.6	22091.6	0	3.86	4.1	272	659			405	82.2	24473.3	6.7	3.86	4.1	272	725			405	70.6	26479.8	0.7	3.86	4.1	272	784
406	82.4	24207.2	21.9	3.86	4.1	272	722			406	76.9	24234.2	2.9	3.86	4.1	272	718			406	72.5	22097.6	6	3.86	4.1	272	659			406	76.9	24474	0.7	3.86	4.1	272	725			406	76.1	26489.6	9.9	3.86	4.1	272	785
407	85.1	24212.8	5.5	3.86	4.1	272	722			407	74	24245.1	10.8	3.86	4.1	272	718			407	79.8	22132.3	34.7	3.86	4.1	272	660			407	68.2	24481.9	8	3.86	4.1	272	725			407	70.8	26489.9	0.2	3.86	4.1	272	785
408	82.4	24375.7	162.9	3.86	4.1	272	727			408	81.2	24430.4	185.3	3.86	4.1	272	724			408	79.5	22311.6	179.3	3.86	4.1	272	666			408	75.9	24486	4.1	3.86	4.1	272	725			408	79.5	26497.6	7.7	3.86	4.1	272	785
409	75.9	24378.6	2.9	3.86	4.1	272	727			409	81.9	24435.4	5.1	3.86	4.1	272	724			409	76.6	22316.4	4.8	3.86	4.1	272	666			409	85.3	24486	0	3.86	4.1	272	725			409	83.4	26676.1	178.6	3.86	4.1	272	790
410	81.2	24387.2	8.7	3.86	4.1	272	728			410	78.1	24438.1	2.7	3.86	4.1	272	724			410	74.2	22324.1	7.7	3.86	4.1	272	666			410	79.5	24652.8	166.7	3.86	4.1	272	730			410	71.3	26676.9	0.7	3.86	4.1	272	790
411	74.7	24389.4	2.2	3.86	4.1	272	728			411	76.4	24445.5	7.5	3.86	4.1	272	724			411	77.6	22499.3	175.2	3.86	4.1	272	671			411	80.5	24658.8	6	3.86	2.65	176	730			411	81.4	26679.5	2.7	3.86	4.1	272	790
412	76.4	24545.1	155.7	3.86	4.1	272	732			412	80.2	24637.1	191.6	3.86	4.1	272	730			412	85.8	22506.3	7	3.86	3.13	208	671			412	77.1	24853	194.2	3.86	4.1	272	736			412	85.5	26869.9	190.4	3.86	4.1	272	796
413	82.2	24755.2	210.1	3.86	4.1	272	739			413	72	24665.3	28.2	3.86	4.1	272	731			413	79.3	22512	5.8	3.86	4.1	272	672			413	70.6	24858.1	5.1	3.86	4.1	272	736			413	69.4	26881.2	11.3	3.86	4.1	272	796
414	75.2	24955.2	200	3.86	4.1	272	745			414	86	24825.5	160.2	3.86	4.1	272	735			414	74.2	22514.5	2.4	3.86	4.1	272	672			414	76.9	24858.8	0.7	3.86	4.1	272	736			414	76.4	26888.9	7.7	3.86	4.1	272	797
415	82.9	24955.4	0.2	3.86	4.1	272	745			415	70.4	24834.2	8.7	3.86	4.1	272	736			415	74	22546	31.6	3.86	4.1	272	673			415	80	24864.6	5.8	3.86	3.86	256	737			415	70.6	26895.7	6.7	3.86	4.1	272	797
416	81.9	24979.8	24.3	3.86	4.1	272	745			416	71.3	25035.9	201.7	3.86	4.1	272	742			416	81.2	22701	154.9	3.86	4.1	272	677			416	74.2	24866.3	1.7	3.86	4.1	272	737			416	83.4	27077.1	181.4	3.86	4.1	272	802
417	85.8	25150.6	170.8	3.86	4.1	272	750			417	88.4	25038.8	2.9	3.86	4.1	272	742			417	69.2	22701.4	0.5	3.86	4.1	272	677			417	74.5	25047.2	181	3.86	4.1	272	742			417	74.2	27081.7	4.6	3.86	4.1	272	802
418	85.8	25163.6	13	3.86	4.1	272	751			418	86	25045.1	6.3	3.86	4.1	272	742			418	70.6	22710.4	8.9	3.86	3.13	208	678			418	79.8	25063.1	15.9	3.86	3.86	256	742			418	78.1	27084.1	2.4	3.86	4.1	272	802
419	83.9	25177.6	14	3.86	4.1	272	751			419	70.1	25047.7	2.7	3.86	4.1	272	742			419	81.4	22718.6	8.2	3.86	4.1	272	678			419	74.7	25067.2	4.1	3.86	4.1	272	743			419	81.4	27087.2	3.1	3.86	3.61	240	802
420	80	25372.5	194.9	3.86	4.1	272	757			420	80.5	25054	6.3	3.86	4.1	272	742			420	81.9	22913.3	194.7	3.86	4.1	272	684			420	70.6	25253	185.8	3.86	4.1	272	748			420	76.9	27276.4	189.2	3.86	4.1	272	808
421	78.8	25394.7	22.2	3.86	4.1	272	758			421	74.9	25232	178.1	3.86	3.13	208	747			421	78.3	22919.5	6.3	3.86	4.1	272	684			421	81.9	25276.1	23.1	3.86	4.1	272	749			421	75.9	27285.8	9.4	3.86	4.1	272	808
422	81	25399.3	4.6	3.86	4.1	272	758			422	89.6	25243.4	11.3	3.86	4.1	272	748			422	77.6	22928.4	8.9	3.86	4.1	272	684			422	79.3	25285.5	9.4	3.86	4.1	272	749			422	82.4	27286.7	1	3.86	4.1	272	808
423	72.5	25417.1	17.8	3.86	4.1	272	758			423	72	25248.4	5.1	3.86	4.1	272	748			423	74.9	23107.5	179	3.86	4.1	272	689			423	81.2	25304.1	18.6	3.86	4.1	272	750			423	70.8	27288.4	1.7	3.86	4.1	272	808
424	74.2	25571.6	154.5	3.86	4.1	272	763			424	77.8	25252.5	4.1	3.86	4.1	272	748			424	84.8	23114.5	7	3.86	4.1	272	690			424	70.1	25464.1	160	3.86	4.1	272	754			424	76.6	27294.9	6.5	3.86	4.1	272	809
425	74	25577.6	6	3.86	4.1	272	763			425	80	25430.4	177.8	3.86	4.1	272	753			425	74	23115.2	0.7	3.86	4.1	272	690			425	80	25465.1	1	3.86	4.1	272	754			425	84.3	27298.6	3.6	3.86	4.1	272	809
426	87	25606.7	29.2	3.86	4.1	272	764			426	71.6	25434	3.6	3.86	4.1	272	753			426	71.1	23117.3	2.2	3.86	4.1	272	690			426	74	25467	1.9	3.86	4.1	272	754			426	71.1	27302.9	4.3	3.86	4.1	272	809
427	69.4	25764.6	157.8	3.86	4.1	272	769			427	84.3	25442.2	8.2	3.86	4.1	272	754			427	86.5	23123.4	6	3.86	4.1	272	690			427	77.1	25487.2	20.2	3.86	4.1	272	755			427	79	27470.8	168	3.86	4.1	272	814
428	79.3	25766.7	2.2	3.86	4.1	272	769			428	80.2	25454.9	12.8	3.86	4.1	272	754			428	72	23131.6	8.2	3.86	4.1	272	690			428	85.3	25676.4	189.2	3.86	4.1	272	761			428	83.9	27482.9	12	3.86	4.1	272	814
429	72	25778.8	12	3.86	4.1	272	769			429	72.3	25632.3	177.3	3.86	4.1	272	759			429	82.9	23168.9	37.3	3.86	4.1	272	691			429	76.6	25676.9	0.5	3.86	4.1	272	761			429	73.7	27496.9	14	3.86	4.1	272	815
430	85.5	25779.5	0.7	3.86	4.1	272	769			430	79.3	25635.7	3.4	3.86	4.1	272	759			430	73.7	23174.7	5.8	3.86	4.1	272	691			430	78.1	25686.5	9.6	3.86	4.1	272	761			430	71.6	27672.3	175.4	3.86	4.1	272	820
431	82.4	25783.4	3.9	3.86	4.1	272	769			431	83.4	25825.5	189.9	3.86	4.1	272	765			431	86	23184.8	10.1	3.86	4.1	272	692			431	77.3	25697.6	11.1	3.86	4.1	272	761			431	77.6	27674.9	2.7	3.86	4.1	272	820
432	76.1	25967	183.6	3.86	4.1	272	775			432	79.3	25830.1	4.6	3.86	4.1	272	765			432	76.9	23192	7.2	3.86	4.1	272	692			432	82.4	25872.5	174.9	3.86	4.1	272	766			432	79	27680.5	5.5	3.86	4.1	272	820
433	87.7	25969.9	2.9	3.86	4.1	272	775			433	72.5	25845.8	15.7	3.86	4.1	272	766			433	71.6	23376.1	184.1	3.86	4.1	272	697			433	76.9	25876.4	3.9	3.86	3.61	240	767			433	84.6	27686.7	6.3	3.86	4.1	272	820
434	75.2	25988.9	19	3.86	4.1	272	775			434	73.3	26048.2	202.4	3.86	4.1	272	772			434	83.9	23377.1	1	3.86	3.13	208	697			434	74.9	26082.4	206	3.86	4.1	272	773			434	75.7	27691.3	4.6	3.86	4.1	272	820
435	84.3	26004.8	15.9	3.86	4.1	272	776			435	80	26056.1	8	3.86	4.1	272	772			435	71.6	23577.6	200.5	3.86	4.1	272	703			435	83.9	26261.2	178.8	3.86	4.1	272	778			435	75.4	27882.7	191.3	3.86	4.1	272	826
436	73.3	26173	168.2	3.86	4.1	272	781			436	77.3	26061.2	5.1	3.86	4.1	272	772			436	82.2	23587.2	9.6	3.86	4.1	272	704			436	75.7	26264.1	2.9	3.86	4.1	272	778			436	85.1	27882.9	0.2	3.86	4.1	272	826
437	87.5	26398.6	225.5	3.86	4.1	272	788			437	75.4	26068	6.7	3.86	4.1	272	772			437	81	23590.4	3.1	3.86	4.1	272	704			437	81.9	26266.5	2.4	3.86	4.1	272	778			437	71.3	27883.6	0.7	3.86	4.1	272	826
438	81.4	26405.3	6.7	3.86	4.1	272	788			438	72.3	26074.2	6.3	3.86	4.1	272	772			438	84.6	23616.4	26	3.86	4.1	272	705			438	85.1	26478.6	212	3.86	4.1	272	784			438	77.6	27890.6	7	3.86	4.1	272	826
439	83.9	26562.4	157.1	3.86	3.37	224	793			439	83.4	26075.4	1.2	3.86	3.37	224	772			439	77.3	23782.7	166.3	3.86	3.86	256	710			439	75.4	26478.8	0.2	3.86	4.1	272	784			439	89.2	28163.9	273.3	3.86	4.1	272	834
440	81.2	26568	5.5	3.86	4.1	272	793			440	77.3	26225.1	149.6	3.86	4.1	272	777			440	73.7	23785.1	2.4	3.86	4.1	272	710			440	71.1	26479	0.2	3.86	4.1	272	784			440	83.4	28164.3	0.5	3.86	4.1	272	834
441	78.8	26574.7	6.7	3.86	4.1	272	793			441	74.7	26253.5	28.4	3.86	4.1	272	778			441	77.3	23788.7	3.6	3.86	4.1	272	710			441	75.4	26488.2	9.2	3.86	4.1	272	785			441	71.8	28200.7	36.4	3.86	3.13	208	835
442	71.6	26578.6	3.9	3.86	4.1	272	793			442	89.4	26262.9	9.4	3.86	4.1	272	778			442	81.2	23790.1	1.4	3.86	4.1	272	710			442	72	26489.4	1.2	3.86	4.1	272	785			442	83.1	28357.8	157.1	3.86	4.1	272	840
443	86.3	26778.3	199.8	3.86	4.1	272	799			443	86.7	26442.2	179.3	3.86	4.1	272	783			443	84.3	23986.3	196.1	3.86	4.1	272	716			443	79.5	26495.4	6	3.86	4.1	272	785			443	75.9	28365.1	7.2	3.86	4.1	272	840
444	77.3	26779	0.7	3.86	4.1	272	799			444	80.7	26454.9	12.8	3.86	4.1	272	784			444	77.6	23986.5	0.2	3.86	4.1	272	716			444	84.1	26675.7	180.2	3.86	4.1	272	790			444	79.5	28373.7	8.7	3.86	4.1	272	841
445	86.7	26791.6	12.5	3.86	4.1	272	799			445	75.9	26461.9	7	3.86	4.1	272	784			445	74.5	23986.5	0	3.86	4.1	272	716			445	69.9	26676.9	1.2	3.86	4.1	272	790			445	83.9	28375.2	1.4	3.86	4.1	272	841
446	89.4	26801	9.4	3.86	4.1	272	800			446	82.7	26635.9	174	3.86	4.1	272	789			446	73.5	23992.5	6	3.86	4.1	272	716			446	80.5	26681.7	4.8	3.86	4.1	272	790			446	79.5	28386.5	11.3	3.86	4.1	272	841
447	85.3	26964.8	163.9	3.86	4.1	272	805			447	80.2	26660.5	24.6	3.86	4.1	272	790			447	79.3	24184.1	191.6	3.86	2.89	192	722			447	86	26869.2	187.5	3.86	4.1	272	796			447	75.4	28558.8	172.3	3.86	4.1	272	846
448	73	26966.3	1.4	3.86	4.1	272	805			448	73.5	26666.5	6	3.86	4.1	272	790			448	82.9	24194.9	10.8	3.86	4.1	272	722			448	70.6	26882.7	13.5	3.86	4.1	272	796			448	79.8	28564.3	5.5	3.86	4.1	272	846
449	79.5	26968.2	1.9	3.86	4.1	272	805			449	83.9	26680.2	13.7	3.86	4.1	272	790			449	71.6	24396.6	201.7	3.86	4.1	272	728			449	75.7	26889.2	6.5	3.86	4.1	272	797			449	76.1	28570.8	6.5	3.86	4.1	272	846
450	77.1	26972.3	4.1	3.86	4.1	272	805			450	74.7	26681	0.7	3.86	4.1	272	790			450	82.2	24400.2	3.6	3.86	4.1	272	728			450	70.6	26897.1	8	3.86	4.1	272	797			450	79.8	28582.7	11.8	3.86	4.1	272	847
451	79.3	26982.4	10.1	3.86	4.1	272	805			451	77.3	26693.5	12.5	3.86	4.1	272	791			451	71.3	24401.7	1.4	3.86	4.1	272	728			451	84.6	27077.8	180.7	3.86	4.1	272	802			451	76.6	28759	176.4	3.86	4.1	272	852
452	88.2	27160.7	178.3	3.86	4.1	272	810			452	84.6	26841.9	148.4	3.86	4.1	272	795			452	77.1	24404.3	2.7	3.86	4.1	272	728			452	76.1	27081	3.1	3.86	4.1	272	802			452	78.6	28766.7	7.7	3.86	4.1	272	852
453	71.6	27167	6.3	3.86	4.1	272	811			453	88.9	26855.7	13.7	3.86	4.1	272	796			453	70.8	24602.9	198.6	3.86	4.1	272	734			453	78.8	27084.3	3.4	3.86	4.1	272	802			453	71.1	28785.3	18.6	3.86	4.1	272	853
454	75.9	27184.1	17.1	3.86	4.1	272	811			454	86.7	27050.6	194.9	3.86	4.1	272	801			454	80.2	24609.6	6.7	3.86	4.1	272	734			454	82.7	27086	1.7	3.86	4.1	272	802			454	80.2	28949.6	164.3	3.86	4.1	272	858
455	77.3	27395.4	211.3	3.86	4.1	272	817			455	72	27053.3	2.7	3.86	4.1	272	801			455	73	24624.8	15.2	3.86	4.1	272	735			455	79.8	27275.7	189.6	3.86	4.1	272	808			455	84.1	28949.9	0.2	3.86	4.1	272	858
456	87	27403.6	8.2	3.86	4.1	272	818			456	79	27065.5	12.3	3.86	4.1	272	802			456	71.6	24808	183.1	3.86	4.1	272	740			456	85.1	27284.8	9.2	3.86	4.1	272	808			456	86.3	28959.8	9.9	3.86	4.1	272	858
457	80.7	27567.5	163.9	3.86	3.86	256	823			457	78.3	27240.5	174.9	3.86	4.1	272	807			457	77.1	24813	5.1	3.86	4.1	272	740			457	75.4	27286.5	1.7	3.86	4.1	272	808			457	77.1	28964.1	4.3	3.86	4.1	272	858
458	73	27577.8	10.4	3.86	4.1	272	823			458	69.6	27268.2	27.7	3.86	4.1	272	808			458	81.9	25001.9	188.9	3.86	4.1	272	746			458	70.1	27288.2	1.7	3.86	4.1	272	808			458	73.7	28975.2	11.1	3.86	4.1	272	858
459	73.7	27585.3	7.5	3.86	4.1	272	823			459	81.4	27448.7	180.5	3.86	4.1	272	813			459	75.7	25002.2	0.2	3.86	4.1	272	746			459	76.6	27294	5.8	3.86	4.1	272	809			459	85.5	29261.7	286.5	3.86	4.1	272	867
460	77.3	27595.7	10.4	3.86	4.1	272	823			460	75.2	27450.1	1.4	3.86	4.1	272	813			460	71.1	25009.9	7.7	3.86	4.1	272	746			460	81	27299.5	5.5	3.86	4.1	272	809			460	82.4	29277.3	15.7	3.86	4.1	272	867
461	82.7	27762.9	167.2	3.86	4.1	272	828			461	75.4	27458.3	8.2	3.86	3.86	256	813			461	80.2	25010.6	0.7	3.86	4.1	272	746			461	74	27303.6	4.1	3.86	4.1	272	809			461	72.8	29284.3	7	3.86	4.1	272	868
462	72.8	27763.4	0.5	3.86	4.1	272	828			462	73.3	27643.1	184.8	3.86	4.1	272	819			462	84.3	25165.3	154.7	3.86	4.1	272	751			462	82.7	27472.5	168.9	3.86	4.1	272	814			462	75.9	29288.2	3.9	3.86	4.1	272	868
463	83.6	27769.2	5.8	3.86	4.1	272	829			463	78.1	27660	16.9	3.86	4.1	272	819			463	77.6	25202.7	37.3	3.86	4.1	272	752			463	82.7	27482.9	10.4	3.86	4.1	272	814			463	79.5	29466.3	178.1	3.86	4.1	272	873
464	79.8	27793	23.9	3.86	4.1	272	829			464	80.2	27849.9	189.9	3.86	4.1	272	825			464	75.4	25223.1	20.5	3.86	4.1	272	753			464	73	27499.3	16.4	3.86	4.1	272	815			464	86.5	29467.2	1	3.86	4.1	272	873
465	76.1	27957.3	164.3	3.86	4.1	272	834			465	74.9	27857.1	7.2	3.86	4.1	272	825			465	87	25235.4	12.3	3.86	4.1	272	753			465	72.3	27672.8	173.5	3.86	4.1	272	820			465	73	29470.8	3.6	3.86	4.1	272	873
466	78.6	27970.1	12.8	3.86	4.1	272	835			466	82.4	28055.9	198.8	3.86	4.1	272	831			466	72.3	25396.1	160.7	3.86	4.1	272	758			466	78.8	27675.7	2.9	3.86	4.1	272	820			466	80	29684.8	214	3.86	3.61	240	879
467	80.2	27977.8	7.7	3.86	4.1	272	835			467	73.5	28056.1	0.2	3.86	4.1	272	831			467	84.8	25399.5	3.4	3.86	4.1	272	758			467	80	27680.7	5.1	3.86	4.1	272	820			467	90.1	29689.6	4.8	3.86	4.1	272	880
468	79	27988.4	10.6	3.86	4.1	272	835			468	79.5	28060	3.9	3.86	4.1	272	831			468	80.5	25406.3	6.7	3.86	4.1	272	758			468	86.3	27688.7	8	3.86	4.1	272	820			468	77.3	29690.8	1.2	3.86	4.1	272	880
469	84.3	28164.6	176.1	3.86	4.1	272	840			469	75.2	28062.9	2.9	3.86	4.1	272	831			469	70.1	25408	1.7	3.86	4.1	272	758			469	74.7	27694	5.3	3.86	4.1	272	820			469	80.5	29869.4	178.6	3.86	4.1	272	885
470	78.6	28182.7	18.1	3.86	4.1	272	841			470	85.1	28065.1	2.2	3.86	4.1	272	831			470	76.9	25600	192	3.86	4.1	272	764			470	85.8	27882.2	188.2	3.86	4.1	272	826			470	74.2	29877.8	8.4	3.86	4.1	272	885
471	85.8	28186.7	4.1	3.86	4.1	272	841			471	72.3	28256.1	191.1	3.86	4.1	272	837			471	81.9	25609.6	9.6	3.86	4.1	272	764			471	77.1	27882.9	0.7	3.86	4.1	272	826			471	85.8	30077.8	200	3.86	4.1	272	891
472	75.2	28188.9	2.2	3.86	4.1	272	841			472	77.8	28308.7	52.5	3.86	4.1	272	839			472	76.9	25615.7	6	3.86	4.1	272	764			472	70.4	27885.1	2.2	3.86	4.1	272	826			472	70.8	30081	3.1	3.86	4.1	272	891
473	69.9	28190.6	1.7	3.86	4.1	272	841			473	75.9	28312.8	4.1	3.86	4.1	272	839			473	79.3	25804.8	189.2	3.86	4.1	272	770			473	78.1	27889.9	4.8	3.86	4.1	272	826			473	77.8	30082.9	1.9	3.86	4.1	272	891
474	70.4	28200	9.4	3.86	3.86	256	841			474	68.9	28449.9	137.1	3.86	4.1	272	843			474	75.4	25808.2	3.4	3.86	4.1	272	770			474	78.6	28061.4	171.6	3.86	4.1	272	831			474	83.1	30084.6	1.7	3.86	4.1	272	891
475	80	28362.4	162.4	3.86	4.1	272	846			475	70.4	28460.2	10.4	3.86	4.1	272	843			475	82.7	25809.9	1.7	3.86	4.1	272	770			475	84.6	28062.9	1.4	3.86	4.1	272	831			475	73.7	30095.7	11.1	3.86	4.1	272	892
476	74.9	28371.6	9.2	3.86	4.1	272	847			476	81.9	28465.1	4.8	3.86	4.1	272	843			476	84.8	25822.2	12.3	3.86	3.13	208	770			476	73.3	28063.9	1	3.86	4.1	272	831			476	87.5	30271.6	175.9	3.86	4.1	272	897
477	83.9	28374.2	2.7	3.86	4.1	272	847			477	72	28469.6	4.6	3.86	4.1	272	843			477	86.7	26000.5	178.3	3.86	4.1	272	776			477	67.2	28065.1	1.2	3.86	4.1	272	831			477	83.6	30272	0.5	3.86	4.1	272	897
478	76.4	28382.7	8.4	3.86	4.1	272	847			478	79	28481	11.3	3.86	4.1	272	844			478	84.1	26006.5	6	3.86	4.1	272	776			478	88.9	28161.2	96.1	3.86	4.1	272	834			478	74	30278.1	6	3.86	4.1	272	897
479	71.3	28582.2	199.5	3.86	4.1	272	853			479	76.4	28657.3	176.4	3.86	4.1	272	849			479	72.3	26008.2	1.7	3.86	4.1	272	776			479	84.6	28166	4.8	3.86	4.1	272	834			479	74.9	30285.3	7.2	3.86	4.1	272	897
480	83.6	28763.1	181	3.86	4.1	272	858			480	80.2	28661.7	4.3	3.86	4.1	272	849			480	80	26201.4	193.3	3.86	4.1	272	782			480	76.4	28200.5	34.5	3.86	3.61	240	835			480	82.4	30479.3	194	3.86	4.1	272	903
481	78.3	28766.5	3.4	3.86	4.1	272	858			481	81	28855.2	193.5	3.86	4.1	272	855			481	74.2	26210.6	9.2	3.86	4.1	272	782			481	82.9	28359.8	159.3	3.86	4.1	272	840			481	77.1	30512.3	33	3.86	4.1	272	904
482	71.8	28791.8	25.3	3.86	4.1	272	859			482	69.6	28859.3	4.1	3.86	4.1	272	855			482	82.9	26233.3	22.7	3.86	4.1	272	783			482	77.1	28365.3	5.5	3.86	4.1	272	840			482	82.7	30513.5	1.2	3.86	4.1	272	904
483	84.8	28959.5	167.7	3.86	4.1	272	864			483	80.5	28866.3	7	3.86	4.1	272	855			483	82.2	26438.6	205.3	3.86	4.1	272	789			483	84.3	28368.4	3.1	3.86	4.1	272	840			483	83.9	30677.8	164.3	3.86	4.1	272	909
484	79.3	28978.6	19	3.86	4.1	272	865			484	77.1	29061.4	195.2	3.86	4.1	272	861			484	72.3	26442.7	4.1	3.86	4.1	272	789			484	77.6	28369.2	0.7	3.86	3.61	240	840			484	73.3	30683.6	5.8	3.86	4.1	272	909
485	77.6	28988.2	9.6	3.86	4.1	272	865			485	82.9	29070.4	8.9	3.86	4.1	272	861			485	89.2	26622.9	180.2	3.86	4.1	272	794			485	78.8	28386	16.9	3.86	4.1	272	841			485	77.3	30704.3	20.7	3.86	4.1	272	910
486	73.5	28996.9	8.7	3.86	4.1	272	865			486	71.1	29099.3	28.9	3.86	4.1	272	862			486	83.9	26640.7	17.8	3.86	4.1	272	795			486	74.2	28559.5	173.5	3.86	4.1	272	846			486	73.7	30726.5	22.2	3.86	4.1	272	910
487	74.7	29160.2	163.4	3.86	4.1	272	870			487	71.3	29285.5	186.3	3.86	4.1	272	868			487	77.6	26814.5	173.7	3.86	4.1	272	800			487	82.2	28564.3	4.8	3.86	4.1	272	846			487	83.4	30880	153.5	3.86	4.1	272	915
488	78.1	29175.9	15.7	3.86	4.1	272	871			488	70.6	29290.6	5.1	3.86	4.1	272	868			488	71.1	26834.7	20.2	3.86	4.1	272	801			488	77.8	28570.6	6.3	3.86	4.1	272	846			488	72.3	30884.6	4.6	3.86	4.1	272	915
489	75.4	29356.4	180.5	3.86	4.1	272	876			489	71.6	29295.2	4.6	3.86	4.1	272	868			489	88.7	26842.9	8.2	3.86	4.1	272	801			489	77.6	28581.9	11.3	3.86	4.1	272	847			489	73.5	30893.5	8.9	3.86	4.1	272	915
490	84.1	29356.4	0	3.86	4.1	272	876			490	79.5	29299	3.9	3.86	4.1	272	868			490	75.7	26850.6	7.7	3.86	4.1	272	801			490	78.1	28760.5	178.6	3.86	4.1	272	852			490	87	30904.8	11.3	3.86	4.1	272	916
491	86	29365.8	9.4	3.86	4.1	272	876			491	77.1	29490.1	191.1	3.86	4.1	272	874			491	71.1	27031.1	180.5	3.86	2.89	192	807			491	79	28766.7	6.3	3.86	4.1	272	852			491	80.2	30906	1.2	3.86	4.1	272	916
492	74.7	29377.1	11.3	3.86	4.1	272	877			492	79.3	29494.9	4.8	3.86	4.1	272	874			492	82.2	27031.6	0.5	3.86	4.1	272	807			492	70.8	28781.7	14.9	3.86	4.1	272	853			492	74.9	30906.7	0.7	3.86	4.1	272	916
493	79.3	29572.5	195.4	3.86	4.1	272	882			493	72.5	29658.1	163.1	3.86	4.1	272	879			493	74	27043.4	11.8	3.86	4.1	272	807			493	84.1	28948.9	167.2	3.86	4.1	272	858			493	82.4	30926.7	20	3.86	4.1	272	916
494	76.6	29582.9	10.4	3.86	4.1	272	883			494	70.6	29666.5	8.4	3.86	4.1	272	879			494	70.8	27223.9	180.5	3.86	4.1	272	812			494	79.8	28951.1	2.2	3.86	4.1	272	858			494	87.2	31086	159.3	3.86	4.1	272	921
495	73	29588	5.1	3.86	4.1	272	883			495	76.1	29671.6	5.1	3.86	4.1	272	879			495	83.6	27225.1	1.2	3.86	4.1	272	812			495	77.3	28962.2	11.1	3.86	4.1	272	858			495	73.7	31095.7	9.6	3.86	4.1	272	921
496	80.5	29600	12	3.86	4.1	272	883			496	72.3	29680.2	8.7	3.86	4.1	272	879			496	77.1	27235.7	10.6	3.86	4.1	272	813			496	85.8	28963.1	1	3.86	4.1	272	858			496	73.5	31296.1	200.5	3.86	4.1	272	927
497	74	29600.7	0.7	3.86	4.1	272	883			497	83.1	29851.8	171.6	3.86	4.1	272	884			497	84.1	27425.8	190.1	3.86	4.1	272	818			497	82.4	29151.1	188	3.86	4.1	272	864			497	78.3	31299.5	3.4	3.86	4.1	272	927
498	84.6	29769.4	168.7	3.86	4.1	272	888			498	72.5	29858.6	6.7	3.86	4.1	272	885			498	73.5	27429.4	3.6	3.86	4.1	272	818			498	85.3	29260.5	109.4	3.86	4.1	272	867			498	72.3	31303.1	3.6	3.86	4.1	272	927
499	72.8	29773.5	4.1	3.86	4.1	272	888			499	69.2	29883.4	24.8	3.86	4.1	272	885			499	75.9	27435.4	6	3.86	4.1	272	819			499	82.7	29277.8	17.3	3.86	4.1	272	867			499	78.6	31323.9	20.7	3.86	4.1	272	928
500	75.4	29799.3	25.8	3.86	4.1	272	889			500	72	29903.1	19.8	3.86	4.1	272	886			500	85.1	27439	3.6	3.86	4.1	272	819			500	73	29280	2.2	3.86	3.61	240	867			500	82.4	31485.5	161.7	3.86	4.1	272	933
501	83.1	29963.6	164.3	3.86	4.1	272	894			501	81	30061.4	158.3	3.86	4.1	272	891			501	73	27441	1.9	3.86	4.1	272	819			501	74.9	29285.3	5.3	3.86	4.1	272	868			501	77.3	31494.5	8.9	3.86	4.1	272	933
502	77.3	29981	17.3	3.86	4.1	272	895			502	81.4	30074.5	13	3.86	4.1	272	891			502	79.3	27441.7	0.7	3.86	4.1	272	819			502	85.3	29464.8	179.5	3.86	4.1	272	873			502	83.9	31497.8	3.4	3.86	4.1	272	933
503	85.8	30174.5	193.5	3.86	4.1	272	900			503	75.7	30077.1	2.7	3.86	4.1	272	891			503	72.8	27447.5	5.8	3.86	4.1	272	819			503	80.7	29468.7	3.9	3.86	4.1	272	873			503	73.5	31690.1	192.3	3.86	4.1	272	939
504	81.7	30175.4	1	3.86	4.1	272	900			504	72.5	30089.2	12	3.86	4.1	272	891			504	74.9	27616.4	168.9	3.86	4.1	272	824			504	73.3	29469.4	0.7	3.86	4.1	272	873			504	88.4	31690.4	0.2	3.86	4.1	272	939
505	73.5	30176.4	1	3.86	3.37	224	900			505	84.3	30272.5	183.4	3.86	4.1	272	897			505	74.7	27627	10.6	3.86	4.1	272	824			505	81.4	29683.6	214.2	3.86	4.1	272	879			505	83.6	31692.3	1.9	3.86	4.1	272	939
506	71.3	30208.4	32	3.86	4.1	272	901			506	85.8	30279.8	7.2	3.86	4.1	272	897			506	82.2	27643.4	16.4	3.86	4.1	272	825			506	76.4	29691.6	8	3.86	4.1	272	880			506	80	31698.8	6.5	3.86	4.1	272	939
507	88.9	30381.7	173.3	3.86	4.1	272	907			507	76.1	30474.7	194.9	3.86	4.1	272	903			507	86.5	27653.7	10.4	3.86	4.1	272	825			507	87.2	29692	0.5	3.86	4.1	272	880			507	89.2	31898.3	199.5	3.86	4.1	272	945
508	90.1	30389.6	8	3.86	4.1	272	907			508	89.6	30480.7	6	3.86	4.1	272	903			508	75.4	27819.3	165.5	3.86	4.1	272	830			508	81.9	29870.8	178.8	3.86	4.1	272	885			508	85.3	31901.2	2.9	3.86	4.1	272	945
509	76.1	30404.1	14.5	3.86	4.1	272	907			509	72.3	30482.7	1.9	3.86	4.1	272	903			509	84.3	27826	6.7	3.86	4.1	272	830			509	74.9	29879.5	8.7	3.86	4.1	272	885			509	72.5	31904.3	3.1	3.86	4.1	272	945
510	75.7	30570.8	166.7	3.86	4.1	272	912			510	77.3	30692.5	209.9	3.86	4.1	272	909			510	76.4	27836.1	10.1	3.86	4.1	272	831			510	85.3	30077.8	198.3	3.86	4.1	272	891			510	70.4	31915.7	11.3	3.86	4.1	272	946
511	76.9	30575.2	4.3	3.86	4.1	272	912			511	81	30708.7	16.1	3.86	4.1	272	910			511	73.5	27995.2	159	3.86	4.1	272	835			511	70.6	30081.2	3.4	3.86	4.1	272	891			511	72.5	32096.4	180.7	3.86	4.1	272	951
512	80.5	30577.6	2.4	3.86	4.1	272	912			512	76.4	30881.2	172.5	3.86	4.1	272	915			512	86.3	27998.6	3.4	3.86	4.1	272	835			512	75.2	30081.9	0.7	3.86	4.1	272	891			512	85.1	32100.7	4.3	3.86	4.1	272	951
513	82.2	30763.9	186.3	3.86	4.1	272	918			513	88	30887	5.8	3.86	4.1	272	915			513	70.8	28005.3	6.7	3.86	4.1	272	836			513	81	30084.3	2.4	3.86	4.1	272	891			513	79	32102.2	1.4	3.86	4.1	272	951
514	81.4	30770.4	6.5	3.86	4.1	272	918			514	81.9	30890.1	3.1	3.86	4.1	272	915			514	70.8	28033	27.7	3.86	2.89	192	836			514	70.8	30096.9	12.5	3.86	4.1	272	892			514	71.6	32105.8	3.6	3.86	4.1	272	951
515	87.2	30778.6	8.2	3.86	4.1	272	918			515	74.7	31083.9	193.7	3.86	4.1	272	921			515	84.3	28185.3	152.3	3.86	4.1	272	841			515	87.5	30270.1	173.3	3.86	4.1	272	897			515	76.4	32121	15.2	3.86	4.1	272	952
516	71.6	30778.8	0.2	3.86	4.1	272	918			516	69.6	31091.6	7.7	3.86	4.1	272	921			516	84.6	28210.4	25.1	3.86	4.1	272	842			516	82.7	30272.8	2.7	3.86	4.1	272	897			516	77.1	32299	178.1	3.86	4.1	272	957
517	81.7	30974.7	195.9	3.86	4.1	272	924			517	74.2	31094.5	2.9	3.86	4.1	272	921			517	73	28211.1	0.7	3.86	4.1	272	842			517	75.2	30275.9	3.1	3.86	4.1	272	897			517	74.9	32314.2	15.2	3.86	4.1	272	957
518	70.8	30975.2	0.5	3.86	4.1	272	924			518	75.9	31280.7	186.3	3.86	4.1	272	927			518	89.2	28393.5	182.4	3.86	4.1	272	847			518	74	30282.9	7	3.86	4.1	272	897			518	70.6	32320	5.8	3.86	4.1	272	958
519	87	30975.7	0.5	3.86	4.1	272	924			519	72	31287.7	7	3.86	4.1	272	927			519	77.6	28406.7	13.3	3.86	4.1	272	848			519	83.6	30477.1	194.2	3.86	4.1	272	903			519	81.4	32498.3	178.3	3.86	4.1	272	963
520	71.6	30978.6	2.9	3.86	4.1	272	924			520	84.3	31300.5	12.8	3.86	4.1	272	927			520	78.3	28419	12.3	3.86	4.1	272	848			520	79.5	30509.2	32	3.86	4.1	272	904			520	72.5	32503.4	5.1	3.86	4.1	272	963
521	84.1	30984.1	5.5	3.86	4.1	272	925			521	79.8	31318.6	18.1	3.86	4.1	272	928			521	76.9	28441	21.9	3.86	4.1	272	849			521	84.1	30514	4.8	3.86	4.1	272	904			521	79.8	32701.4	198.1	3.86	4.1	272	969
522	74.5	30985.5	1.4	3.86	4.1	272	925			522	71.8	31478.3	159.8	3.86	4.1	272	933			522	84.8	28595.9	154.9	3.86	4.1	272	853			522	84.1	30678.3	164.3	3.86	4.1	272	909			522	83.9	32710.4	8.9	3.86	4.1	272	969
523	80.7	30992	6.5	3.86	4.1	272	925			523	81.7	31481	2.7	3.86	4.1	272	933			523	80	28608.9	13	3.86	4.1	272	854			523	74.5	30681.7	3.4	3.86	4.1	272	909			523	73.3	32714.9	4.6	3.86	4.1	272	969
524	68.2	31181	188.9	3.86	3.86	256	930			524	84.3	31483.6	2.7	3.86	4.1	272	933			524	74	28618.3	9.4	3.86	4.1	272	854			524	77.1	30703.9	22.2	3.86	4.1	272	910			524	74.9	32721.7	6.7	3.86	2.41	160	969
525	75.4	31187.5	6.5	3.86	4.1	272	931			525	83.4	31682.2	198.6	3.86	4.1	272	939			525	84.3	28625.8	7.5	3.86	4.1	272	854			525	73.3	30726.7	22.9	3.86	4.1	272	910			525	80.2	32902.2	180.5	3.86	4.1	272	975
526	68.2	31375.4	188	3.86	4.1	272	936			526	74.5	31698.8	16.6	3.86	4.1	272	939			526	75.9	28797.3	171.6	3.86	4.1	272	859			526	83.4	30881	154.2	3.86	4.1	272	915			526	80.5	32911.1	8.9	3.86	4.1	272	975
527	76.9	31375.9	0.5	3.86	4.1	272	936			527	76.9	31713.7	14.9	3.86	4.1	272	940			527	87	28808.7	11.3	3.86	4.1	272	860			527	70.1	30883.1	2.2	3.86	4.1	272	915			527	73	32914.7	3.6	3.86	4.1	272	975
528	79.5	31380.2	4.3	3.86	4.1	272	936			528	74.2	31723.4	9.6	3.86	4.1	272	940			528	74.5	28999.3	190.6	3.86	4.1	272	865			528	73	30894.9	11.8	3.86	4.1	272	915			528	86.3	32917.6	2.9	3.86	4.1	272	975
529	82.2	31578.6	198.3	3.86	4.1	272	942			529	80.5	31881.4	158.1	3.86	4.1	272	945			529	84.3	29003.9	4.6	3.86	3.61	240	865			529	86	30904.6	9.6	3.86	4.1	272	916			529	88.7	32922.9	5.3	3.86	4.1	272	975
530	81.2	31581.7	3.1	3.86	4.1	272	942			530	84.8	31889.2	7.7	3.86	4.1	272	945			530	77.8	29014.9	11.1	3.86	4.1	272	866			530	73.5	30905.8	1.2	3.86	4.1	272	916			530	72.3	33099	176.1	3.86	4.1	272	981
531	69.9	31589.4	7.7	3.86	4.1	272	943			531	73.7	31891.8	2.7	3.86	4.1	272	945			531	88.4	29016.9	1.9	3.86	4.1	272	866			531	81.7	30906.3	0.5	3.86	4.1	272	916			531	76.4	33314	214.9	3.86	4.1	272	987
532	77.8	31598.8	9.4	3.86	4.1	272	943			532	74	32087	195.2	3.86	4.1	272	951			532	74.2	29209.2	192.3	3.86	4.1	272	872			532	82.4	30926.3	20	3.86	4.1	272	916			532	70.6	33317.8	3.9	3.86	4.1	272	987
533	79.3	31783.1	184.3	3.86	4.1	272	948			533	81.2	32089.6	2.7	3.86	4.1	272	951			533	82.7	29211.8	2.7	3.86	4.1	272	872			533	88.9	31086.3	160	3.86	4.1	272	921			533	83.6	33319.3	1.4	3.86	4.1	272	987
534	77.6	31788.2	5.1	3.86	4.1	272	949			534	73.3	32104.6	14.9	3.86	4.1	272	951			534	79.3	29215.2	3.4	3.86	4.1	272	872			534	74.9	31097.1	10.8	3.86	4.1	272	921			534	76.6	33520.5	201.2	3.86	4.1	272	993
535	77.8	31810.6	22.4	3.86	4.1	272	949			535	76.6	32301.9	197.3	3.86	4.1	272	957			535	77.6	29371.8	156.6	3.86	4.1	272	876			535	73.5	31296.6	199.5	3.86	4.1	272	927			535	69.2	33522.2	1.7	3.86	4.1	272	993
536	85.8	31967	156.4	3.86	4.1	272	954			536	68.4	32319.5	17.6	3.86	3.13	208	958			536	81.9	29371.8	0	3.86	4.1	272	876			536	81.4	31300.5	3.9	3.86	4.1	272	927			536	83.1	33524.8	2.7	3.86	4.1	272	993
537	84.8	31973.5	6.5	3.86	4.1	272	954			537	74.7	32323.1	3.6	3.86	4.1	272	958			537	68	29372	0.2	3.86	4.1	272	876			537	73.5	31304.8	4.3	3.86	2.17	144	927			537	82.2	33540	15.2	3.86	4.1	272	994
538	74.9	31978.3	4.8	3.86	4.1	272	954			538	88	32327.7	4.6	3.86	4.1	272	958			538	72	29372	0	3.86	4.1	272	876			538	81.2	31322.9	18.1	3.86	4.1	272	928			538	68.2	33541.4	1.4	3.86	4.1	272	994
539	71.1	31988.2	9.9	3.86	2.89	192	955			539	73	32491.6	163.9	3.86	4.1	272	963			539	81.4	29503.9	131.8	3.86	4.1	272	880			539	83.4	31485.3	162.4	3.86	4.1	272	933			539	85.1	33704.3	162.9	3.86	4.1	272	999
540	84.8	31993.5	5.3	3.86	4.1	272	955			540	74.9	32501.7	10.1	3.86	4.1	272	963			540	84.6	29712	208.2	3.86	4.1	272	887			540	76.9	31493.5	8.2	3.86	4.1	272	933			540	68.9	33712	7.7	3.86	4.1	272	999
541	73	32172.5	179	3.86	4.1	272	960			541	70.8	32509.4	7.7	3.86	4.1	272	963			541	69.4	29714.5	2.4	3.86	4.1	272	887			541	82.4	31496.1	2.7	3.86	4.1	272	933			541	82.7	33714.5	2.4	3.86	4.1	272	999
542	81.9	32177.1	4.6	3.86	4.1	272	960			542	81.7	32515.4	6	3.86	4.1	272	963			542	81.4	29723.9	9.4	3.86	4.1	272	887			542	87.7	31689.6	193.5	3.86	4.1	272	939			542	80.2	33732.3	17.8	3.86	4.1	272	999
543	80	32180.5	3.4	3.86	4.1	272	960			543	76.1	32696.4	181	3.86	4.1	272	969			543	72.8	29914.7	190.8	3.86	4.1	272	893			543	74.9	31690.1	0.5	3.86	4.1	272	939			543	84.3	33911.6	179.3	3.86	4.1	272	1005
544	70.8	32185.8	5.3	3.86	3.86	256	960			544	80	32697.3	1	3.86	4.1	272	969			544	76.9	29920.7	6	3.86	4.1	272	893			544	82.4	31692.8	2.7	3.86	4.1	272	939			544	78.8	33922.9	11.3	3.86	4.1	272	1005
545	85.8	32186	0.2	3.86	3.13	208	960			545	81.4	32720	22.7	3.86	4.1	272	969			545	73.3	30119.5	198.8	3.86	4.1	272	899			545	79	31700.7	8	3.86	4.1	272	939			545	70.6	33925.1	2.2	3.86	4.1	272	1005
546	85.5	32191.8	5.8	3.86	4.1	272	961			546	79.8	32894.9	174.9	3.86	4.1	272	975			546	77.1	30126.7	7.2	3.86	4.1	272	899			546	88.7	31898.6	197.8	3.86	4.1	272	945			546	71.8	33947.2	22.2	3.86	4.1	272	1006
547	74.2	32378.3	186.5	3.86	4.1	272	966			547	85.3	32896.9	1.9	3.86	4.1	272	975			547	81.9	30135.9	9.2	3.86	4.1	272	899			547	84.1	31900	1.4	3.86	4.1	272	945			547	78.3	34134	186.7	3.86	4.1	272	1011
548	77.1	32384.6	6.3	3.86	4.1	272	966			548	75.9	32913	16.1	3.86	4.1	272	975			548	70.1	30318.3	182.4	3.86	4.1	272	905			548	73	31904.3	4.3	3.86	4.1	272	945			548	83.4	34138.1	4.1	3.86	3.13	208	1011
549	70.6	32399	14.5	3.86	4.1	272	967			549	84.3	32917.1	4.1	3.86	4.1	272	975			549	85.5	30327	8.7	3.86	4.1	272	905			549	74.2	31909.6	5.3	3.86	4.1	272	945			549	70.8	34162.7	24.6	3.86	4.1	272	1012
550	82.7	32407.5	8.4	3.86	4.1	272	967			550	72.5	32923.1	6	3.86	4.1	272	975			550	68.4	30330.6	3.6	3.86	4.1	272	905			550	73.7	32096.4	186.7	3.86	4.1	272	951			550	73.3	34176.1	13.5	3.86	4.1	272	1013
551	85.3	32570.4	162.9	3.86	4.1	272	972			551	72.5	32928.7	5.5	3.86	4.1	272	976			551	82.4	30514.5	183.9	3.86	2.89	192	911			551	82.9	32101	4.6	3.86	4.1	272	951			551	84.3	34321.4	145.3	3.86	4.1	272	1017
552	77.1	32583.9	13.5	3.86	4.1	272	972			552	81.2	32930.8	2.2	3.86	4.1	272	976			552	85.8	30528.4	14	3.86	4.1	272	911			552	79.8	32104.8	3.9	3.86	4.1	272	951			552	77.8	34339.5	18.1	3.86	4.1	272	1017
553	78.8	32593	9.2	3.86	4.1	272	973			553	79.8	33114	183.1	3.86	4.1	272	981			553	72.8	30541	12.5	3.86	4.1	272	911			553	72.8	32105.5	0.7	3.86	4.1	272	951			553	76.1	34347.2	7.7	3.86	4.1	272	1018
554	84.8	32772	179	3.86	4.1	272	978			554	74.5	33117.6	3.6	3.86	4.1	272	981			554	73.5	30550.8	9.9	3.86	4.1	272	912			554	75.4	32121.4	15.9	3.86	4.1	272	952			554	78.8	34527.2	180	3.86	4.1	272	1023
555	75.9	32776.9	4.8	3.86	4.1	272	978			555	74	33291.1	173.5	3.86	4.1	272	986			555	80.7	30712	161.2	3.86	3.86	256	916			555	75.7	32298.3	176.9	3.86	4.1	272	957			555	69.6	34527.5	0.2	3.86	4.1	272	1023
556	85.8	32788.7	11.8	3.86	3.86	256	978			556	85.5	33302.7	11.6	3.86	4.1	272	987			556	76.9	30720.5	8.4	3.86	4.1	272	917			556	75.2	32310.8	12.5	3.86	4.1	272	957			556	82.4	34533.5	6	3.86	4.1	272	1023
557	75.2	32971.6	182.9	3.86	4.1	272	984			557	74.7	33312.8	10.1	3.86	4.1	272	987			557	87	30725.8	5.3	3.86	4.1	272	917			557	68	32316.9	6	3.86	2.41	160	957			557	71.8	34534	0.5	3.86	4.1	272	1023
558	70.4	33173.7	202.2	3.86	4.1	272	990			558	74.5	33495.7	182.9	3.86	4.1	272	992			558	78.8	30738.8	13	3.86	4.1	272	917			558	81.4	32498.1	181.2	3.86	4.1	272	963			558	78.3	34734.7	200.7	3.86	4.1	272	1029
559	82.9	33178.1	4.3	3.86	4.1	272	990			559	84.6	33512	16.4	3.86	4.1	272	993			559	69.9	30741.4	2.7	3.86	4.1	272	917			559	70.6	32504.3	6.3	3.86	4.1	272	963			559	81.7	34736.6	1.9	3.86	4.1	272	1029
560	74	33181	2.9	3.86	4.1	272	990			560	81.9	33541	28.9	3.86	4.1	272	994			560	80.7	30916.6	175.2	3.86	3.61	240	923			560	81.9	32699.8	195.4	3.86	4.1	272	969			560	73.3	34742.7	6	3.86	4.1	272	1029
561	80.2	33190.6	9.6	3.86	3.61	240	990			561	74.5	33714.7	173.7	3.86	4.1	272	999			561	74.7	31127.5	210.8	3.86	4.1	272	929			561	86	32711.8	12	3.86	4.1	272	969			561	81	34932	189.4	3.86	4.1	272	1035
562	82.9	33373.5	182.9	3.86	4.1	272	996			562	69.6	33716.9	2.2	3.86	4.1	272	999			562	80	31135.2	7.7	3.86	4.1	272	929			562	72	32714.9	3.1	3.86	4.1	272	969			562	83.6	34940.2	8.2	3.86	4.1	272	1035
563	69.4	33382.4	8.9	3.86	4.1	272	996			563	79.3	33720.5	3.6	3.86	4.1	272	999			563	73.7	31147.7	12.5	3.86	3.13	208	929			563	76.6	32721.7	6.7	3.86	2.17	144	969			563	72.3	34955.4	15.2	3.86	4.1	272	1036
564	85.8	33572.5	190.1	3.86	4.1	272	1002			564	69.2	33722.2	1.7	3.86	4.1	272	999			564	84.8	31321	173.3	3.86	4.1	272	935			564	79	32901.4	179.8	3.86	4.1	272	975			564	84.6	35130.6	175.2	3.86	4.1	272	1041
565	80.2	33577.1	4.6	3.86	4.1	272	1002			565	83.1	33727.7	5.5	3.86	4.1	272	999			565	81.4	31324.3	3.4	3.86	4.1	272	935			565	78.8	32911.1	9.6	3.86	4.1	272	975			565	71.1	35134	3.4	3.86	4.1	272	1041
566	72	33585.3	8.2	3.86	4.1	272	1002			566	75.9	33728	0.2	3.86	4.1	272	999			566	78.1	31329.6	5.3	3.86	4.1	272	935			566	71.3	32913.5	2.4	3.86	4.1	272	975			566	76.6	35134.2	0.2	3.86	4.1	272	1041
567	77.8	33589.9	4.6	3.86	4.1	272	1002			567	71.1	33729.6	1.7	3.86	4.1	272	999			567	68.4	31330.8	1.2	3.86	4.1	272	935			567	85.1	32916.4	2.9	3.86	4.1	272	975			567	79	35332.8	198.6	3.86	4.1	272	1047
568	86.5	33770.6	180.7	3.86	4.1	272	1008			568	79.8	33898.6	168.9	3.86	4.1	272	1004			568	78.3	31337.1	6.3	3.86	4.1	272	935			568	88.7	32922.9	6.5	3.86	4.1	272	975			568	71.8	35337.6	4.8	3.86	4.1	272	1047
569	74.7	33780.2	9.6	3.86	4.1	272	1008			569	82.2	33913.7	15.2	3.86	4.1	272	1005			569	77.8	31524.6	187.5	3.86	4.1	272	941			569	71.6	33100	177.1	3.86	4.1	272	981			569	76.9	35341.4	3.9	3.86	4.1	272	1047
570	77.6	33801.2	21	3.86	4.1	272	1009			570	85.1	34093.7	180	3.86	4.1	272	1010			570	78.1	31534.7	10.1	3.86	4.1	272	941			570	70.8	33315.4	215.4	3.86	4.1	272	987			570	71.3	35530.6	189.2	3.86	4.1	272	1053
571	85.3	33808.2	7	3.86	4.1	272	1009			571	72.3	34103.9	10.1	3.86	4.1	272	1010			571	74.2	31546.3	11.6	3.86	4.1	272	941			571	77.8	33315.4	0	3.86	4.1	272	987			571	83.1	35538.8	8.2	3.86	4.1	272	1053
572	72	33985.3	177.1	3.86	4.1	272	1014			572	78.6	34122.4	18.6	3.86	4.1	272	1011			572	80.2	31549.4	3.1	3.86	3.61	240	941			572	83.1	33319	3.6	3.86	4.1	272	987			572	73	35584.3	45.5	3.86	4.1	272	1054
573	82.7	33985.8	0.5	3.86	4.1	272	1014			573	72.8	34130.1	7.7	3.86	4.1	272	1011			573	78.3	31559.8	10.4	3.86	4.1	272	942			573	76.4	33520.2	201.2	3.86	4.1	272	993			573	71.1	35740.5	156.1	3.86	4.1	272	1059
574	75.4	34008.9	23.1	3.86	4.1	272	1015			574	77.1	34288.4	158.3	3.86	4.1	272	1016			574	74.9	31746.3	186.5	3.86	4.1	272	947			574	69.9	33521.2	1	3.86	4.1	272	993			574	84.1	35747.5	7	3.86	4.1	272	1059
575	71.3	34187.5	178.6	3.86	4.1	272	1020			575	75.9	34296.1	7.7	3.86	4.1	272	1016			575	77.3	31750.8	4.6	3.86	2.65	176	947			575	83.9	33524.1	2.9	3.86	4.1	272	993			575	76.1	35750.8	3.4	3.86	4.1	272	1059
576	69.2	34194.2	6.7	3.86	4.1	272	1020			576	71.6	34301	4.8	3.86	4.1	272	1016			576	80.5	31757.1	6.3	3.86	4.1	272	948			576	80.7	33538.3	14.2	3.86	4.1	272	994			576	75.4	35934.2	183.4	3.86	4.1	272	1065
577	82.4	34195.2	1	3.86	4.1	272	1020			577	72.8	34311.8	10.8	3.86	4.1	272	1017			577	81.2	31761.7	4.6	3.86	4.1	272	948			577	69.2	33541.9	3.6	3.86	4.1	272	994			577	68.9	35953.7	19.5	3.86	4.1	272	1065
578	73.5	34233.5	38.3	3.86	4.1	272	1022			578	88.9	34315.4	3.6	3.86	4.1	272	1017			578	71.1	31934.2	172.5	3.86	4.1	272	953			578	82.9	33703.4	161.4	3.86	4.1	272	999			578	79.3	35982.4	28.7	3.86	4.1	272	1066
579	71.1	34391.3	157.8	3.86	4.1	272	1026			579	74	34320	4.6	3.86	4.1	272	1017			579	83.9	31936.1	1.9	3.86	4.1	272	953			579	68.9	33712.3	8.9	3.86	4.1	272	999			579	85.8	36136.6	154.2	3.86	4.1	272	1071
580	80.5	34391.6	0.2	3.86	4.1	272	1026			580	77.6	34514	194	3.86	4.1	272	1023			580	77.6	32128.7	192.5	3.86	4.1	272	959			580	82.2	33712.5	0.2	3.86	4.1	272	999			580	79.3	36139.3	2.7	3.86	4.1	272	1071
581	81.7	34400.5	8.9	3.86	4.1	272	1027			581	85.1	34527.2	13.3	3.86	4.1	272	1023			581	70.6	32147	18.3	3.86	4.1	272	959			581	80.7	33733.3	20.7	3.86	3.37	224	999			581	74.7	36148.2	8.9	3.86	4.1	272	1071
582	83.6	34407.5	7	3.86	4.1	272	1027			582	77.1	34532.8	5.5	3.86	4.1	272	1023			582	82.9	32147	0	3.86	4.1	272	959			582	84.1	33912.8	179.5	3.86	4.1	272	1005			582	81.9	36149.9	1.7	3.86	4.1	272	1071
583	85.5	34570.6	163.1	3.86	4.1	272	1032			583	78.1	34556.1	23.4	3.86	4.1	272	1024			583	84.6	32177.6	30.6	3.86	4.1	272	960			583	71.6	33922.4	9.6	3.86	4.1	272	1005			583	71.6	36152.5	2.7	3.86	4.1	272	1071
584	76.4	34590.1	19.5	3.86	4.1	272	1032			584	75.7	34736.6	180.5	3.86	4.1	272	1029			584	74.5	32329.2	151.6	3.86	4.1	272	965			584	77.3	33925.1	2.7	3.86	4.1	272	1005			584	81.4	36157.1	4.6	3.86	4.1	272	1071
585	71.1	34591.1	1	3.86	4.1	272	1032			585	75.4	34911.1	174.5	3.86	4.1	272	1034			585	77.8	32342.7	13.5	3.86	4.1	272	965			585	70.1	33946.3	21.2	3.86	4.1	272	1006			585	83.6	36340.2	183.1	3.86	4.1	272	1077
586	85.3	34592.3	1.2	3.86	4.1	272	1032			586	75.2	34920.2	9.2	3.86	4.1	272	1035			586	73	32541.7	199	3.86	4.1	272	971			586	78.8	34133.3	187	3.86	4.1	272	1011			586	75.2	36343.1	2.9	3.86	4.1	272	1077
587	77.1	34774.2	181.9	3.86	4.1	272	1038			587	87	34929.2	8.9	3.86	4.1	272	1035			587	81.9	32545.3	3.6	3.86	4.1	272	971			587	81.2	34136.4	3.1	3.86	4.1	272	1011			587	79.8	36343.9	0.7	3.86	4.1	272	1077
588	75.7	34777.6	3.4	3.86	4.1	272	1038			588	81.2	35108	178.8	3.86	4.1	272	1040			588	82.4	32549.4	4.1	3.86	4.1	272	971			588	70.8	34161.4	25.1	3.86	4.1	272	1012			588	71.1	36357.3	13.5	3.86	4.1	272	1077
589	81	34785.1	7.5	3.86	4.1	272	1038			589	73.3	35111.6	3.6	3.86	4.1	272	1040			589	71.6	32552.3	2.9	3.86	4.1	272	971			589	74.5	34170.4	8.9	3.86	4.1	272	1012			589	75.4	36546.5	189.2	3.86	4.1	272	1083
590	79.5	34973.3	188.2	3.86	4.1	272	1044			590	81	35115.9	4.3	3.86	4.1	272	1040			590	69.6	32739	186.7	3.86	4.1	272	977			590	83.6	34322.7	152.3	3.86	4.1	272	1017			590	84.1	36548	1.4	3.86	4.1	272	1083
591	77.6	34981.2	8	3.86	4.1	272	1044			591	79.8	35128.2	12.3	3.86	4.1	272	1041			591	80.7	32743.1	4.1	3.86	4.1	272	977			591	77.1	34339.3	16.6	3.86	4.1	272	1017			591	72.8	36748.9	201	3.86	4.1	272	1089
592	73.3	34989.6	8.4	3.86	4.1	272	1044			592	69.6	35314.7	186.5	3.86	4.1	272	1046			592	72.8	32754.5	11.3	3.86	4.1	272	977			592	75.7	34347	7.7	3.86	4.1	272	1018			592	87.2	36752	3.1	3.86	4.1	272	1089
593	81.9	34994.5	4.8	3.86	4.1	272	1044			593	79.8	35315.2	0.5	3.86	4.1	272	1046			593	79.8	32943.9	189.4	3.86	4.1	272	983			593	68.4	34526.7	179.8	3.86	4.1	272	1023			593	75.9	36757.8	5.8	3.86	4.1	272	1089
594	75.4	34999.8	5.3	3.86	2.89	192	1044			594	85.5	35352.3	37.1	3.86	3.86	256	1047			594	72	32947.5	3.6	3.86	4.1	272	983			594	76.9	34527.7	1	3.86	4.1	272	1023			594	73.5	36762.4	4.6	3.86	4.1	272	1089
595	78.8	35163.9	164.1	3.86	4.1	272	1049			595	84.6	35520.7	168.4	3.86	4.1	272	1052			595	85.1	32949.4	1.9	3.86	4.1	272	983			595	81	34531.3	3.6	3.86	4.1	272	1023			595	78.8	36952.8	190.4	3.86	4.1	272	1095
596	78.6	35170.8	7	3.86	4.1	272	1050			596	81	35526.5	5.8	3.86	4.1	272	1053			596	75.2	32950.4	1	3.86	4.1	272	983			596	70.6	34534.7	3.4	3.86	4.1	272	1023			596	72.3	36953.7	1	3.86	4.1	272	1095
597	70.4	35189.4	18.6	3.86	4.1	272	1050			597	74	35541.4	14.9	3.86	4.1	272	1053			597	78.8	33136.4	186	3.86	4.1	272	989			597	77.3	34733.3	198.6	3.86	4.1	272	1029			597	68.2	36954.7	1	3.86	4.1	272	1095
598	76.4	35388.4	199	3.86	4.1	272	1056			598	87.7	35545.1	3.6	3.86	4.1	272	1053			598	80.5	33141.4	5.1	3.86	4.1	272	989			598	82.7	34737.3	4.1	3.86	4.1	272	1029			598	70.8	36970.8	16.1	3.86	4.1	272	1095
599	73.5	35390.1	1.7	3.86	4.1	272	1056			599	74.7	35716.4	171.3	3.86	4.1	272	1058			599	78.8	33152.5	11.1	3.86	4.1	272	989			599	73.7	34742.9	5.5	3.86	4.1	272	1029			599	75.9	37145.3	174.5	3.86	4.1	272	1101
600	79.5	35399	8.9	3.86	4.1	272	1056			600	74	35728.2	11.8	3.86	4.1	272	1059			600	76.4	33164.8	12.3	3.86	4.1	272	990			600	81.7	34931.6	188.7	3.86	4.1	272	1035			600	79	37160.7	15.4	3.86	4.1	272	1101
601	85.1	35399.3	0.2	3.86	4.1	272	1056			601	76.9	35729.2	1	3.86	4.1	272	1059			601	68.9	33179	14.2	3.86	4.1	272	990			601	81.7	34941.2	9.6	3.86	4.1	272	1035			601	74.7	37182.9	22.2	3.86	4.1	272	1102
602	79.8	35572.8	173.5	3.86	4.1	272	1062			602	87.5	35745.8	16.6	3.86	4.1	272	1059			602	72.3	33363.6	184.6	3.86	4.1	272	996			602	72.5	34954.2	13	3.86	4.1	272	1036			602	79.5	37356.4	173.5	3.86	4.1	272	1107
603	80.7	35587	14.2	3.86	4.1	272	1062			603	70.8	35931.6	185.8	3.86	4.1	272	1065			603	84.8	33364.8	1.2	3.86	4.1	272	996			603	83.1	35127	172.8	3.86	4.1	272	1041			603	85.5	37360	3.6	3.86	4.1	272	1107
604	78.8	35781.2	194.2	3.86	4.1	272	1068			604	78.1	35933.5	1.9	3.86	4.1	272	1065			604	76.4	33379.5	14.7	3.86	4.1	272	996			604	72	35134.5	7.5	3.86	4.1	272	1041			604	76.9	37368.9	8.9	3.86	4.1	272	1107
605	72.3	35791.3	10.1	3.86	4.1	272	1068			605	76.9	35938.1	4.6	3.86	4.1	272	1065			605	83.1	33550.1	170.6	3.86	4.1	272	1001			605	77.6	35134.7	0.2	3.86	4.1	272	1041			605	71.6	37373.3	4.3	3.86	4.1	272	1107
606	71.8	35828.9	37.6	3.86	4.1	272	1069			606	74.9	36109.9	171.8	3.86	4.1	272	1070			606	76.4	33556.6	6.5	3.86	4.1	272	1001			606	79.3	35334	199.3	3.86	4.1	272	1047			606	77.1	37549.2	175.9	3.86	4.1	272	1113
[truncated: 308 more rows]

## Sheet: 41
number	X(mm)	Y(mm)	seed distance(mm)	wide(mm)	hight(mm)	Seed area	The frame			number	X(mm)	Y(mm)	seed distance(mm)	wide(mm)	hight(mm)	Seed area	The frame			number	X(mm)	Y(mm)	seed distance(mm)	wide(mm)	hight(mm)	Seed area	The frame			number	X(mm)	Y(mm)	seed distance(mm)	wide(mm)	hight(mm)	Seed area	The frame
[truncated: 927 more rows]
